# Supplementary material for: Deep sequencing of primary human lung epithelial cells challenged with H5N1 influenza virus reveals a proviral role for CEACAM1
Source: Sci Rep. 2018 Oct 19;8:15468. doi: 10.1038/s41598-018-33605-6 (PMC6195505; doi:10.1038/s41598-018-33605-6)
Supplement: Supplementary file 1 — Table S1 [file 41598_2018_33605_MOESM1_ESM.xlsx]

## Sheet: FPKM
LocusID	GeneID	ND_FPKM	HD_FPKM	HA_FPKM
XLOC_037326	MT2P1	7817.47	32019.9	23612.9
XLOC_032313	TMSB4XP6	13282.5	20667.4	15211.6
XLOC_017046	B2M	2360.65	8195.87	6080.46
XLOC_019277	MT1B,MT1CP,MT1E,MT1H,MT1L,MT2A,RP11-249C24.11	2066.71	6385.75	5356.88
XLOC_027784	TMSB10	3083.4	5698.16	5628.18
XLOC_002936	IFI6,RP11-288L9.1	64.8638	5500.36	2954.67
XLOC_000030	HES4,ISG15	22.9366	5137.35	1913.91
XLOC_005964	IFIT1B,IFIT2,IFIT3,LIPA	14.3632	3984.21	1545.65
XLOC_007471	IFITM1,IFITM2	236.023	3771.13	2260.04
XLOC_015310	IFI27,IFI27L1	84.1494	3661.32	939.418
XLOC_046560	AC006483.1,ACTB	2455.7	3520.45	1448.73
XLOC_004018	S100A2	2558.81	2937.09	1189.33
XLOC_043936	HLA-B,HLA-C	672.37	2870.55	1274.7
XLOC_014108	SNORA31,TPT1	2203.84	2740.81	4406.42
XLOC_004016	S100A6	1278.79	2597.3	2039.85
XLOC_038613	CXCL10,CXCL9	0.341975	2574.55	80.016
XLOC_044309	RPL39P3	1738.06	2565.22	4120.17
XLOC_005967	IFIT1,IFIT5	11.931	2501.17	615.365
XLOC_003986	S100A11	1557.79	2456.86	1653.7
XLOC_002773	MT1XP1	1730.48	2427.89	3427.05
XLOC_022719	JUP,KRT17	1536.07	2389.64	973.571
XLOC_009625	FTH1	1556.65	2306.8	3956.01
XLOC_025542	CTD-2639E6.9,FTL	2090.62	2292.94	4901.3
XLOC_052808	SAT1	1100.08	2080.49	2067.04
XLOC_054598	CTD-2328D6.1	2860.89	2033.66	11106.5
XLOC_010615	GAPDH	1648	2024.7	1322.79
XLOC_008957	IFITM3	424.135	1892.53	1238.33
XLOC_023297	AC139149.1,ACTG1	1559.92	1869.11	735.369
XLOC_012424	AC107016.1,KRT8	868.946	1854.81	928.411
XLOC_016343	WARS	52.7827	1845.84	359.834
XLOC_003985	S100A10	919.485	1749.7	746.13
XLOC_025407	CD79A,RPS19	1377.22	1746.09	3221.69
XLOC_019018	ALDOA	1121.81	1728.5	513.372
XLOC_030503	AC016739.2	1350.63	1702.88	3552.46
XLOC_028831	RPL37A	1146.97	1540.44	2647.79
XLOC_006028	RPL13AP5	1677.68	1530.38	3109.96
XLOC_003320	TACSTD2	792.704	1456.79	606.088
XLOC_052975	TIMP1	494.409	1444.47	1571.44
XLOC_022715	KRT13,KRT15,KRT19	2012.86	1413.2	475.309
XLOC_052736	TMSB4X	894.202	1374.71	1032.01
XLOC_038108	RP11-478C6.4	1115.17	1297.7	2573.28
XLOC_008495	RP11-742N3.1	1025.22	1296.33	2649.54
XLOC_011154	MYL6,MYL6B	1212.09	1274.08	1119.13
XLOC_008310	GSTP1	1287.16	1265.53	992.97
XLOC_032230	SLPI	1570.9	1253.68	1318.19
XLOC_025561	ALDH16A1,CTD-3148I10.15,CTD-3148I10.9,FLT3LG,RPL13A,RPS11,SNORD32A,SNORD33,SNORD34,SNORD35A,SNORD35B	1119.39	1251.94	2173.92
XLOC_032512	MIR3648,MIR3687	4682.04	1230.68	28159.5
XLOC_045969	SERPINE1	493.173	1183.58	716.926
XLOC_029786	SFTPB	2499.37	1176.66	878.905
XLOC_025245	FXYD3	564.947	1142.96	897.09
XLOC_009226	RP11-466H18.1	868.742	1106.97	1935.03
XLOC_050541	ANXA2P2	828.689	1096.14	501.961
XLOC_005871	RPS24	991.52	1095.88	1671.66
XLOC_027208	RSAD2	1.55795	1050.44	247.615
XLOC_049001	LY6E	164.851	1043.69	535.895
XLOC_020031	NUPR1	118.954	995.34	193.097
XLOC_011627	OAS1	9.89435	992.286	387.521
XLOC_018248	PKM	903.781	988.806	465.369
XLOC_044831	RP11-475C16.1	890.947	982.934	1589.81
XLOC_007741	LDHA	669.688	978.754	187.825
XLOC_013088	RNU6-927P,UBC	606.396	972.25	642.148
XLOC_023260	CANT1,LGALS3BP	307.172	972.152	448.888
XLOC_032751	MX1	6.31106	969.732	549.621
XLOC_011541	RPL18AP3	955.075	968.385	1757.36
XLOC_040591	CTB-63M22.1	1176.1	934.411	1603.65
XLOC_012406	KRT5	1794.53	923.24	137.946
XLOC_023199	H3F3B	458.095	919.118	674.955
XLOC_038614	CXCL11	0.159929	918.14	15.2006
XLOC_015877	AL139099.1,RPL32P29,RPS29	697.744	917.861	1428.72
XLOC_000017	MTATP6P1,MTATP8P1,RP5-857K21.11	850.499	905.434	2521.97
XLOC_042551	HLA-A,HLA-F,HLA-G,HLA-H,HLA-J,HLA-K,HLA-V	281.744	904.645	383.272
XLOC_021466	RPL27,RUNDC1	756.363	903.893	1367.03
XLOC_012478	CD63	806.213	898.858	584.318
XLOC_036476	TNFSF10	135.101	883.634	259.521
XLOC_012405	KRT6A	440.68	879.145	55.0603
XLOC_002665	ENO1	868.867	866.972	302.919
XLOC_049891	RPL30	677.009	865.716	1389.2
XLOC_020899	CD68,EIF4A1,MPDU1,SENP3,SENP3-EIF4A1,SNORA48,SNORA67,SNORD10,TNFSF12,TNFSF12-TNFSF13,TNFSF13	370.218	855.484	551.472
XLOC_035933	RP11-234A1.1	684.751	850.12	1353.97
XLOC_019282	DPPA2P4,MT1X,RP11-343H19.2	678.441	846.937	1148.9
XLOC_022123	PFN1	754.718	845.706	639.762
XLOC_049568	RP11-446E9.1,RPS20,SNORD54	729.181	836.498	1704.83
XLOC_026757	AC022154.7,FAM83E,RPL18	809.464	828.499	1389.54
XLOC_009715	CFL1	629.877	825.644	847.495
XLOC_011055	KRT7,KRT86	1127.29	815.007	157.256
XLOC_010604	CD9	725.703	811.464	413.591
XLOC_026187	ITGB1P1	762.097	799.372	599.849
XLOC_050234	RPL8,ZNF34	944.695	798.71	1258.63
XLOC_026563	RPS16	798.222	795.945	1441.58
XLOC_049197	CTSB	686.562	778.03	839.686
XLOC_000346	RPL11	696.4	777.499	1228.1
XLOC_004054	KRTCAP2,MUC1,RP11-201K10.3	941.53	775.237	411.431
XLOC_032573	PPIAP22	757.366	772.899	714.894
XLOC_010313	HSPA8,SNORD14C,SNORD14D	489.616	770.192	562.614
XLOC_025055	UBA52	575.108	769.893	1313.26
XLOC_006871	PSAP	974.05	769.448	782.067
XLOC_045779	HSPB1	1305.19	755.575	498.879
XLOC_009879	RP11-864N7.2	538.904	753.87	1382.9
XLOC_023529	MYL12B	451.932	744.345	474.003
XLOC_000408	SFN	495.725	743.163	130.494
XLOC_041063	RPL37	593.808	735.793	1181.01
XLOC_013520	ITM2B	468.255	729.263	532.68
XLOC_009338	C11orf91,CD59	439.917	693.877	659.433
XLOC_021853	RPL38,TTYH2	519.716	689.85	1196.65
XLOC_008994	CTSD,IFITM10,RP11-295K3.1	988.904	684.181	590.484
XLOC_051260	LCN2	1604.44	680.507	465.641
XLOC_023528	MYL12A,RP13-270P17.2	236.367	674.161	318.408
XLOC_025773	RPL28	586.889	670.308	1141.12
XLOC_007488	RPLP2,SNORA52	560.779	662.008	1304.57
XLOC_010759	MGST1	600.068	661.858	616.25
XLOC_001340	TXNIP	208.953	658.225	220.325
XLOC_022156	CLDN7,CTD-2545G14.7,CTDNEP1,GABARAP,RP1-4G17.5	600.329	652.476	502.211
XLOC_018125	ANXA2	502.461	650.404	296.569
XLOC_055427	CD24P4	844.451	638.917	297.383
XLOC_003523	GBP1,GBP2,GBP4,GBP7,PTGES3P1	125.551	636.902	214.106
XLOC_025321	C19orf33,CTB-102L5.4,SPINT2	492.377	636.436	530.754
XLOC_017284	RPLP1	535.375	635.285	1469.48
XLOC_030603	GLS,STAT1	48.0514	632.007	270.714
XLOC_024927	CALR,RAD23A	535.454	628.928	344.364
XLOC_035653	GPX1,RHOA	534.024	607.603	593.648
XLOC_034092	RP11-761N21.2	440.798	607.33	1097.18
XLOC_007738	RNA5SP334,SAA1	476.691	606.01	286.2
XLOC_051565	RP11-146N23.1,RPS6	711.366	605.084	1060.64
XLOC_010999	TMBIM6	473.708	597.781	711.14
XLOC_036924	AC093323.3,S100P	212.988	597.075	267.85
XLOC_041885	RPS14	501.934	593.254	883.843
XLOC_009535	SLC43A1,TIMM10,UBE2L6	68.5046	584.418	281.801
XLOC_008180	SCGB1A1	656.123	583.373	1061.24
XLOC_021435	EIF1,GAST,JUP	430.738	582.118	998.937
XLOC_038727	TMSB4XP8	403.828	582.044	451.513
XLOC_053199	RPS23P8	516.272	574.703	931.825
XLOC_026628	CXCL17,LIPE	400.403	574.138	292.32
XLOC_027986	RPL31	532.672	571.148	940.365
XLOC_031751	RPS21	495.906	569.05	988.209
XLOC_042575	HLA-E	122.031	567.8	366.855
XLOC_036412	RP11-3P17.3	478.952	565.938	851.692
XLOC_025403	CEA,CEACAM5,CEACAM6	768.053	563.807	178.692
XLOC_051350	EEF1A1P5	868.435	563.245	699.046
XLOC_000958	IFI44,IFI44L,RP4-641G12.3	8.97774	563.032	313.074
XLOC_011917	IFFO1,RP5-940J5.9	479.858	557.815	339.423
XLOC_053276	PGK1	533.676	554.656	198.452
XLOC_031727	GNAS	527.852	550.229	574.467
XLOC_017062	C15orf48,HMGN2P46,MIR147B,RP11-519G16.3	88.1956	544.026	46.8264
XLOC_032750	MX2	4.67103	538.309	221.29
XLOC_010728	GPRC5A,MIR614	371.154	537.432	156.668
XLOC_043919	FLOT1,IER3,XXbac-BPG252P9.9	151.347	534.369	849.702
XLOC_042716	CDKN1A	416.957	527.963	1001
XLOC_031242	FTLP3	398.147	517.405	1014.65
XLOC_011778	AC079949.1	521.05	513.255	2769.85
XLOC_003584	F3	327.748	508.465	46.8239
XLOC_042149	GNB2L1,SNORD95,SNORD96A	609.59	507.858	596.454
XLOC_024917	JUNB	79.2668	507.238	894.744
XLOC_016328	RPL3P4	846.158	506.566	725.177
XLOC_009403	RP11-425L10.1	423.864	495.915	903.622
XLOC_001917	LAMC2	349.37	495.205	234.185
XLOC_004020	RP1-178F15.4,RP1-178F15.5,S100A13,S100A14	367.62	493.769	238.343
XLOC_011629	OAS2	4.20078	490.086	199.689
XLOC_018194	CTD-3185P2.1,CTD-3185P2.2,RPL4,SNAPC5,SNORD16,SNORD18A,SNORD18B,SNORD18C	644.759	486.651	836.158
XLOC_043323	RPS12,SNORD101	347.989	484.966	950.872
XLOC_005809	DDIT4	570.592	483.003	213.684
XLOC_004019	S100A16	246.448	481.895	161.912
XLOC_024746	HSD11B1L,RPL36	384.587	480.891	882.709
XLOC_008913	APLP2	491.051	480.717	416.744
XLOC_017031	HYPK,SERF2	462.523	477.129	618.315
XLOC_031590	WFDC2	828.557	474.767	595.202
XLOC_007522	CD81,TSSC4	432.912	470.487	538.81
XLOC_037388	IL8	104.126	466.6	101.452
XLOC_032944	APP	480.379	463.643	329.258
XLOC_024680	OAZ1	277.681	458.435	886.416
XLOC_021380	RPL19	376.195	451.032	691.961
XLOC_013044	C12orf43,OASL,RP11-216P16.2	6.91825	450.725	140.587
XLOC_004598	LAMB3,MIR4260	345.487	449.008	161.759
XLOC_022189	AC135178.1,KRBA2,RP11-849F2.7,RPL26	452.464	443.428	705.022
XLOC_008199	RARRES3	155.066	443.024	134.385
XLOC_043704	RPL15P3	462.484	441.919	866.416
XLOC_006583	ITGB1,RP11-479G22.8	402.771	441.863	332.956
XLOC_000480	TINAGL1	261.749	441.639	252.463
XLOC_049929	RP11-521I2.3,YWHAZ	335.259	439.071	281.207
XLOC_035662	MIR5193,UBA7	12.5981	435.539	17.362
XLOC_030801	TMBIM1	254.97	435.463	189.43
XLOC_011884	RP11-543P15.1	327.493	434.588	827.224
XLOC_052318	STOM	509.723	431.389	184.072
XLOC_003187	PRDX1	380.161	431.364	538.129
XLOC_016366	HSP90AA1	268.731	428.16	448.083
XLOC_007647	RPL27A,SNORA3	374.159	425.443	625.603
XLOC_017512	ISG20	16.5846	424.421	192.174
XLOC_052353	RPL35	342.251	423.071	634.474
XLOC_021003	FAM211A-AS1	454.507	423.065	730.625
XLOC_031477	MT1P3	247.235	420.508	313.163
XLOC_015709	AL136419.6,CHMP4A,IPO4,MDP1,NEDD8,NEDD8-MDP1,RP11-468E2.2,TGM1,TINF2,TM9SF1	282.189	419.167	304.003
XLOC_023305	P4HB	405.791	416.649	274.571
XLOC_049680	TRAM1	378.137	414.161	212.671
XLOC_010628	DSTNP2,ENO2,LRRC23,RPL13P5,TPI1	401.29	413.592	260.686
XLOC_018153	PPIB	276.11	413.156	350.489
XLOC_014146	COX7CP1	336.388	411.202	686.953
XLOC_041884	CD74	576.958	410.007	291.23
XLOC_009182	EIF4G2,SNORD97	332.984	408.645	590.518
XLOC_015634	RNASE1	596.847	408.245	411.696
XLOC_035256	LMLN,RPL35A	365.443	402.173	580.401
XLOC_021502	GRN	377.131	401.471	288.602
XLOC_004154	TAGLN2	413.177	401.447	249.041
XLOC_025947	AES	308.323	399.831	302.231
XLOC_021000	UBB	340.209	398.526	571.535
XLOC_011533	HSP90B1,MIR3652	316.962	395.656	224.26
XLOC_038114	ATP5I	314.113	394.557	569.225
XLOC_026246	BST2,CTD-2521M24.5	13.0316	393.949	62.9716
XLOC_042034	CTB-79E8.3	306.507	392.877	543.161
XLOC_024622	BSG	388.015	391.765	539.707
XLOC_043991	TAP1	32.5743	389.597	155.644
XLOC_002309	FTH1P2	274.006	386.8	536.396
XLOC_019941	ARL6IP1,RP11-1035H13.3,RPS15A,SMG1	345.955	386.72	571.283
XLOC_050823	ANXA1	203.4	385.473	152.387
XLOC_049026	GRINA	198.18	385.316	231.867
XLOC_018339	CTSH	546.983	385.313	454.019
XLOC_036283	PLSCR1	29.5242	381.731	177.108
XLOC_011701	DYNLL1	269.607	380.143	555.915
XLOC_022008	SLC16A3	234.462	376.848	129.872
XLOC_043273	NCOA7	47.3057	375.965	254.36
XLOC_044880	SOD2	258.134	374.745	133.311
XLOC_049923	PABPC1	383.645	373.01	512.141
XLOC_024648	GPX4	311.421	371.434	524.413
XLOC_054375	RPS4X	359.734	371.258	655.365
XLOC_000394	CEP85,SH3BGRL3	228.565	370.957	344.888
XLOC_027464	RPLP0P6	506.718	369.373	732.565
XLOC_020881	C17orf49,RNASEK,RNASEK-C17orf49	310.728	366.476	469.267
XLOC_041156	AC022431.1	338.94	366.105	584.437
XLOC_046709	HNRNPA2B1	335.971	366.009	272.171
XLOC_015274	CALM1	247.586	365.495	373.146
XLOC_011628	OAS3	6.15353	364.069	92.608
XLOC_000477	SERINC2	432.414	363.858	271.28
XLOC_032023	CST3	261.956	360.585	446.772
XLOC_040186	PTMAP2	322.486	359.557	379.662
XLOC_041714	CDKL3,CTD-2410N18.5,PPP2CA,SKP1	303.157	359.318	621.831
XLOC_020368	RP11-51O6.1	323.809	358.217	552.295
XLOC_037068	SLC34A2	1088.89	357.936	157.653
XLOC_032232	SDC4	160.096	356.9	296.933
XLOC_040622	NPM1	347.319	355.891	463.36
XLOC_008208	AP000721.4,COX8A,OTUB1	300.347	355.284	516.91
XLOC_052359	HSPA5	262.434	355.272	214.739
XLOC_019633	CPNE7,RPL13	355.824	352.408	717.139
XLOC_012508	NACA,PRIM1	348.056	350.929	448.636
XLOC_022338	RPS2P46	310.99	350.443	701.469
XLOC_011678	RPS2P5	308.156	349.978	743.367
XLOC_026139	CTD-2192J16.15,CTD-2192J16.22,CTD-2192J16.24,DHPS,MAN2B1,WDR83OS	362.315	349.352	491.617
XLOC_024840	UBL5	228.663	349.288	588.376
XLOC_045923	ARPC1A,ARPC1B	364.355	346.493	282.283
XLOC_047238	SAMD9,SAMD9L	8.76499	346.237	74.5606
XLOC_025967	EEF2,SNORD37	510.893	345.103	482.571
XLOC_030771	FN1	580.594	344.3	239.056
XLOC_038487	IGFBP7	310.637	340.671	344.216
XLOC_012280	SLC38A2	177.951	340.345	286.428
XLOC_047290	ATP5J2,ATP5J2-PTCD1,PTCD1	296.824	340.178	477.981
XLOC_016139	MIR4709,NPC2	276.539	339.023	561.725
XLOC_042674	HMGA1	95.1406	337.446	449.427
XLOC_025729	AC010492.2,RPS9,TSEN34	360.005	335.013	457.509
XLOC_031779	PPDPF	338.493	333.988	605.587
XLOC_036557	LAMP3,MCF2L2	16.9508	330.786	114.652
XLOC_028847	ARPC2,GPBAR1,RP11-378A13.1	294.271	330.355	199.943
XLOC_050530	DNAJA1	89.0852	330.233	385.896
XLOC_024802	ANGPTL4	43.6934	327.883	52.3541
XLOC_046071	CAV1,CAV2	305.863	327.005	148.689
XLOC_003948	MCL1	174.458	326.458	281.961
XLOC_025857	RPS5	343.172	325.125	562.843
XLOC_040009	COX7C,MIR3607	271.743	324.366	516.049
XLOC_041460	GLRX	53.585	322.967	68.7415
XLOC_029223	LAPTM4A	241.881	322.704	271.958
XLOC_021188	RPS7P1	333.618	322.308	419.489
XLOC_010623	LAG3,PTMS	229.118	321.406	246.915
XLOC_051647	DDX58	4.29626	321.345	84.711
XLOC_043957	CLIC1,DDAH2	187.192	320.626	122.505
XLOC_006065	AL139819.1,SCD	306.491	320.218	109.694
XLOC_042132	SCGB3A1	500.867	320.033	509.118
XLOC_035692	RPL29	263.04	319.882	508.015
XLOC_029478	C2orf61,CALM2,RP11-761B3.1	253.863	319.71	243.143
XLOC_036025	BZW1P2	183.713	317.583	257.177
XLOC_040741	SQSTM1	354.205	317.507	454.371
XLOC_031410	ID1	160.978	316.617	189.176
XLOC_019571	COX4I1	328.813	315.872	412.881
XLOC_008443	RPS3,SNORD15A	361.113	315.692	510.465
XLOC_050135	NDRG1	401.756	315.508	87.1337
XLOC_009697	FAU,SYVN1	315.816	314.724	406.48
XLOC_003601	RPL7P9	395.363	314.013	469.867
XLOC_029301	OST4	242.214	313.702	500.491
XLOC_042630	C2,CFB	210.798	312.588	65.3768
XLOC_014739	MMP14,MRPL52	291.416	312.493	218.827
XLOC_003726	PPM1J,RHOC,RP11-426L16.10	216.858	311.197	200.344
XLOC_038908	ANXA5	189.162	311.058	292.351
XLOC_044866	DYNLT1	144.164	310.179	206.15
XLOC_047572	CHCHD3	427.641	309.71	472.939
XLOC_022921	COL1A1	365.884	307.894	197.126
XLOC_028730	AC011737.2,NBEAL1	234.956	307.572	556.376
XLOC_007595	OR56B1,TRIM22	51.5545	306.446	96.3263
XLOC_018728	THOC6,TNFRSF12A	135.969	305.69	291.176
XLOC_011911	SCNN1A,TNFRSF1A	317.422	305.575	141.317
XLOC_042343	RPL15P3	315.687	302.139	559.001
XLOC_022627	RPL23	377.281	299.892	520.259
XLOC_028963	PTMA	247.419	299.335	356.846
XLOC_000937	TPI1P1	272.942	298.909	161.02
XLOC_000370	TMEM50A	111.442	298.16	240.63
XLOC_001360	CHD1L,PDIA3P1,RP11-337C18.10,RP11-337C18.8,RP11-337C18.9	247.992	296.787	162.372
XLOC_035743	ARF4	210.78	296.574	261.924
XLOC_036665	APOD	189.519	296.488	185.433
XLOC_044117	RPL24P4	277.168	295.223	349.587
XLOC_041382	RPS23	258.218	294.231	502.45
XLOC_052469	RNU6ATAC	0.0237929	294.028	211.316
XLOC_021609	ITGA3,PDK2	162.884	292.678	131.14
XLOC_052233	TXN	196.645	290.808	264.212
XLOC_003261	RP11-159C21.4	235.086	290.43	523.978
XLOC_001627	IFI16	65.6298	290.306	129.803
XLOC_041904	SPARC	293.038	289.939	241.146
XLOC_046674	TOMM7	135.106	288.464	366.562
XLOC_051431	C9orf173,TUBB4B	184.741	287.172	520.344
XLOC_025084	CTC-260E6.2,ZNF90	290.788	287.129	519.147
XLOC_040717	RP11-889L3.1	237.442	286.429	443.604
XLOC_044726	PERP	325.327	285.026	196.526
XLOC_045481	PPIA	258.963	284.998	258.092
XLOC_002297	GUK1	142.069	284.483	389.727
XLOC_000653	RPS8,SNORD38A,SNORD38B,SNORD55	278.006	283.814	486.263
XLOC_018708	AMDHD2,ATP6C,ATP6V0C,RP11-20I23.1,TBC1D24	284.298	283.508	483.031
XLOC_012504	ATP5B	409.949	283.495	290.213
XLOC_036444	MECOM,RP11-641D5.1	276.665	282.741	452.494
XLOC_007085	PDLIM1	219.584	282.388	119.674
XLOC_027799	VAMP8	224.742	281.391	184.552
XLOC_004050	PBXIP1,PYGO2,SHC1	194.523	280.97	164.835
XLOC_010094	TMEM123	165.079	280.937	150.071
XLOC_035957	CD47	103.627	279.314	139.077
XLOC_022048	YWHAE	268.91	279.022	261.857
XLOC_008969	IRF7	10.7507	279.01	286.733
XLOC_028926	CCL20	170.201	277.708	89.6627
XLOC_036923	MRFAP1	233.88	277.295	336.822
XLOC_037030	LAP3	19.8197	276.627	113.226
XLOC_025284	CAPNS1	274.741	276.413	196.059
XLOC_023184	HN1,RP11-649A18.7,SUMO2	216.422	276.253	269.74
XLOC_047244	TFPI2	102.726	275.618	148.694
XLOC_002248	CAPN2	298.997	274.985	124.353
XLOC_025159	CTD-2017D11.1,RP11-255H23.2,RPSAP58,ZNF254,ZNF726,ZNF92P3	273.692	274.831	406.994
XLOC_040638	ATP6V0E1,CREBRF	247.132	274.449	325.042
XLOC_011931	C1R,C1RL	123.404	273.547	85.3542
XLOC_034094	CTNNB1,ULK4	180.209	272.295	167.606
XLOC_044325	COX7A2,TMEM30A	253.881	271.424	320.624
XLOC_017248	RAB11A	217.663	271.24	178.73
XLOC_002296	ARF1,MIR3620	211.085	270.535	305.358
XLOC_023080	DDX5,MIR3064,MIR5047,POLG2	215.106	270.281	280.076
XLOC_024103	RPL6P27	294.3	269.987	394.167
XLOC_017406	PSMA4	97.6472	269.778	128.469
XLOC_031316	DSTN	358.629	268.596	283.439
XLOC_044517	CD164	120.088	267.147	198.626
XLOC_038618	SCARB2	85.2817	266.466	152.184
XLOC_030404	IFIH1	7.7384	266.249	106.484
XLOC_045477	AC004453.8	239.316	265.956	422.513
XLOC_025516	SEPW1	210.854	265.403	345.603
XLOC_003288	TMEM59	265.9	264.479	268.719
XLOC_028667	SPATS2L	96.3712	263.109	104.282
XLOC_004372	GLUL	830.622	260.291	154.398
XLOC_046885	AC096582.1,IGFBP3	459.458	259.616	50.507
XLOC_021467	IFI35	6.75919	258.953	92.6008
XLOC_017030	PDIA3	220.787	258.898	168.338
XLOC_043239	RP11-632C17__A.1	227.082	258.531	391.899
XLOC_033964	RPL15	277.341	258.402	438.536
XLOC_031446	BPIFA1	495.78	255.796	352.238
XLOC_029528	RTN4	208.048	254.764	213.626
XLOC_031681	RPL12P4	213.118	254.255	479.061
XLOC_021162	AC015688.3,KSR1,LGALS9	13.7668	252.411	80.3999
XLOC_033837	BHLHE40	115.628	251.011	177.849
XLOC_051659	B4GALT1	165.909	249.662	113.26
XLOC_016085	RPL7AP6	287.243	249.173	381.333
XLOC_011084	PCBP2,PRR13	262.942	248.53	289.186
XLOC_041682	HINT1	218.042	247.973	339.709
XLOC_013911	FTH1P7	165.102	247.764	329.071
XLOC_024993	TPM4	168.639	247.138	91.3656
XLOC_014986	LGALS3	181.237	246.77	190.674
XLOC_028121	IL1RN	46.3331	245.054	29.4759
XLOC_031817	FKBP1A	195.495	244.205	231.994
XLOC_007187	COL17A1,MIR936	154.615	242.789	106.891
XLOC_053020	PLP2	139.85	242.253	137.972
XLOC_019710	AC005363.9,RPS2,SNORA10,SNORA64	224.265	240.95	497.394
XLOC_014768	PSME1,RP11-468E2.5	106.28	239.934	174.498
XLOC_002585	GNB1,NADK	178.66	238.982	156.011
XLOC_012333	TUBA1A,TUBA1B	250.302	236.894	167.43
XLOC_015313	RP11-986E7.7,SERPINA3,SERPINA4,SERPINA5	969.949	236.771	182.163
XLOC_009228	PIK3C2A,RPS13,SNORD14B	197.627	236.721	454.302
XLOC_015648	HNRNPC,LINC00641	265.078	236.297	258.159
XLOC_054942	BCAP31	200.357	235.783	167.015
XLOC_042806	HSP90AB1	211.464	235.774	218.802
XLOC_007491	CD151	260.742	235.349	217.021
XLOC_000890	GADD45A	135.126	235.221	217.692
XLOC_008915	ST14	100.687	235.052	116.352
XLOC_027672	PCBP1	175.427	234.119	181.746
XLOC_017187	RPS3AP6	252.24	231.717	409.688
XLOC_015879	RP11-649E7.5,RPL36AL	160.293	231.345	254.522
XLOC_008088	SERPING1	69.2529	231.268	82.7059
XLOC_001157	RP11-20O24.4	236.711	230.936	355.628
XLOC_044869	EZR	135.344	230.795	166.195
XLOC_021889	ITGB4	228.816	229.995	63.0045
XLOC_033158	CSTB	162.722	229.795	180.788
XLOC_012098	LDHB	341.293	229.651	237.73
XLOC_020889	EIF5A	173.106	229.405	204.523
XLOC_002762	RP11-169K16.7	208.282	228.765	349.685
XLOC_018315	RP11-797A18.4,TSPAN3	270.213	228.502	226.392
XLOC_042645	PSMB9,TAPSAR1	22.2726	228.502	130.99
XLOC_011038	DAZAP2	219.767	228.354	243.202
XLOC_054076	GAPDHP1	171.643	227.511	124.748
XLOC_011226	RPL14P1	257.623	223.761	306.261
XLOC_039903	BTF3	210.243	222.443	268.547
XLOC_046761	NT5C3A,RNU6-388P	7.04144	221.975	99.7307
XLOC_026619	RABAC1	142.53	220.223	149.979
XLOC_046635	AGR2	167.671	219.153	143.841
XLOC_020790	SERPINF1	305.547	219.048	185.875
XLOC_052520	EDF1	204.267	216.759	175.28
XLOC_034704	RAB7A	198.248	216.671	231.216
XLOC_000993	CYR61,RP11-290M5.2	110.723	216.615	197.026
XLOC_052303	TPT1P9	165.648	216.267	349.894
XLOC_045739	CLDN4	106.181	216.232	113.295
XLOC_052018	HNRNPK,MIR7-1	151.927	215.327	163.881
XLOC_019395	CDH3	173.206	215.162	77.9385
XLOC_048315	IDO1	2.019	214.803	19.6018
XLOC_011081	C12orf10,PFDN5	205.995	214.673	280.256
XLOC_025048	GDF15,PGPEP1	295.214	214.205	253.23
XLOC_042900	PTP4A1	147.814	214.165	235.731
XLOC_029227	SDC1	325.283	213.863	89.8012
XLOC_000584	CAP1	182.306	213.694	104.198
XLOC_000644	ATP6V0B,B4GALT2,CCDC24,DPH2,IPO13	175.469	213.253	305.748
XLOC_033879	BRK1	163.092	212.78	284.646
XLOC_011491	SLC25A3,SNORA53	264.16	212.687	216.405
XLOC_017840	NOP10	140.277	211.605	227.658
XLOC_024933	IER2	27.5241	210.424	424.597
XLOC_007176	MIR1307,PCGF6,USMG5	157.141	210.421	267.22
XLOC_016846	HMGN2P5	223.635	210.289	346.757
XLOC_049913	COX6C	192.566	209.267	311.314
XLOC_011748	TMED2	170.863	208.742	240.198
XLOC_001519	S100A9	551.035	208.53	204.445
XLOC_050534	CHMP5	77.0509	208.34	164.268
XLOC_028674	BZW1,RP11-469M7.1	121.978	207.918	168.606
XLOC_022293	RPL13P12	218.915	207.617	428.638
XLOC_025248	LSR	95.5426	207.03	152.37
XLOC_024659	AC027307.3,RPS15	160.05	206.876	403.143
XLOC_044505	SNX3	135.218	206.49	161.44
XLOC_028157	DBI	211.761	206.439	182.786
XLOC_019743	TCEB2	192.232	206.243	291.22
XLOC_053539	SLC25A5	317.415	205.936	223.828
XLOC_012134	TM7SF3	186.607	205.528	219.414
XLOC_008220	ESRRA,PRDX5	309.51	205.278	197.741
XLOC_040353	CTNNA1	181.822	205.203	124.396
XLOC_040350	EGR1	20.7847	204.978	457.486
XLOC_020875	TXNDC17	196.388	204.296	168.489
XLOC_046927	SEC61G	139.805	204.075	184.588
XLOC_017884	SRP14	186.874	203.679	241.454
XLOC_043990	PSMB8	44.4871	203.529	118.352
XLOC_001143	RP11-270C12.3	159.432	203.412	268.924
XLOC_040330	TGFBI	413.711	203.192	162.698
XLOC_029178	PDIA6	150.855	203.08	121.886
XLOC_032722	ETS2	97.5461	202.182	106.322
XLOC_021633	NME1,NME1-NME2,NME2	211.237	202.088	189.332
XLOC_003298	DHCR24	305.801	201.624	99.3112
XLOC_016151	TMED10	147.939	200.622	216.419
XLOC_030912	AC017104.4,NCL	147.225	199.651	169.01
XLOC_009935	KCTD14,NDUFC2,NDUFC2-KCTD14	155.747	198.717	297.859
XLOC_018284	COX5A,FAM219B	165.967	198.359	182.518
XLOC_015052	HIF1A,RP11-618G20.1,SNAPC1	222.283	198.127	154.838
XLOC_026545	AC104534.3,ECH1,HNRNPL,LGALS4	234.996	197.972	232.684
XLOC_025332	ACTN4	229.221	195.988	120.069
XLOC_016984	SPINT1	196.72	195.962	130.735
XLOC_044006	RGL2,TAPBP,ZBTB22	115.519	195.609	120.312
XLOC_003745	CSDE1,NRAS	166.692	195.408	138.81
XLOC_013829	LAMP1	239.621	195.199	212.346
XLOC_026753	KDELR1	164.569	193.591	194.245
XLOC_002654	ERRFI1	76.0991	193.564	137.118
XLOC_008979	POLR2L	190.144	192.712	293.711
XLOC_026656	PLAUR	17.0361	191.448	87.3146
XLOC_042453	HIST1H1E,HIST1H2AC,HIST1H2BD,HIST1H2BE	68.8102	191.27	500.317
XLOC_009241	RNA5SP333,SAA2,SAA2-SAA4,SAA4	268.776	191.153	170.515
XLOC_038663	HNRNPD,HNRNPDL	156.807	190.923	140.386
XLOC_014741	LRP10,REM2	139.43	190.886	99.166
XLOC_017537	SEMA4B	138.391	190.449	46.4724
XLOC_024853	ICAM1,ICAM4,ICAM5	115.345	190.418	67.1979
XLOC_028833	IGFBP2	195.758	190.179	186.979
XLOC_036066	PARP9	21.6783	190.149	84.1986
XLOC_034062	MYD88	24.4299	189.878	71.2633
XLOC_001040	RPL5,SNORA66,SNORD21	233.24	189.639	281.947
XLOC_025264	COX6B1	172.453	189.49	260.753
XLOC_030496	ATP5G3,Y_RNA	230.191	189.453	195.277
XLOC_001260	ATP1A1	330.351	189.39	146.8
XLOC_015671	DAD1	177.726	189.343	243.693
XLOC_016071	ZFP36L1	188.171	189.218	80.3265
XLOC_045914	BRI3	154.076	188.946	197.995
XLOC_053635	RP3-417G15.1	169.462	188.417	272.819
XLOC_002042	ELF3,RP11-510N19.5	184.912	188.291	128.895
XLOC_007915	CD82	84.6099	188.147	80.0355
XLOC_004047	ADAR	44.6296	188.026	124.406
XLOC_010253	MPZL2,MPZL3	142.161	188.01	85.8714
XLOC_042722	COX6A1P2	156.285	187.525	326.047
XLOC_042585	TUBB	213.461	186.526	114.138
XLOC_048845	MAL2	114.493	186.148	134.359
XLOC_031500	C20orf24,TGIF2,TGIF2-C20orf24	130.53	186.078	190.886
XLOC_053831	RPL10,SNORA70	202.803	185.954	271.546
XLOC_012747	DUSP6	25.754	185.837	173.351
XLOC_005840	PLAU	121.84	185.38	26.3109
XLOC_023912	PMAIP1	8.50351	185.346	151.037
XLOC_007859	CD44	143.799	185.267	92.6783
XLOC_013023	RPLP0	262.571	185.085	341.889
XLOC_009213	COPB1,PSMA1	164.586	184.677	171.317
XLOC_050197	EEF1D	184.388	184.219	309.647
XLOC_035350	RP11-767C1.2,RPL32,SNORA7A	147.14	184.134	301.048
XLOC_037605	RPL34	172.197	184	260.067
XLOC_023632	TUBB6	118.937	183.974	98.2943
XLOC_040060	CAST,CTD-2337A12.1	89.0989	183.725	90.3824
XLOC_000675	UQCRH	161.033	183.167	287.985
XLOC_042068	CLTB,NOP16	131.275	182.689	93.4491
XLOC_052694	CD99	108.599	182.679	138.611
XLOC_031467	DYNLRB1	130.731	182.126	284.75
XLOC_042648	BRD2,BRD2-IT1	98.5065	181.637	275.527
XLOC_011153	ESYT1,RPL41,ZC3H10	169.543	181.46	262.933
XLOC_035110	ABCF3,AP2M1	199.854	181.289	181.982
XLOC_024370	ATP5A1	238.722	180.849	166.342
XLOC_037954	MSMO1	126.034	180.763	110.999
XLOC_021292	CCL2	13.0041	180.755	11.1033
XLOC_008092	C11orf31,CTNND1,RP11-691N7.6,TMX2,TMX2-CTNND1	178.264	180.13	152.057
XLOC_038419	OCIAD2	125.811	180.072	125.872
XLOC_036621	CLDN1	99.6781	180.039	47.4701
XLOC_038628	CCNI	152.449	179.916	191.436
XLOC_020886	ACADVL	129.178	179.316	207.587
XLOC_054955	FLNA	190.101	179.273	137.805
XLOC_000571	NDUFS5	192.34	179.269	227.339
XLOC_051149	ATP6V1G1	129.398	178.642	222.239
XLOC_012353	LIMA1	104.837	178.434	84.5343
XLOC_031199	RBCK1	45.3771	178.331	147.196
XLOC_038480	HOPX	260.904	178.18	178.445
XLOC_026695	SNRPD2	154.075	176.931	255.596
XLOC_036583	RPL4P4	221.004	176.888	284.462
XLOC_015794	NFKBIA	110.199	176.748	124.765
XLOC_004175	F11R,RP11-544M22.13,TSTD1	164.965	176.292	159.036
XLOC_034203	GNAI2,GNAT1	126.312	175.96	131.508
XLOC_010404	APLP2	227.855	175.692	158.887
XLOC_004505	RP11-175B9.3	138.769	175.656	307.498
XLOC_009015	PHLDA2	45.0471	175.242	234.491
XLOC_021668	SCPEP1	179.586	175.216	142.238
XLOC_001462	PSMB4	153.049	174.776	190.377
XLOC_028687	AC007283.5,CFLAR	48.058	174.766	39.6696
XLOC_040738	CANX	202.621	174.087	129.83
XLOC_019265	CAPNS2,LPCAT2,MMP2,RP11-212I21.4	186.848	174.069	154.721
XLOC_022117	CXCL16	67.3577	173.543	83.9312
XLOC_032136	CPNE1,NFS1,RBM12,RBM39,RP1-309K20.6	186.737	173.326	197.107
XLOC_034640	PARP14	19.9639	173.323	80.3899
XLOC_022579	CCL5	0.187619	173.121	28.2051
XLOC_038786	UBE2D3	114.839	172.924	139.15
XLOC_000031	AGRN,RP11-54O7.14	93.6505	172.617	133.233
XLOC_038868	AC004057.1	159.151	172.349	238.138
XLOC_029617	RAB1A	165.895	172.313	154.432
XLOC_048307	ADAM9	186.991	172.162	117.752
XLOC_025042	IFI30,PIK3R2	82.1178	172.073	123.66
XLOC_022734	CTD-2132N18.3,DHX58,KAT2A,RAB5C	105.402	172.006	164.653
XLOC_029163	YWHAQ	207.96	171.57	127.836
XLOC_028939	HMGB1P3,SP100,SP140,SP140L	31.488	171.528	109.941
XLOC_040707	TMED9	170.207	170.906	171.903
XLOC_017637	ALDH1A3,RP11-66B24.1,RP11-66B24.2,RP11-66B24.7,RP11-66B24.8	211.033	170.505	66.6754
XLOC_048459	SDCBP	110.795	170.068	191.131
XLOC_026184	DNAJB1	126.603	169.931	272.288
XLOC_018376	RPS17	206.85	169.774	429.185
XLOC_019011	MAZ,MVP,PAGR1,PRRT2	189.361	169.763	128.826
XLOC_029139	CMPK2	1.38322	169.64	45.5209
XLOC_053818	SSR4	144.787	169.638	210.495
XLOC_035628	SHISA5	91.1974	169.552	116.022
XLOC_038400	RAC1P2	138.859	169.213	131.491
XLOC_009637	C11orf48,GANAB,INTS5,RP11-831H9.11	185.896	169.101	147.086
XLOC_012935	ANAPC7,ARPC3,RP11-478C19.2	142.466	168.821	136.811
XLOC_013637	KLF5	105.966	168.763	148.845
XLOC_023698	LAMA3	99.679	168.415	57.4219
XLOC_026735	KPTN,NAPA,SLC8A2	74.0861	168.299	120.337
XLOC_045959	GNB2	153.412	167.678	192.555
XLOC_024543	CYB5A	283.33	167.567	175.24
XLOC_005758	HNRNPH3	97.9677	167.559	270.717
XLOC_010107	MMP13	6.24257	166.984	8.8935
XLOC_016269	NDUFB1	148.495	166.942	227.91
XLOC_023306	ARHGDIA	141.507	166.788	146.669
XLOC_032124	EDEM2,EIF6,MMP24-AS1,RP4-614O4.11	162.275	166.344	151.487
XLOC_042696	RPL10A	202.831	166.272	248.783
XLOC_050600	CLTA	169.179	166.169	181.963
XLOC_011068	AC107016.2,KRT18	77.4252	166.026	89.7456
XLOC_031487	ROMO1	146.768	166.006	212.405
XLOC_004035	TPM3	96.7424	165.93	71.6126
XLOC_022097	P2RX5,P2RX5-TAX1BP3,RP11-235E17.6,TAX1BP3	244.838	165.674	220.094
XLOC_024870	LDLR	57.2474	165.629	58.0545
XLOC_025349	CTB-60E11.4,PLEKHG2,ZFP36	55.6025	165.606	238.382
XLOC_044315	EEF1A1	253.928	165.141	198.121
XLOC_005348	OPTN	49.3949	164.936	71.3628
XLOC_027354	RAB10	112.814	164.537	138.768
XLOC_033188	PTTG1IP	143.561	164.309	174.616
XLOC_045562	CCT6A,SUMF2	163.138	164.096	154.851
XLOC_051663	AQP3	142.05	164.074	130.618
XLOC_002679	CLSTN1	157.531	164.018	96.4527
XLOC_018385	CPEB1,RP11-152F13.10,RPS17L	193.059	163.188	421.289
XLOC_032395	PSMA7	152.288	162.583	168.428
XLOC_026765	BCAT2,HSD17B14,PLEKHA4	46.3604	162.342	117.705
XLOC_017067	BLOC1S6,RP11-96O20.4,SQRDL	73.7395	161.833	68.45
XLOC_049261	ASAH1	202.515	161.771	162.93
XLOC_006857	PPA1	80.2286	161.719	90.7553
XLOC_019639	AC092143.1,MC1R,RP11-566K11.7,TCF25,TUBB3	112.325	161.712	217.962
XLOC_001778	ATP1B1	309.622	161.698	100.027
XLOC_026279	AC002985.3,COPE,HOMER3	159.632	160.506	147.531
XLOC_003690	LAMTOR5	134.053	160.299	244.031
XLOC_020653	CYBA	161.826	159.89	149.634
XLOC_000428	RP1-159A19.3	122.333	159.772	244.844
XLOC_031577	YWHAB	132.049	159.366	95.946
XLOC_000444	ATPIF1,RP5-1092A3.5	192.48	159.351	235.254
XLOC_008529	PRSS23	96.1143	159.154	56.8075
XLOC_023322	CD7,SECTM1	13.1658	159.11	42.1711
XLOC_012497	STAT2	28.3888	158.173	83.428
XLOC_013391	POMP	73.9024	157.97	106.261
XLOC_028514	H3F3AP4	206.944	157.813	291.99
XLOC_041868	CSNK1A1,CTB-89H12.4	132.943	157.427	131.229
XLOC_010003	CTSC	118.908	157.419	48.2096
XLOC_043015	NT5E	21.8108	157.219	21.6263
XLOC_037200	OCIAD1	116.714	157.032	166.692
XLOC_000111	PARK7	160.282	156.89	199.461
XLOC_031407	HM13,RP3-324O17.4	116.456	156.45	96.525
XLOC_044106	CCND3	46.8449	156.128	131.663
XLOC_031632	ZFAS1	121.411	156.063	301.852
XLOC_003140	SLC2A1	219.216	156.009	44.637
XLOC_021964	RNF213	16.1283	155.931	52.5756
XLOC_011594	ATP2A2	189.169	155.76	87.7704
XLOC_016952	THBS1	75.1527	155.66	43.1176
XLOC_028137	ACTR3	117.845	155.138	78.2415
XLOC_034240	SPCS1	126.901	155.097	189.081
XLOC_018263	NPTN	109.032	154.259	130.745
XLOC_048052	FDFT1	197.275	154.058	112.377
XLOC_043989	HLA-DOB,TAP2	24.2319	153.781	73.1561
XLOC_001885	QSOX1	141.921	153.656	132.38
XLOC_041589	CTD-2287O16.1	144.327	153.627	229.918
XLOC_040498	GPX3	121.41	153.515	242.041
XLOC_018413	SEC11A	114.514	153.252	161.332
XLOC_053503	PLS3	119.239	152.745	49.1872
XLOC_031004	MYEOV2	95.6646	152.693	307.962
XLOC_031642	KRT18P4,RNF114,SNAI1	34.4745	152.672	151.9
XLOC_015018	PSMA3	74.0179	152.664	160.247
XLOC_032155	SAMHD1	9.89944	151.92	71.9253
XLOC_003953	CTSS	38.193	151.522	30.5634
XLOC_003509	42248	116.895	151.417	147.393
XLOC_027952	COX5B	146.437	151.299	201.823
XLOC_052348	PSMB7	90.7217	151.134	121.719
XLOC_004601	C1orf74,IRF6,RP3-434O14.8	61.4732	150.764	64.8477
XLOC_031483	ERGIC3	135.13	150.565	140.695
XLOC_045205	RAC1	128.519	150.222	106.028
XLOC_011923	MLF2	145.804	149.689	181.38
XLOC_026000	AC024592.12,FUT3,FUT5,FUT6,NDUFA11	148.497	149.471	175.184
XLOC_035113	PSMD2	142.739	149.41	136.95
XLOC_013649	LMO7,RP11-29G8.3,UCHL3	103.301	148.941	73.4598
XLOC_003486	GNG5	77.8873	148.8	155.211
XLOC_032304	TMEM189,TMEM189-UBE2V1,UBE2V1	130.912	148.745	155.064
XLOC_042080	LMAN2	113.212	148.633	137.73
XLOC_015708	EMC9,PSME2	44.3901	148.611	92.785
XLOC_010271	RPS25	146.359	148.517	199.449
XLOC_046155	ATP6V1F,RP11-309L24.4,RP11-309L24.9	142.036	148.185	261.724
XLOC_007050	SRP9P1	140.236	148.037	175.937
XLOC_038768	DNAJB14,H2AFZ,LAMTOR3	182.793	148.017	312.324
XLOC_025376	PLD3	167.692	147.718	190.116
XLOC_052376	FAM129B	109.051	147.551	67.5711
XLOC_014769	IRF9,RNF31,RP11-468E2.4	47.1346	147.256	115.408
XLOC_016073	ACTN1,HMGN1P3	109.178	147.204	34.3307
XLOC_005666	MSMB	190.292	147.143	175.334
XLOC_002824	AL391357.1,DDOST,PINK1-AS	150.207	146.825	116.461
XLOC_025920	BTBD2,MKNK2	182.815	146.54	282.359
XLOC_043614	SERPINB1	48.8657	146.321	32.5892
XLOC_007829	EIF3M	123.474	146.251	117.767
XLOC_008242	CAPN1,SLC22A20	167.387	145.993	64.7994
XLOC_004030	JTB,RAB13	122.486	145.946	198.685
XLOC_034215	MANF,RBM15B	107.873	145.267	120.961
XLOC_041692	AC116366.6,IRF1	26.2329	145.1	77.3612
XLOC_017329	PML	23.0254	144.841	68.5209
XLOC_013755	TM9SF2	119.266	144.505	80.8642
XLOC_048870	FAM83A	108.874	144.477	11.7781
XLOC_012007	YBX3	173.543	144.468	113.947
XLOC_010790	RP11-424C20.2	507.329	144.459	2028.02
XLOC_004390	ARPC5,RP1-127C7.6	97.0803	143.404	104.333
XLOC_049613	ASPH	108.934	143.387	87.9173
XLOC_031508	RPN2	131.168	143.329	130.908
XLOC_054565	MORF4L2	138.945	143.265	150.1
XLOC_021440	CNP	31.9932	142.647	82.3572
XLOC_002221	MORF4L1P1	185.329	142.59	166.949
XLOC_032377	CTSZ	108.795	142.2	103.486
XLOC_001567	FDPS,RUSC1	125.258	141.858	82.95
XLOC_052801	FAM3C2	113.405	141.471	151.146
XLOC_052964	CDK16,UBA1	148.411	141.323	118.945
XLOC_009611	SLC15A3	5.89051	141.037	32.977
XLOC_011536	RP11-490H24.5	88.1851	140.768	57.7073
XLOC_042115	HNRNPH1	132.255	140.521	158.148
XLOC_047624	PARP12	11.4577	140.466	74.5117
XLOC_026147	PRDX2	215.369	140.464	156.073
XLOC_025515	EHD2,GLTSCR2,SNORD23	188.785	140.107	77.9631
XLOC_032646	SOD1	131.018	139.946	163.877
XLOC_002144	G0S2	35.9881	139.946	32.5002
XLOC_010629	ATN1,C12orf57,PTPN6,RNU7-1	145.459	139.847	227.197
XLOC_049368	TMEM66	159.771	139.693	232.076
XLOC_045303	IL6	6.99201	139.601	7.64773
XLOC_043948	ATP6V1G2,ATP6V1G2-DDX39B,DDX39B,SNORD84	119.923	139.12	104.039
XLOC_016271	LGMN	54.3511	138.968	99.6489
XLOC_000066	RER1	100.589	138.756	160.657
XLOC_000672	TSPAN1	146.011	138.714	98.5814
XLOC_038219	WDR1	143.65	138.622	110.254
XLOC_006128	GSTO1,GSTO2	69.7677	138.619	69.543
XLOC_047387	NAMPT	85.1041	138.602	82.1938
XLOC_010102	MMP1	66.1021	138.297	27.8887
XLOC_031246	PRNP	101.023	138.223	191.609
XLOC_041450	NPM1P27	145.469	137.917	177.999
XLOC_010986	TUBA1C	90.1623	137.46	83.1666
XLOC_025894	TMEM259	119.416	137.243	218.49
XLOC_044137	RP1-261G23.7	57.4427	137.224	108.11
XLOC_029063	37500	168.385	136.887	123.013
XLOC_002713	DHRS3,RP11-474O21.5	182.967	136.619	61.6579
XLOC_024646	CNN2	153.827	136.43	66.6364
XLOC_040596	CTC-575D19.1	139.094	136.415	198.221
XLOC_032427	HELZ2	6.14931	136.287	72.8758
XLOC_001823	PRDX6	100.91	136.186	147.636
XLOC_001655	SUMO1P3	95.3268	135.704	114.875
XLOC_008266	DRAP1	66.0134	135.588	111.505
XLOC_032169	TGM2	37.6311	135.424	19.4542
XLOC_039912	HEXB	99.9028	134.878	110.243
XLOC_002557	HES4	26.2895	134.849	140.113
XLOC_007939	DGKZ,MDK	64.2702	134.712	78.6772
XLOC_033044	AP000304.12,ATP5O,DONSON	148.305	134.528	142.516
XLOC_013066	CDK2AP1,RP11-282O18.3	153.486	134.347	72.5638
XLOC_021564	NFE2L1	90.8432	134.338	73.5637
XLOC_042037	DUSP1	61.4698	134.115	111.311
XLOC_003327	JUN	76.2566	134.009	82.2459
XLOC_040487	RPL7P1	165.82	133.906	201.792
XLOC_042118	MGAT4B	117.234	133.606	179.166
XLOC_046343	ZYX	98.0257	133.524	67.4658
XLOC_047728	PDIA4	98.4383	133.515	61.7764
XLOC_046849	C7orf25,PSMA2	65.8341	133.288	89.0941
XLOC_043821	HIST1H2BK	42.9644	133.246	290.795
XLOC_036279	PLOD2	94.6728	133.184	22.4532
XLOC_025494	CALM3	107.679	133.141	128.298
XLOC_006356	KLF6	42.9761	132.963	59.7384
XLOC_022966	MIR3614,TRIM25	20.7312	132.398	96.2195
XLOC_004514	ADIPOR1	96.1933	132.303	153.08
XLOC_005376	VIM	241.498	132.223	96.3586
XLOC_041321	RP11-466P24.2	83.4064	132.188	102.199
XLOC_004582	C1orf116	64.9383	132.179	26.3029
XLOC_036136	CNBP	127.867	132.141	136.672
XLOC_031457	CHMP4B	115.638	131.718	108.41
XLOC_008350	CTTN	116.979	131.694	97.309
XLOC_035145	EIF4A2,SNORA4,SNORA63,SNORA81,SNORD2	159.219	131.638	241.623
XLOC_044956	PSMB1	114.493	131.333	132.576
XLOC_003145	ELOVL1	78.8976	131.214	72.4228
XLOC_037507	HERC6	4.90387	131.201	21.4567
XLOC_021815	ARSG,PRKAR1A,RP11-120M18.2	156.493	130.635	99.962
XLOC_030517	AC074286.1,NFE2L2	119.24	130.499	95.1658
XLOC_012435	ATP5G2,RP11-972K6.1	148.734	130.444	158.916
XLOC_030324	RND3	53.9936	130.416	76.691
XLOC_045873	COL1A2	170.146	130.287	59.1306
XLOC_051320	ASS1	90.7124	130.209	60.1506
XLOC_008638	BIRC2,BIRC3	58.6211	129.972	45.2682
XLOC_007025	LIPA	51.4356	129.97	79.3316
XLOC_044058	MTCH1	97.4293	129.877	97.3429
XLOC_034614	NDUFB4	106.421	129.792	129.904
XLOC_043770	C6orf62	57.4793	129.575	71.6927
XLOC_032694	CBR1	88.1755	129.497	94.2716
XLOC_032941	ATP5J	116.799	129.166	162.278
XLOC_001581	LMNA	109.878	128.919	89.7115
XLOC_021371	PSMB3	93.9968	128.911	135.155
XLOC_006381	GDI2	90.013	128.405	87.7076
XLOC_035646	IMPDH2,QARS,QRICH1,USP19	188.522	128.125	160.345
XLOC_030455	AC007969.5	103.362	127.521	236.044
XLOC_038288	CDC42P6	143.35	127.518	83.9711
XLOC_042798	VEGFA	61.9415	127.442	91.9545
XLOC_002266	SRP9	120.342	127.424	121.408
XLOC_024633	MIR4745,PTBP1	102.971	127.346	102.769
XLOC_037508	HERC5	0.40482	127.255	99.9813
XLOC_043431	GINM1,RPS18P9,SNORA2	97.293	127.232	169.446
XLOC_034334	ARL6IP5	111.15	127.166	117.049
XLOC_009656	HRASLS2	2.61239	127.035	10.2717
XLOC_019015	TMEM219	58.389	126.979	104.071
XLOC_003943	APH1A	94.7036	126.939	89.9943
XLOC_049879	UQCRB	128.525	126.921	182.377
XLOC_040287	LEAP2,UQCRQ	149.882	126.729	174.573
XLOC_047209	SRI	136.709	126.651	60.5845
XLOC_002770	EPHA2	33.0157	126.567	117.447
XLOC_009772	UNC93B1,UNC93B5	31.6347	125.845	40.5381
XLOC_031202	PSMF1	58.4003	125.674	79.3008
XLOC_033963	UBE2E1	106.435	125.484	81.1548
XLOC_019492	GABARAPL2	113.984	125.292	208.337
XLOC_034091	RP11-391M1.4,RPL14,ZNF619,ZNF620,ZNF621	144.778	125.237	174.132
XLOC_014256	COMMD6	108.333	125.207	198.392
XLOC_026183	GIPC1,PTGER1	140.258	125.152	96.6779
XLOC_053747	FTH1P8	91.3015	125.146	181.112
XLOC_022173	KCNAB3,RP11-1099M24.7,TRAPPC1	131.605	125.052	131.869
XLOC_025229	GPI,PDCD2L,RP11-618P17.4	130.591	124.733	68.264
XLOC_048809	ENY2	74.5903	124.451	128.275
XLOC_014100	TSC22D1	105.367	124.249	146.701
XLOC_008341	CCND1	55.1425	124.131	47.486
XLOC_019863	LITAF	130.967	123.555	88.7339
XLOC_012772	RP11-887P2.3	70.262	123.143	43.8849
XLOC_047386	SYPL1	102.908	123.129	108.708
XLOC_038889	C4orf3	71.8521	123.124	87.7853
XLOC_000285	MINOS1,MINOS1-NBL1,NBL1	110.662	123.096	116.754
XLOC_027801	RNF181	118.221	122.914	109.422
XLOC_009638	BSCL2,HNRNPUL2,HNRNPUL2-BSCL2,LRRN4CL,UBXN1	129.738	122.671	146.389
XLOC_021197	NEK8,RPL23A,SNORD42A,SNORD42B,SNORD4A,SNORD4B,TRAF4	98.3915	122.421	121.127
XLOC_009193	DKK3	101.518	122.307	104.1
XLOC_023596	VAPA	137.854	122.225	111.732
XLOC_004039	C1orf43	102.754	122.116	150.749
XLOC_016079	ERH	88.8282	122.064	147.228
XLOC_027665	ANXA4	115.31	121.974	56.1211
XLOC_038701	TECRP1	146.555	121.735	202.281
XLOC_015526	EIF5	98.556	121.427	195.314
XLOC_009671	TRMT112	87.2917	121.42	177.053
XLOC_015776	SNX6	46.8823	121.256	64.3222
XLOC_014356	STK24	88.847	121.247	84.5893
XLOC_007174	NT5C2	46.0561	121.21	86.2834
XLOC_026144	C19orf43	121.713	120.979	147.372
XLOC_001729	MGST3	116.451	120.881	151.11
XLOC_040107	PAM	124.43	120.858	95.4724
XLOC_001579	RAB25	91.0373	120.83	63.9076
XLOC_010630	C1S,EMG1,U47924.27,U47924.29,U47924.30	75.4051	120.694	69.8628
XLOC_051045	SEC61B	106.062	120.66	182.684
XLOC_039503	CCT5	106.489	120.514	101.119
XLOC_021924	40057	139.36	120.42	88.5557
XLOC_042372	GMPR	3.73334	120.17	37.1055
XLOC_033870	ARPC4,ARPC4-TTLL3,TTLL3	116.897	120.156	91.8313
XLOC_001554	ADAM15,DCST1	104.31	120.111	97.5443
XLOC_041332	TBCA	96.4205	119.999	130.084
XLOC_035114	EIF4G1	115.791	119.579	72.8978
XLOC_046277	ADCK2,NDUFB2	124.627	119.405	200.141
XLOC_054674	LAMP2	118.408	119.148	98.2344
XLOC_036373	SSR3	91.2188	119.096	102.054
XLOC_024683	GADD45B	30.4846	118.901	372.281
XLOC_026017	C3,TNFSF14	153.65	118.845	34.9807
XLOC_019398	CDH1	141.22	118.825	47.5566
XLOC_009641	NXF1,RNU2-2P,RP11-727F15.12,SNHG1,STX5,TMEM223,WDR74	139.225	118.778	410.169
XLOC_047589	LUZP6,MTPN	87.7282	118.719	136.233
XLOC_004078	C1orf85,CCT3	135.825	118.716	111.503
XLOC_015924	ERO1L	81.9974	118.558	54.2202
XLOC_008192	SLC3A2	120.568	118.424	227.928
XLOC_032672	IFNGR2	52.3099	118.016	60.8759
XLOC_015982	DHRS7	78.8781	117.844	59.9713
XLOC_006233	BAG3	65.7749	117.743	140.755
XLOC_046131	ARF5,FSCN3	114.824	117.739	151.748
XLOC_053158	MSN	88.4271	117.526	35.6047
XLOC_025072	CTC-260F20.3,NDUFA13,YJEFN3	118.077	117.511	169.969
XLOC_028908	ACSL3	79.7448	117.487	70.5385
XLOC_002809	CAPZB	118.233	117.383	95.781
XLOC_044345	HMGN3	140.573	117.337	146.805
XLOC_022662	TNS4	101.106	117.309	21.8027
XLOC_013031	SRSF9	111.673	117.265	124.72
XLOC_012506	PTGES3	96.5531	117.13	108.437
XLOC_027632	ACTR2	97.5086	117.111	71.8017
XLOC_035713	TKT	198.485	117.107	98.8027
XLOC_010121	CASP4	42.1158	117.059	56.7698
XLOC_047054	RPL35P5	105.3	116.909	172.246
XLOC_006612	NAMPTL	78.3531	116.825	68.7534
XLOC_023744	DSG2	141.045	116.795	66.1553
XLOC_047145	YWHAG	116.317	116.713	126.498
XLOC_037250	TMEM165	122.381	116.704	63.0807
XLOC_005271	PFKP	105.414	116.67	42.4405
XLOC_023180	ATP5H	110.643	116.59	136.282
XLOC_043373	ABRACL	88.2907	116.41	86.3111
XLOC_046727	EIF4HP1	127.871	116.388	115.375
XLOC_036306	TM4SF1	81.5955	116.334	47.0588
XLOC_009621	MIR611,TMEM258	88.941	116.007	157.433
XLOC_001989	CFH,CFHR1,CFHR2	62.7818	115.985	48.9815
XLOC_043042	PM20D2,PNRC1	80.157	115.973	78.0476
XLOC_006649	HNRNPF	99.4592	115.872	100.897
XLOC_051286	LRRC8A	72.1262	115.849	58.7041
XLOC_010123	CARD16,CARD17,CASP1	19.2856	115.686	35.6795
XLOC_044658	CTGF	77.3048	115.678	283.551
XLOC_001653	AL121987.1,PEA15	76.9674	115.622	165.451
XLOC_011804	RAN	95.7043	115.562	111.678
XLOC_009716	EFEMP2,FIBP,FOSL1	64.27	115.503	79.0388
XLOC_004073	SSR2	137.834	115.453	115.392
XLOC_008274	KLC2,RAB1B	114.399	115.348	115.273
XLOC_042763	PRICKLE4,RP11-298J23.9,TOMM6	120.747	115.267	143.992
XLOC_028653	HSPE1,HSPE1-MOB4,MOB4	114.377	115.154	92.4985
XLOC_046337	GSTK1	83.4872	115.104	78.4591
XLOC_024805	HNRNPM	89.503	114.918	101.932
XLOC_050021	EIF3H	115.325	114.805	125.497
XLOC_048091	TUSC3	102.279	114.743	106.031
XLOC_001535	HAX1,SNORA58,UBAP2L	106.525	114.19	102.366
XLOC_018477	CIB1	109.327	114.057	96.408
XLOC_004304	GAS5	119.368	113.813	255.825
XLOC_038262	FGFBP1	51.5401	113.633	7.38604
XLOC_007301	OAT	167.428	113.629	135.592
XLOC_035474	CMTM6	111.303	113.593	92.1655
XLOC_023320	CSNK1D	102.252	113.573	127.127
XLOC_028993	UGT1A1,UGT1A10,UGT1A3,UGT1A4,UGT1A6,UGT1A7,UGT1A8,UGT1A9	146.181	113.284	43.6504
XLOC_041893	TNIP1	64.2889	113.121	32.4505
XLOC_006966	ANXA11	120.096	112.904	50.2511
XLOC_042590	DDR1,MIR4640	150.039	112.739	73.2898
XLOC_018714	AC092117.2,SRRM2	122.857	112.696	158.591
XLOC_025247	FXYD5	41.8864	112.657	73.979
XLOC_026790	RRAS	95.5149	112.559	81.7885
XLOC_026543	LGALS7	68.8261	112.208	41.9816
XLOC_052928	DDX3X	64.6242	112.136	141.177
XLOC_029259	SF3B14,TP53I3	109.14	112.125	149.097
XLOC_025912	AC005943.4,MBD3,UQCR11	91.9264	112.068	185.044
XLOC_008864	EI24	110.629	112.06	135.595
XLOC_020878	FBXO39,XAF1	1.96592	112.055	27.1285
XLOC_047260	C7orf76,RP11-682N22.1,SHFM1	108.72	112.044	132.313
XLOC_014091	EPSTI1	1.48438	111.956	33.3127
XLOC_003673	PSMA5	64.9461	111.765	88.5047
XLOC_024399	C18orf32,RPL17,RPL17-C18orf32,SNORD58A,SNORD58B,SNORD58C	92.7533	111.609	188.327
XLOC_002567	SDF4	96.209	111.606	114.636
XLOC_051178	GSN	157.19	111.551	87.685
XLOC_034825	ATP1B3	94.9345	111.532	168.734
XLOC_019298	CX3CL1	3.30404	111.344	25.9182
XLOC_020847	PSMB6	90.8548	111.301	117.325
XLOC_005915	GHITM	121.65	111.259	121.21
XLOC_027388	BRE,MRPL33	92.2031	111.007	148.35
XLOC_013523	PSME2P2	30.0176	110.936	71.4333
XLOC_051750	EXOSC3,FBXO10,RP11-613M10.8,RP11-613M10.9,SHB,SLC25A51,TOMM5	101.937	110.872	135.167
XLOC_019546	HSBP1	66.2133	110.761	109.678
XLOC_039191	DDX60	3.9851	110.75	19.0848
XLOC_053872	SLC25A6	204.415	110.735	186.945
XLOC_051541	LDHAP4	74.9274	110.565	20.0872
XLOC_035554	CCDC13,HHATL,HIGD1A	96.3556	110.499	107.366
XLOC_053205	AL590762.1,NONO	141.607	110.435	91.969
XLOC_054483	EIF4A1P10	70.5878	110.28	96.5232
XLOC_008445	SERPINH1	142.215	109.833	42.2924
XLOC_042895	FKBP1C	90.4479	109.571	102.736
XLOC_014067	ELF1,RGS17P1	41.8156	109.536	65.0865
XLOC_028683	NDUFB3	84.3706	109.535	158.07
XLOC_049380	PPP2CB	77.0908	109.449	110.601
XLOC_018120	BNIP2,GTF2A2	84.0131	109.204	149.064
XLOC_002999	PTP4A2	96.084	108.922	117.599
XLOC_029777	CAPG	50.506	108.909	41.46
XLOC_035136	DNAJB11	84.4243	108.772	104.309
XLOC_018682	AC005606.1,GFER,NDUFB10,RNF151,SNHG9,TBL3	134.695	108.763	242.716
XLOC_042622	CSNK2B,CSNK2B-LY6G5B-1181,LY6G5B	112.354	108.515	96.6212
XLOC_026729	AP2S1	94.3268	108.498	102.135
XLOC_039536	BASP1	107.438	108.496	120.453
XLOC_009530	TNKS1BP1	120.449	108.486	79.2352
XLOC_007853	EHF	173.32	108.345	28.6308
XLOC_038156	AL590235.1,LRPAP1	92.3568	108.257	98.7561
XLOC_040792	CLPTM1L	91.4689	108.18	112.088
XLOC_044103	PGC	385.204	107.937	131.981
XLOC_022136	C1QBP,CTC-524C5.2,DERL2,DHX33	95.0262	107.81	116.447
XLOC_039192	DDX60L	2.76183	107.5	32.76
XLOC_025325	PSMD8	102.275	107.464	109.242
XLOC_026631	CEACAM1	6.96168	107.235	17.9582
XLOC_032294	ZNFX1	15.4102	107.202	47.6529
XLOC_046074	CAPZA2	80.3679	106.97	104.955
XLOC_013313	SAP18	59.5708	106.956	118.741
XLOC_032822	COL6A2	137.239	106.918	84.7973
XLOC_012756	DCN	94.122	106.899	61.6274
XLOC_000944	RP4-706A16.3	117.708	106.792	164.879
XLOC_045744	EIF4H	117.907	106.756	109.596
XLOC_020402	FAM96B	69.4239	106.714	159.514
XLOC_010289	PVRL1	67.6839	106.566	38.2686
XLOC_021269	MIR632,RHBDL3,RP11-227G15.3,ZNF207	91.4939	106.491	110
XLOC_012496	CNPY2,CS,PAN2,RP11-977G19.10	116.328	106.381	126.07
XLOC_026271	FKBP8	125.646	106.316	93.1455
XLOC_053542	NDUFA1	83.4592	106.141	158.037
XLOC_051705	VCP	136.89	105.98	104.477
XLOC_030903	SP110	7.6166	105.757	53.1709
XLOC_023998	CNDP2	75.6488	105.658	43.7978
XLOC_044607	SERINC1	103.016	105.479	100.523
XLOC_025984	C19orf10	72.3836	105.192	88.1902
XLOC_022741	PTRF	96.0416	105.069	56.8585
XLOC_005315	ATP5C1	105.442	104.961	106.27
XLOC_020426	CTC-479C5.12,CTC-479C5.17,CTRL,LCAT,PSMB10,SLC12A4	64.5811	104.882	51.9708
XLOC_003958	CERS2	123.123	104.848	96.7832
XLOC_016393	C14orf2	100.602	104.832	201.484
XLOC_048183	PPP2R2A	33.8962	104.753	69.1746
XLOC_050806	RPL24P8	86.2059	104.654	114.431
XLOC_026725	PRKD2,STRN4	51.0063	104.619	98.0277
XLOC_015185	FOS	14.5902	104.577	269.45
XLOC_044011	CUTA	110.252	104.511	152.122
XLOC_002134	CD46	107.089	104.504	101.838
XLOC_041633	PPIC,RN7SL689P	71.9171	104.231	79.2337
XLOC_051308	TOR1B	15.9181	104.207	48.8987
XLOC_007265	PRDX3	101.469	104.108	146.568
XLOC_006342	IDI1	78.1045	104.084	114.679
XLOC_046433	NUB1	25.8123	104.054	47.6908
XLOC_046573	DAGLB,KDELR2	105.737	104.053	125.305
XLOC_036123	RPN1	103.31	103.945	69.3737
XLOC_005836	CHCHD1,DUSP8P5,FUT11,GLUD1P3,SEC24C	80.0856	103.877	89.6338
XLOC_023942	SERPINB5	72.1811	103.787	55.6872
XLOC_011193	OS9	100.666	103.742	81.7535
XLOC_011072	IGFBP6	48.7438	103.739	59.5743
XLOC_027798	MAT2A	86.4289	103.731	102.158
XLOC_025539	DHDH,NUCB1	103.639	103.686	70.6184
XLOC_025642	PPP2R1A	113.624	103.534	99.0895
XLOC_051357	RPL7A,SNORD24,SNORD36A,SNORD36B,SNORD36C,SURF2	118.944	103.489	159.326
XLOC_019054	FUS	70.3451	103.481	126.187
XLOC_021935	SYNGR2	102.392	103.413	111.278
XLOC_034637	DTX3L	16.1942	103.306	60.0403
XLOC_038055	FAM149A,RP11-173M11.2,TLR3	14.7038	102.973	26.1016
XLOC_021305	SLFN5	28.7143	102.786	62.3011
XLOC_049853	RPL34P18	92.6118	102.744	130.025
XLOC_041077	SEPP1	284.112	102.674	132.402
XLOC_010053	RP11-680H20.1	83.4828	102.609	75.7381
XLOC_029538	PNPT1	7.88326	102.578	53.2947
XLOC_034483	TFG	84.1676	102.451	68.0738
XLOC_031021	ANO7,HDLBP	136.714	102.444	127.84
XLOC_022049	CRK,MYO1C	93.0292	102.362	68.1204
XLOC_026876	CTD-2620I22.1,CTD-3099C6.9,ZNF28,ZNF320,ZNF321P,ZNF468,ZNF702P,ZNF816,ZNF816-ZNF321P,ZNF83,ZNF888	102.631	102.267	127.446
XLOC_044883	SNORA20,SNORA29,TCP1	89.5274	102.186	148.989
XLOC_039619	SUB1	58.0273	102.162	90.7617
XLOC_006037	PGAM1	57.5742	102.147	38.6184
XLOC_038151	MFSD10,NOP14	110.336	102.08	82.5094
XLOC_049993	EIF3E	125.396	101.99	103.067
XLOC_020412	ATP6V0D1	114.933	101.661	156.263
XLOC_020460	NQO1	62.0093	101.6	68.6612
XLOC_012886	CKAP4	51.4509	101.537	38.8349
XLOC_002576	CCNL2,MRPL20,RN7SL657P	107.718	101.135	105.123
XLOC_041958	RNF145	93.3157	101.029	52.8155
XLOC_001000	SH3GLB1	52.2663	100.963	80.6079
XLOC_022925	LRRC59,MRPL27	86.8196	100.943	55.9205
XLOC_052916	ATP6AP2	107.157	100.917	112.557
XLOC_024878	PRKCSH	109.478	100.608	94.3581
XLOC_032072	BCL2L1	65.0685	100.402	36.8065
XLOC_009689	BATF2	0.801139	100.391	38.1495
XLOC_013059	HCAR1,HCAR2,HCAR3,RP11-324E6.9	37.7124	100.317	14.9062
XLOC_052458	SURF4	117.923	100.236	124.091
XLOC_001215	CAPZA1	73.5124	100.235	72.2798
XLOC_029711	AUP1,DQX1	91.1693	100.158	121.194
XLOC_019452	ATXN1L,IST1,PKD1L3,RP11-498D10.6	92.0056	100.131	78.3949
XLOC_009104	TRIM5	17.6641	100.043	50.0833
XLOC_021409	IGFBP4	90.083	99.9495	49.6945
XLOC_027396	PPP1CB,SPDYA	114.419	99.8171	72.3072
XLOC_042138	MGAT1	85.2029	99.7742	82.3601
XLOC_002251	DEGS1,FBXO28	60.6543	99.6818	88.7124
XLOC_037435	ANXA3	62.3879	99.6323	25.9569
XLOC_030827	TUBA4A	125.652	99.601	45.399
XLOC_026096	CDC37,MIR1181	97.9536	99.5973	108.651
XLOC_001136	SEPT2P1	114.104	99.5146	88.3048
XLOC_000323	CDC42	117.124	99.4701	63.959
XLOC_002305	RNF187	113.074	99.4411	70.2951
XLOC_012606	LLPH,TMBIM4	74.8726	99.3964	67.4294
XLOC_025727	NDUFA3,PRPF31	109.332	99.1828	140.651
XLOC_025454	PVRL2	48.088	99.0915	48.1803
XLOC_032143	LINC00657	95.6808	99.0781	108.337
XLOC_052805	PRDX4	74.5015	98.903	90.1691
XLOC_000364	CLIC4	53.2702	98.8653	73.6951
XLOC_044761	SF3B5	93.4356	98.5865	195.758
XLOC_012514	STAT6	69.4377	98.5189	32.7986
XLOC_008269	BANF1	84.0317	98.4169	121.252
XLOC_024321	HNRNPA1P7	116.946	98.3454	94.8254
XLOC_053406	NGFRAP1	106.353	98.2823	124.764
XLOC_004215	TMCO1	82.1494	98.1848	121.579
XLOC_041566	REEP5	74.9747	98.1795	90.1933
XLOC_048650	DECR1	56.6261	98.015	49.2281
XLOC_009049	TRIM21	12.585	97.9914	64.0988
XLOC_015209	AHSA1	62.7833	97.7645	183.895
XLOC_007716	C11orf58	94.1074	97.6272	98.9773
XLOC_047253	PON2	87.0855	97.6037	68.0089
XLOC_012455	ITGA5	48.1786	97.4904	31.4683
XLOC_008168	FADS2,FEN1	152.962	97.292	39.7916
XLOC_016057	RDH11,RP11-1012A1.4,VTI1B	85.7212	97.2587	110.093
XLOC_010733	EMP1	37.3827	97.173	43.4427
XLOC_027031	CHMP2A,UBE2M	112.154	97.1621	83.5454
XLOC_008190	TAF6L,TMEM179B	68.5215	97.1027	86.8032
XLOC_031831	RP4-734P14.4,SNRPB,ZNF343	79.263	97.0816	113.855
XLOC_004058	CLK2,FAM189B,SCAMP3	88.0655	96.9833	99.1072
XLOC_012937	GPN3,SNORD50,VPS29	74.8511	96.974	83.1108
XLOC_042713	SRSF3	78.1002	96.6406	102.556
XLOC_031947	RRBP1	50.4433	96.5789	43.0012
XLOC_026604	B9D2,TGFB1	62.218	96.5222	97.2695
XLOC_043917	MDC1,NRM,PPP1R18	38.3575	96.3549	93.9501
XLOC_014931	ARF6	57.9434	96.2635	69.7973
XLOC_006524	YME1L1	58.9712	96.1789	88.3114
XLOC_027631	AC007318.5	78.5573	96.1545	93.3527
XLOC_030553	NCKAP1	78.802	96.1136	69.5292
XLOC_017921	EHD4,RP11-23P13.7,SPTBN5	21.8072	96.0649	47.1356
XLOC_043362	TNFAIP3	13.3661	96.059	37.802
XLOC_028942	CAB39	44.7072	96.0249	53.9741
XLOC_003522	GBP3,Y_RNA	14.1216	95.9999	27.3308
XLOC_037391	CXCL1	146.447	95.871	12.6221
XLOC_016405	AKT1	66.3417	95.4535	81.8609
XLOC_031540	TOP1	36.5953	95.4443	63.6692
XLOC_038294	DHX15	56.7979	95.3988	59.3688
XLOC_050024	EXT1	57.6215	95.3959	60.4543
XLOC_041711	C5orf15	52.8405	95.3741	77.5204
XLOC_007793	RP11-587D21.1	90.127	95.0999	110.114
XLOC_008463	TSKU	39.8707	95.08	28.3451
XLOC_045194	FSCN1	84.6193	95.0654	135.97
XLOC_040306	UBE2B	69.499	94.9399	110.418
XLOC_004932	HNRNPU,HNRNPU-AS1	110.145	94.6812	56.4507
XLOC_025538	PPP1R15A	32.1571	94.6771	86.193
XLOC_034786	IL20RB,NCK1	77.0837	94.6401	24.8729
XLOC_024954	MIR639,TECR	106.272	94.5442	158.074
XLOC_009751	AP003419.11,CLCF1,POLD4	66.0857	94.3955	63.9787
XLOC_044162	TNFRSF21	78.8439	94.2736	47.157
XLOC_001760	MPZL1	105.404	94.2075	81.1618
XLOC_000622	YBX1	101.853	94.1317	130.314
XLOC_039000	MGARP,NDUFC1	77.7047	94.0821	104.144
XLOC_013024	PXN	62.7623	94.0529	54.8571
XLOC_019656	MRPL28,TMEM8A	100.87	94.0122	95.4253
XLOC_015122	SRSF5	93.891	94.0037	112.926
XLOC_024847	C19orf66	12.5216	93.9347	60.3115
XLOC_053274	COX7B	76.2836	93.8907	128.933
XLOC_000519	GJA4,GJB3,GJB4,GJB5	44.5378	93.8884	39.4412
XLOC_032219	SERINC3	93.5896	93.8372	80.4986
XLOC_024652	MIDN	52.8881	93.7619	170.703
XLOC_028614	HNRNPCP2	109.119	93.5392	114.017
XLOC_045267	TSPAN13	83.6591	93.3397	97.79
XLOC_003036	SFPQ	86.0789	93.2048	121.268
XLOC_025778	CCDC106,U2AF2,ZNF580,ZNF581	112.23	93.0899	113.392
XLOC_031333	LINC00493,SEC23B	70.6768	92.94	109.594
XLOC_000766	SCP2,TUBBP10	91.3187	92.7456	97.4414
XLOC_025955	MFSD12	27.6748	92.7113	76.9555
XLOC_003015	TMEM54	51.2871	92.6762	75.6308
XLOC_003005	MARCKSL1	30.8827	92.5446	64.3999
XLOC_012326	AC073610.5,ARF3,FKBP11,RP11-302B13.1,RP11-302B13.5,Y_RNA	78.1005	92.4606	71.5989
XLOC_007276	RP11-572P18.1	75.9742	92.4518	144.579
XLOC_044129	YIPF3	93.3693	92.4428	78.5026
XLOC_053775	HMGB3	217.694	92.4246	24.5449
XLOC_014452	GAS6	80.8642	92.3532	90.2967
XLOC_043964	NEU1,SLC44A4	135.59	92.1011	99.8549
XLOC_000693	CMPK1	100.113	91.9409	90.3731
XLOC_024995	FAM32A	61.8264	91.9227	112.277
XLOC_034512	ALCAM	152.709	91.9145	55.2023
XLOC_050380	CD274	2.38098	91.8294	70.9113
XLOC_040378	CYSTM1	53.8257	91.4258	148.555
XLOC_024994	HSH2D,RAB8A	20.782	91.3709	51.557
XLOC_034697	SEC61A1	114.057	91.3424	91.8052
XLOC_030637	HSPD1	80.3683	91.2417	98.7564
XLOC_048468	RAB2A	85.8182	91.1266	103.82
XLOC_031601	CTSA	125.687	90.9984	105.754
XLOC_051227	ARPC5L	54.83	90.9888	106.819
XLOC_011149	AC034102.1,RAB5B,SUOX	115.9	90.987	80.0841
XLOC_012758	BTG1,C12orf79	79.2687	90.9543	61.7139
XLOC_000107	VAMP3	69.62	90.9457	93.8361
XLOC_020115	PRSS8	89.7915	90.9227	48.4928
XLOC_027693	NAGK	40.6544	90.6482	61.6581
XLOC_007065	MYOF	71.3706	90.5007	24.9067
XLOC_008247	NEAT1	188.04	90.4912	168.894
XLOC_035911	CLDND1,CPOX	73.5203	90.4119	94.5835
XLOC_051102	RAD23B	86.2778	90.2958	59.3295
XLOC_014837	KIAA0391,PSMA6	44.8545	90.119	64.2821
XLOC_053833	ATP6AP1	103.102	89.9268	85.0863
XLOC_030679	SUMO1	65.8753	89.8008	75.372
XLOC_026231	CALR3,CHERP,CTC-429P9.4,CTC-429P9.5,CTD-3222D19.2,CTD-3222D19.5,CTD-3222D19.7,MED26,SLC35E1,SMIM7	89.354	89.7523	119.875
XLOC_001656	NCSTN	79.5566	89.7401	55.9136
XLOC_011611	ACAD10,ALDH2,RP11-162P23.2	153.733	89.6979	65.269
XLOC_010757	STRAP	87.9274	89.628	105.258
XLOC_010385	RP11-676M6.1	64.1876	89.5687	85.5155
XLOC_030320	MMADHC	77.7637	89.562	79.9976
XLOC_027611	MDH1	116.263	89.5046	126.606
XLOC_029539	EFEMP1	142.214	89.4572	78.5565
XLOC_008752	TMPRSS4	91.6033	89.4181	36.4416
XLOC_023532	TGIF1	53.5323	89.3669	73.6699
XLOC_007138	NDUFB8,SEC31B	87.3953	89.2875	106.02
XLOC_042640	HLA-DRA	156.202	89.217	98.8704
XLOC_049950	KLF10	38.2292	89.1969	137.703
XLOC_026185	NDUFB7	91.264	89.1905	90.1611
XLOC_039306	ACSL1	86.7972	89.0667	48.5121
XLOC_010592	DYRK4,GALNT8,KCNA6,NDUFA9,RP11-234B24.6,RP11-500M8.7	44.6749	88.9178	65.5434
XLOC_015212	C14orf178,SLIRP	75.2369	88.8883	108.57
XLOC_023225	MIR636,SRSF2	70.9538	88.7336	68.9743
XLOC_037775	SCOC	78.4307	88.5897	114.364
XLOC_053293	SH3BGRL	64.2927	88.3107	71.8483
XLOC_021557	KPNB1	65.6018	88.2568	45.8508
XLOC_055060	RPS4Y1	100.548	88.2432	101.745
XLOC_025259	GAPDHS,TMEM147	82.2242	88.2045	97.2925
XLOC_042996	TPBG	63.5881	88.1771	89.0484
XLOC_040634	ERGIC1	78.4329	88.1176	68.3857
XLOC_047279	RPS3AP26	102.039	87.9986	159.44
XLOC_041809	AC005618.1,TAF7	46.2836	87.9639	131.271
XLOC_014749	BCL2L2,BCL2L2-PABPN1,PABPN1	84.9895	87.9548	127.972
XLOC_008322	RP11-802E16.3,TCIRG1	52.1777	87.704	48.4017
XLOC_025722	MYADM	87.4622	87.6666	30.9498
XLOC_002833	ECE1	48.5609	87.4525	49.5128
XLOC_000490	DCDC2B,EIF3I	90.101	87.4196	82.5718
XLOC_053001	EBP,PORCN	125.236	87.4149	67.0274
XLOC_018573	VIMP	53.9687	87.3012	69.8124
XLOC_008866	CHEK1,STT3A	104.035	87.2269	53.3573
XLOC_027707	CCT7	91.7292	86.9317	79.8299
XLOC_023259	DDC8,TIMP2	61.4387	86.7376	59.1649
XLOC_018144	RPS27L	95.8371	86.7191	98.0508
XLOC_032818	COL6A1	128.698	86.6708	63.3805
XLOC_017427	ZFAND6	69.6518	86.6372	93.2806
XLOC_004493	CSRP1	75.1172	86.6261	60.9029
XLOC_049652	SNHG6	57.6675	86.5437	164.712
XLOC_054147	ELK1,UXT	78.3716	86.4335	96.9946
XLOC_024857	SLC44A2	88.2168	86.4261	65.0857
XLOC_034033	PDCD6IP	79.8626	86.3612	82.7197
XLOC_054014	EEF1B2P3	107.44	86.3088	134.828
XLOC_025588	EMC10	83.5446	86.2396	114.725
XLOC_025345	IFNL1	0.0201737	86.1923	32.9644
XLOC_021701	VMP1	93.5466	86.1911	82.637
XLOC_000014	MTND2P28	83.0974	86.1227	204.839
XLOC_003950	ENSA	92.926	85.9675	109.574
XLOC_042085	DBN1,PDLIM7	97.0901	85.9162	76.3029
XLOC_007096	TM9SF3	82.146	85.8835	68.173
XLOC_046286	SSBP1,TAS2R6	82.7652	85.7345	69.4716
XLOC_025459	CLPTM1	79.0462	85.4683	104.915
XLOC_031749	ADRM1,OSBPL2	79.2892	85.4319	94.3813
XLOC_002093	SNRPGP10	66.3598	85.3747	91.3641
XLOC_033107	HMGN1,snoU13	88.1274	85.1968	95.2635
XLOC_036138	H1FX	96.0557	85.1172	179.415
XLOC_020534	KARS	53.8182	84.9908	50.2868
XLOC_027380	NRBP1	54.1653	84.8187	72.6372
XLOC_050066	FBXO32	118.856	84.799	41.4346
XLOC_031761	MRGBP,OGFR	26.4259	84.7545	73.7987
XLOC_041731	H2AFY	101.196	84.7484	53.3597
XLOC_011700	AL021546.6,COX6A1,GATC	74.1711	84.7259	156.162
XLOC_011702	RNF10	87.1173	84.5588	114.216
XLOC_039734	ITGA2	30.5404	84.4126	22.4823
XLOC_007367	ECHS1	62.9513	84.2596	50.9881
XLOC_033839	ARL8B	69.7549	84.2296	70.8719
XLOC_016047	YBX1P1	86.9825	84.0792	103.744
XLOC_004177	DEDD,PFDN2	66.2034	84.0094	95.0999
XLOC_005667	NCOA4	100.826	84.0033	69.7949
XLOC_012959	RPL6	95.3917	83.793	116.223
XLOC_039624	RP11-36C20.1	82.9835	83.6826	150.686
XLOC_048320	C8orf4	70.7221	83.678	18.7423
XLOC_015936	CNIH1	70.3127	83.6612	90.1099
XLOC_021583	UBE2Z	50.9088	83.6156	72.1134
XLOC_044390	PKMP3,SNHG5	67.6398	83.5761	147.749
XLOC_018283	SCAMP2,ULK3	83.6922	83.5708	91.7712
XLOC_017836	EMC7	63.4636	83.4211	88.9833
XLOC_008214	FKBP2,VEGFB	95.7296	83.4002	84.365
XLOC_030330	NMI	7.762	83.3602	38.9937
XLOC_009245	RP11-613F22.5,TSG101	59.6249	83.3226	93.0809
XLOC_031225	GNRH2,MRPS26,PTPRA,VPS16	75.7577	83.2932	84.5879
XLOC_002128	CD55	49.2928	83.274	57.34
XLOC_053653	FAM127A	89.8346	83.0837	115.447
XLOC_024627	FSTL3	59.3414	82.9731	33.3261
XLOC_008608	ENDOD1,RP11-712B9.2	19.589	82.9716	36.6005
XLOC_041796	HBEGF	7.22306	82.7509	100.542
XLOC_007122	SLC25A28	15.624	82.536	56.321
XLOC_041438	ARRDC3	37.3824	82.5065	80.1247
XLOC_025331	EIF3K	100.006	82.4912	84.9504
XLOC_031646	CEBPB	72.51	82.4858	67.0736
XLOC_039670	OSMR	56.5428	82.445	38.328
XLOC_047477	FAM3C	70.7912	82.3488	76.1742
XLOC_052024	GOLM1	54.9122	82.3283	49.251
XLOC_001099	HIAT1,SLC35A3	48.9823	82.3259	62.6591
XLOC_041557	STARD4	25.9525	82.2822	23.9148
XLOC_021463	AOC2,AOC3,PSME3	70.9722	82.0501	71.2073
XLOC_021700	CLTC	97.6995	82.0393	49.9119
XLOC_008760	ARCN1	79.6155	82.0133	74.1985
XLOC_015030	RP11-112J1.1	76.3162	81.9009	132.873
XLOC_004419	PTGS2	35.1813	81.8857	9.97385
XLOC_032778	PDXK	78.8097	81.8527	55.5771
XLOC_009129	RP11-732A19.2,TAF10	83.3684	81.8076	97.4331
XLOC_000242	SZRD1	51.9686	81.7956	116.468
XLOC_032362	PMEPA1	85.1517	81.581	54.9597
XLOC_013788	ABHD13,TNFSF13B	8.31109	81.5531	15.9519
XLOC_010607	LTBR	79.5648	81.5463	59.1254
XLOC_039424	AHRR,PDCD6	76.145	81.541	84.776
XLOC_028230	MZT2B	87.8444	81.5317	92.6036
XLOC_000730	RNF11	63.495	81.4816	101.325
XLOC_037794	SMARCA5	42.0177	81.3216	47.5009
XLOC_044036	FKBP5	70.1205	81.1916	36.4681
XLOC_009753	PPP1CA	79.9346	81.1536	81.4331
XLOC_013440	CCNA1	2.13017	81.131	33.3437
XLOC_012685	NAP1L1	121.783	81.0873	124.23
XLOC_035008	GPR160,RP11-379K17.12,RP11-379K17.9,SEC62	74.0898	80.8651	72.4518
XLOC_004845	IRF2BP2	74.8991	80.8594	58.4876
XLOC_002945	SPCS2P4	80.3254	80.825	65.2603
XLOC_038672	SEC31A,THAP9-AS1	81.0682	80.7965	68.6231
XLOC_031448	BPIFB1	218.823	80.7527	81.6144
XLOC_048918	MYC	37.6047	80.5411	38.8289
XLOC_009984	PICALM	61.8135	80.501	50.6882
XLOC_029385	EIF2AK2	8.97722	80.471	53.3308
XLOC_008150	TMEM132A	81.9405	80.4707	69.773
XLOC_013379	POLR1D	96.3335	80.3934	120.449
XLOC_037871	TLR2	4.93657	80.2382	6.08078
XLOC_050206	MIR937,NRBP2,PUF60,RP11-299M14.2,SCRIB	98.4668	80.0414	92.8272
XLOC_002783	EIF1AXP1	61.7215	80.0304	68.0516
XLOC_009857	RAB6A	83.7874	80.0208	53.5594
XLOC_026793	CTB-33G10.1	79.98	80.015	103.05
XLOC_042730	ZFAND3	74.4666	79.9575	60.379
XLOC_031459	RALY	85.9491	79.9521	100.374
XLOC_014959	C14orf166	82.9478	79.9397	96.7252
XLOC_022740	STAT3	77.0462	79.9107	62.4515
XLOC_036313	ANKUB1,PFN2,RNU6-507P	107.171	79.8631	75.4378
XLOC_007757	HTATIP2	57.6201	79.8384	70.798
XLOC_001217	MOV10	19.7064	79.8058	30.1722
XLOC_009433	MTCH2	83.5055	79.7865	81.9098
XLOC_046941	CHCHD2	75.3759	79.6837	104.301
XLOC_021229	CPD	122.101	79.6476	43.6263
XLOC_042307	DSP	59.5845	79.6439	31.2495
XLOC_020240	ITFG1,RNA5SP424	66.8889	79.5578	69.3311
XLOC_022442	ALDOC,KIAA0100,PIGS,RP11-192H23.4,RP11-192H23.8,SGK494,SPAG5	96.2206	79.5486	79.2642
XLOC_030386	ITGB6	68.0474	79.3241	37.6445
XLOC_040684	HIGD2A	82.8162	79.1431	180.105
XLOC_016907	EMC4	66.7072	79.0671	88.7547
XLOC_037306	RP11-408P14.1	90.4033	79.0464	114.015
XLOC_007951	NDUFS3,PTPMT1	96.4782	79.0049	92.499
XLOC_025996	SNRPEP4	71.7851	78.8729	72.3217
XLOC_028711	AC079354.2	104.687	78.7852	175.57
XLOC_017215	TPM1	199.121	78.7705	55.5722
XLOC_032890	BTG3,CXADR	48.0037	78.7402	57.9845
XLOC_030636	SF3B1	75.0009	78.7336	57.1255
XLOC_003396	GNG12	60.3453	78.7006	73.8599
XLOC_004096	HDGF	117.804	78.6911	45.376
XLOC_046073	MET	58.6606	78.6591	38.5175
XLOC_011915	MRPL51	76.9862	78.5643	116.9
XLOC_023619	CHMP1B	74.187	78.5116	82.229
XLOC_047632	MKRN1	46.1891	78.4677	84.1005
XLOC_017056	DUOXA2	8.69978	78.3628	6.21932
XLOC_019949	GDE1	61.4205	78.2361	138.69
XLOC_011676	PEBP1	97.0841	78.1759	94.0228
XLOC_024935	C19orf53,MRI1	80.076	77.9907	127.758
XLOC_003020	MIR3605,PHC2	50.0909	77.976	57.9533
XLOC_023218	RHBDF2	16.9609	77.9702	26.5064
XLOC_050451	RRAGA	78.4016	77.9676	71.1718
XLOC_027521	EPCAM	81.4598	77.8992	92.417
XLOC_030836	CHPF	82.3979	77.8601	116.697
XLOC_035252	FYTTD1	31.4724	77.8493	49.3623
XLOC_031787	TPD52L2	53.6898	77.8421	65.6905
XLOC_020891	ACAP1,KCTD11	39.6047	77.8352	15.9006
XLOC_053540	UBE2A	62.0062	77.8213	93.7439
XLOC_011143	ORMDL2	57.501	77.8212	69.5769
XLOC_030899	TRIP12	43.9032	77.7344	55.3999
XLOC_037606	OSTC	70.1206	77.7315	94.988
XLOC_044912	PRR18,SFT2D1	47.2302	77.6877	59.5668
XLOC_008719	RBM7,REXO2,RP11-212D19.4	92.2001	77.6809	67.2133
XLOC_027550	SPTBN1	58.2097	77.6458	25.5738
XLOC_030746	IDH1	97.464	77.4147	87.1077
XLOC_022901	PHB	80.7465	77.3517	74.7957
XLOC_000539	MAP7D1	77.2715	77.35	47.2596
XLOC_012784	NDUFA12	59.1247	77.2139	114.361
XLOC_047059	SBDS	64.6334	77.1748	102.21
XLOC_003590	CNN3	74.7254	77.1169	57.1733
XLOC_029797	CHMP3,RNF103,RNF103-CHMP3	76.4105	77.0905	73.0419
XLOC_011297	CCT2	76.3721	77.0874	80.4288
XLOC_027315	AC023137.2,RHOB	68.5527	76.9614	66.2198
XLOC_032964	CCT8	66.1014	76.8433	82.0204
XLOC_001205	ATP5F1,C1orf162	112.694	76.6144	91.8307
XLOC_003961	CDC42SE1	63.8251	76.61	53.4684
XLOC_034372	HNRNPA3P6,MIR4444-1	64.4292	76.5931	52.9229
XLOC_028604	COL3A1	91.2481	76.4242	41.2346
XLOC_004029	CRTC2,SLC39A1	86.798	76.3017	68.061
XLOC_046224	C7orf73	61.7683	76.2566	97.3566
XLOC_031384	ENTPD6	33.1254	76.2384	49.8219
XLOC_034006	STT3B	94.7443	76.1643	58.9197
XLOC_035319	AC022007.5,EMC3,PRRT3	60.4056	76.1047	105.603
XLOC_014921	RN7SL1	237.758	76.0925	1385.76
XLOC_011617	ERP29	81.7959	75.9879	102.205
XLOC_049738	MRPS28,TPD52	70.2765	75.9657	66.6618
XLOC_027668	MXD1,SNRNP27	35.026	75.9153	75.1703
XLOC_012800	LTA4H	83.5384	75.7776	70.036
XLOC_020854	RNF167	95.6461	75.7699	76.2061
XLOC_019039	PHKG2,RNF40,RP11-2C24.4,SRCAP	68.292	75.702	69.6638
XLOC_007847	CAPRIN1	85.7259	75.6622	68.3128
XLOC_053405	WBP5	67.4448	75.6144	75.4563
XLOC_003211	PDZK1IP1	118.943	75.6104	40.9937
XLOC_009163	TMEM9B	46.6178	75.5332	81.8736
XLOC_021904	SPHK1	35.5786	75.4575	54.3915
XLOC_051660	BAG1	57.7237	75.4106	44.8672
XLOC_005431	YWHAZP3	53.9647	75.3852	51.8617
XLOC_026916	MBOAT7	79.9673	75.3723	69.8701
XLOC_045310	GPNMB	88.2448	75.368	64.5182
XLOC_035581	CDCP1	32.1588	75.3447	34.0567
XLOC_008290	RBM14,RBM14-RBM4,RBM4,RP11-658F2.8	104.768	75.3366	74.1399
XLOC_050558	UBAP1	49.8576	75.2488	60.665
XLOC_014836	FAM177A1	52.3449	75.1993	85.4603
XLOC_039634	RAI14	88.1609	75.1654	20.8851
XLOC_042628	C6orf48,SNORD48,SNORD52	78.031	75.074	159.432
XLOC_004021	ILF2	69.4082	75.0507	105.357
XLOC_022792	SLC25A39	81.1267	75.0482	131.051
XLOC_025551	LIN7B,SNRNP70	88.0097	74.9506	158.566
XLOC_016737	RP11-701H24.10,SNHG14,SNORD116-14,SNORD116-20,SNRPN,SNURF	104.863	74.915	111.731
XLOC_049515	CEBPD	75.9407	74.781	39.9645
XLOC_012522	DCTN2	102.635	74.6565	50.8669
XLOC_028825	XRCC5	95.4514	74.6238	53.8004
XLOC_051261	C9orf16	59.849	74.6137	209.277
XLOC_011105	COPZ1	82.9194	74.5918	91.4377
XLOC_000175	PLOD1	66.0855	74.583	49.0576
XLOC_008189	POLR2G	68.6938	74.3373	116.424
XLOC_009636	B3GAT3,EML3,MTA2	75.881	74.3008	93.7956
XLOC_020114	PRSS53,RP11-196G11.1,VKORC1,ZNF668	73.5565	74.3001	103.003
XLOC_028924	AGFG1,MIR5703	62.5471	74.2446	57.5365
XLOC_029425	COX7A2L	80.4541	74.1626	118.012
XLOC_044719	IFNGR1	96.8416	74.1146	64.075
XLOC_027406	YPEL5	86.0047	74.0353	72.374
XLOC_004492	PHLDA3	89.8516	74.018	37.2921
XLOC_008299	ADRBK1,ANKRD13D,SSH3	65.3989	73.9913	56.1206
XLOC_002949	AL353354.1,DNAJC8,PTAFR	50.5105	73.9126	48.8371
XLOC_040584	MAT2B	49.15	73.9051	57.6597
XLOC_006506	ARHGAP21	47.9374	73.8639	46.5319
XLOC_038758	ADH5	105.504	73.8464	37.8442
XLOC_034927	SETP14	67.4104	73.8407	63.1738
XLOC_021989	HGS,MRPL12,SLC25A10	94.5154	73.609	65.4591
XLOC_027614	UGP2	70.2588	73.5802	38.4571
XLOC_012531	AVIL,CTDSP2,RNU6-1083P	56.0874	73.5718	62.1373
XLOC_022978	RP11-159D12.2,RP11-159D12.5,SRSF1	76.0927	73.5012	68.3618
XLOC_011620	TRAFD1	29.7258	73.4687	41.9284
XLOC_022299	SREBF1	93.6534	73.458	22.8176
XLOC_011739	ARL6IP4,OGFOD2,RP11-197N18.2	69.4908	73.4522	92.0122
XLOC_043672	BLOC1S5,BLOC1S5-TXNDC5,EEF1E1,EEF1E1-BLOC1S5,TXNDC5	87.1362	73.3829	82.0808
XLOC_046214	CALD1	65.2052	73.3398	31.015
XLOC_007486	TALDO1	88.7104	73.3075	62.8354
XLOC_045511	UPP1	31.9265	73.2871	82.4763
XLOC_037773	MGST2	55.7692	73.2482	49.5169
XLOC_020042	MIR4721,TUFM	90.113	73.2436	87.6692
XLOC_042660	B3GALT4,RPS18	59.2411	73.241	107.15
XLOC_024343	TPGS2	68.0552	73.231	54.5557
XLOC_043983	HLA-DRB1,HLA-DRB5,HLA-DRB6	124.331	73.2179	61.4739
XLOC_045773	MDH2	90.2378	73.2	86.8946
XLOC_045556	PSPHP1	58.3209	73.1987	55.1904
XLOC_043618	SERPINB6	93.6409	73.1591	40.3525
XLOC_047541	UBE2H	81.6059	73.0177	69.5445
XLOC_034177	ATRIP,TREX1	9.71257	72.9692	49.4496
XLOC_054323	RP11-516A11.1	67.3161	72.9532	24.3539
XLOC_012684	PHLDA1	38.3939	72.9203	31.8193
XLOC_002385	EDARADD,ENO1P1	72.4991	72.8931	24.9716
XLOC_004515	CYB5R1	91.9869	72.8732	67.8885
XLOC_035936	RPL24,ZBTB11	62.958	72.8655	94.6229
XLOC_052245	PTGR1	81.3815	72.8349	71.4288
XLOC_002893	C1orf63,RP11-335G20.7,SYF2	68.2156	72.8095	120.598
XLOC_029576	CCT4	69.3946	72.7909	73.4114
XLOC_041688	P4HA2	58.0628	72.784	54.3912
XLOC_003729	SLC16A1	31.9531	72.7703	34.7023
XLOC_025393	CCDC97,HNRNPUL1	83.0487	72.6912	55.2266
XLOC_025739	LENG8	51.7	72.6101	175.494
XLOC_045333	CBX3	74.1185	72.5944	73.7897
XLOC_040426	NDFIP1	49.2917	72.5753	67.8443
XLOC_009635	EEF1G,MIR3654,TUT1	97.5658	72.4678	100.065
XLOC_029702	MOB1A	50.9497	72.4655	62.3405
XLOC_044577	RP3-486I3.4,TSPYL1	80.9676	72.4481	97.8356
XLOC_022162	C17orf61-PLSCR3,TMEM256,TMEM256-PLSCR3	103.55	72.4227	74.8053
XLOC_031343	NAA20	56.6569	72.3463	74.6675
XLOC_005979	PCGF5	13.8117	72.2758	55.1213
XLOC_032293	STAU1	47.4179	72.1019	73.6041
XLOC_038654	ANTXR2	30.0209	72.0524	33.8103
XLOC_033153	SIK1	51.6415	72.0506	91.026
XLOC_006886	P4HA1,RPL17P50	55.5574	71.9918	41.008
XLOC_026050	CD320,NDUFA7	64.1617	71.9214	119.057
XLOC_048733	POLR2K	46.517	71.9044	108.51
XLOC_047339	CLDN15,FIS1	87.6677	71.8728	87.5433
XLOC_021451	COASY,HSD17B1,HSD17B1P1,NAGLU,RP11-400F19.8	59.586	71.6815	77.117
XLOC_041907	ATOX1	51.1486	71.6319	96.0934
XLOC_029440	ZFP36L2	33.0905	71.5743	55.5622
XLOC_050974	FAM120A	52.3486	71.45	53.7174
XLOC_034201	SEMA3F	83.3185	71.2861	60.4526
XLOC_008251	EHBP1L1,FAM89B,SSSCA1	73.0358	71.2536	84.4172
XLOC_001163	SARS	88.4712	71.2412	75.9691
XLOC_034635	FAM162A,RP11-299J3.8	73.8611	71.232	69.2781
XLOC_021899	UBALD2	37.5831	71.1806	76.2909
XLOC_013677	NDFIP2	54.1872	71.1585	37.3144
XLOC_023202	WBP2	70.5977	71.1509	78.1466
XLOC_026265	JUND	107.707	71.0576	122.982
XLOC_026207	AKAP8L,WIZ	62.6444	71.0284	100.482
XLOC_001642	DUSP23	124.921	70.9848	71.2737
XLOC_034278	FLNB	72.8357	70.9574	24.8676
XLOC_001780	BLZF1	12.9938	70.8882	18.3912
XLOC_021994	ANAPC11,NPB	69.753	70.8603	108.056
XLOC_003689	SLC16A4	16.6153	70.8097	23.3753
XLOC_015857	FKBP3	48.3254	70.6329	62.0253
XLOC_034494	PCNP	63.6935	70.5973	57.6917
XLOC_000169	AGTRAP	48.4102	70.4488	38.0988
XLOC_007904	HSD17B12,MIR670HG	62.3611	70.3971	77.4052
XLOC_005779	HK1	78.6964	70.3564	46.3046
XLOC_039447	NDUFS6	77.7147	70.3302	96.7487
XLOC_040360	MATR3	88.3623	70.3202	73.6483
XLOC_047400	LAMB1,LAMB4	55.4353	70.2927	27.7952
XLOC_019019	PPP4C	67.0255	70.267	63.4979
XLOC_002178	ATF3	7.41442	70.2427	100.173
XLOC_019239	HNRNPA1P48	85.7827	70.216	66.2178
XLOC_019991	NDUFAB1	68.4762	70.2148	105.012
XLOC_035631	UQCRC1	93.2735	70.1551	67.3989
XLOC_025862	TRIM28	93.4839	70.0928	121.572
XLOC_009710	RELA	35.6971	70.0118	46.3565
XLOC_035063	AC090425.1,NDUFB5	69.7727	69.9723	87.2708
XLOC_003344	TM2D1	52.0145	69.8969	67.3469
XLOC_011267	CAND1	56.6145	69.8747	45.4171
XLOC_008634	RP11-732A21.2,YAP1	54.747	69.794	42.7035
XLOC_002386	LGALS8	40.7013	69.7893	45.656
XLOC_003323	RP4-592A1.2	54.3604	69.7478	52.2566
XLOC_003454	RP11-181C21.4	22.2942	69.692	49.8258
XLOC_020326	MT1G	56.0507	69.6876	305.163
XLOC_031815	SDCBP2	16.5136	69.526	16.1093
XLOC_050210	PARP10	11.3291	69.4535	33.1877
XLOC_017547	IQGAP1	66.3848	69.4286	33.2805
XLOC_015531	APOPT1,KLC1,RP11-73M18.2,RP11-73M18.7,RP11-73M18.8,RP11-894P9.2	67.3209	69.3758	75.8758
XLOC_017579	AC013394.2,CHD2,MIR3175	70.7128	69.3677	56.7271
XLOC_021318	TAF15	78.0512	69.3518	48.4967
XLOC_045751	GTF2I	87.8488	69.3363	43.1887
XLOC_010293	TRIM29	98.6139	69.2874	32.7397
XLOC_014946	TMX1	35.1002	69.2302	43.4132
XLOC_002575	AURKAIP1	75.7319	69.2075	78.5904
XLOC_041769	AC011385.1,ETF1	52.8113	69.0689	80.5862
XLOC_045963	SLC12A9,SRRT,TRIP6	76.6452	69.0591	64.4582
XLOC_051729	YBX1P10	75.2736	69.0282	90.4321
XLOC_042684	SNRPC	55.6056	68.978	99.5876
XLOC_052138	TRIM14	8.83916	68.9744	41.6978
XLOC_046491	DNAJB6	43.1819	68.8788	90.59
XLOC_003085	GJA9,MYCBP,RHBDL2,RRAGC	50.1507	68.7242	72.0598
XLOC_036047	FSTL1	54.7746	68.4916	33.6047
XLOC_015338	PAPOLA	56.9361	68.449	80.1679
XLOC_008718	NNMT,ZBTB16	68.6783	68.4468	31.8923
XLOC_009841	LAMTOR1	72.1459	68.4461	74.5768
XLOC_004716	RP11-365O16.1	87.8398	68.3891	77.6993
XLOC_024782	CTD-3214H19.4,PET100,STXBP2	72.736	68.2831	63.764
XLOC_034634	CSTA	108.681	68.2121	78.124
XLOC_031588	PIGT	69.9138	68.0594	58.6091
XLOC_024653	C19orf24,CIRBP,EFNA2	93.9879	68.0458	100.622
XLOC_014432	ANKRD10	20.939	68.0154	67.3625
XLOC_026120	ELOF1	54.8529	67.964	99.9337
XLOC_021375	LASP1	64.443	67.8759	52.2855
XLOC_034930	TIPARP	35.4322	67.8695	33.271
XLOC_046151	CALU	89.2589	67.8258	67.7949
XLOC_049296	RP11-875O11.1,RP11-875O11.3,TNFRSF10B	74.1034	67.797	74.5119
XLOC_025850	AC010642.1,CTD-3138B18.4,ERVK3-1,ZNF544,ZNF8	30.5075	67.687	71.1128
XLOC_018348	BCL2A1,MTHFS,ST20,ST20-MTHFS	29.4443	67.6555	36.7743
XLOC_031990	RPS15AP1	61.1963	67.6298	98.101
XLOC_040721	HNRNPAB	80.888	67.6248	92.8034
XLOC_015042	RBM8B	51.6185	67.6073	73.4311
XLOC_027374	ATRAID,CAD	68.1503	67.5698	72.487
XLOC_020455	CHTF8	56.6944	67.4999	73.172
XLOC_034331	PSMC1P1	51.5798	67.4789	60.0571
XLOC_025896	POLR2E	74.3737	67.4633	80.864
XLOC_011970	M6PR	73.0151	67.4527	77.5621
XLOC_007616	ILK	51.024	67.3837	45.377
XLOC_044215	ELOVL5	102.21	67.2476	52.0225
XLOC_025450	BCL3	52.2754	67.2372	31.5809
XLOC_017089	AC012379.1,EID1	76.5994	67.1893	81.4115
XLOC_019287	HERPUD1	62.6291	67.1321	91.4954
XLOC_014109	RCN1P2	58.0963	67.103	42.6607
XLOC_001700	UAP1	21.0332	67.1007	21.5857
XLOC_048947	ST13P6	69.0349	67.0866	57.6951
XLOC_051279	SET	60.5499	67.0857	60.5204
XLOC_006181	CASP7,PLEKHS1	62.1391	67.021	51.2711
XLOC_041582	TICAM2,TMED7,TMED7-TICAM2	53.8812	66.9716	43.1882
XLOC_041785	TMEM173	27.8085	66.9464	14.2008
XLOC_024383	HDHD2,IER3IP1	66.3582	66.9353	89.727
XLOC_014573	PNP	29.6024	66.8727	106.916
XLOC_052153	ERP44	40.087	66.8592	52.7325
XLOC_045353	TAX1BP1	60.4151	66.8499	62.0602
XLOC_009175	RP11-351I24.3	47.5038	66.7877	51.199
XLOC_032162	BLCAP	80.4537	66.7724	60.3522
XLOC_000903	SRSF11	69.191	66.7149	99.5071
XLOC_025269	AC002398.12,AC002398.9,LIN37,PSENEN	61.6848	66.5974	61.0274
XLOC_023065	CCDC47,LIMD2,RP11-51F16.8,STRADA	64.0259	66.4317	75.0059
XLOC_048127	ATP6V1B2	55.7845	66.4265	68.5776
XLOC_030074	IL1B	52.9597	66.2652	1.46661
XLOC_029976	RNF149,SNORD89	33.0754	66.2589	37.8704
XLOC_041755	HNRNPA0	85.6678	66.2351	77.9732
XLOC_046001	CTA-276O3.4	39.2712	66.0418	78.6784
XLOC_054127	GAPDHP65	53.0772	66.0134	40.2232
XLOC_018630	ARHGDIG,ITFG3	64.6088	66.003	104.034
XLOC_015685	AL132780.1,PSMB5	81.8986	65.9752	60.1425
XLOC_017553	FURIN	49.4582	65.9154	61.4928
XLOC_000450	RCC1,SNHG3,TRNAU1AP	63.332	65.8818	185.084
XLOC_015818	FOXA1	55.3557	65.8627	56.7529
XLOC_036302	CP	62.7913	65.8498	6.57537
XLOC_035090	B3GNT5,MCF2L2	34.6914	65.8233	44.1331
XLOC_027601	AC018462.3,B3GNT2,COMMD1	41.2229	65.8074	58.5368
XLOC_029048	GPC1	86.7359	65.8045	64.988
XLOC_051291	PPP2R4	61.626	65.7675	43.2011
XLOC_026089	EIF3G	60.388	65.7561	75.8995
XLOC_000352	PNRC2	42.1245	65.7042	55.1677
XLOC_005423	BMI1,COMMD3,COMMD3-BMI1	67.8219	65.6829	78.7186
XLOC_041712	VDAC1	63.4102	65.6573	54.0884
XLOC_042067	KIAA1191	50.9896	65.6276	101.253
XLOC_039626	TARS	58.3901	65.5859	56.6591
XLOC_052088	NINJ1	53.2844	65.5837	64.7068
XLOC_032297	B4GALT5	42.7631	65.5833	41.6601
XLOC_028468	SSB	44.0196	65.4574	61.7197
XLOC_010211	CLDN25	45.9248	65.4394	94.7167
XLOC_040364	PAIP2	50.3513	65.3738	76.5716
XLOC_036079	ITGB5	39.7155	65.3484	49.4373
XLOC_005471	WAC	53.576	65.3197	82.0737
XLOC_009676	PYGM,SF1	58.0537	65.3188	67.1227
XLOC_044560	HDAC2	82.0269	65.1998	58.7434
XLOC_003016	RNF19B	16.9796	65.1084	36.8303
XLOC_012329	DDN,KMT2D,PRKAG1	51.7306	65.0972	63.6437
XLOC_045145	GET4,SUN1	66.5778	65.0794	96.1756
XLOC_012755	LUM	56.0379	65.0429	41.6466
XLOC_013531	PHF11	14.2872	65.04	36.81
XLOC_048156	AC037459.4,C8orf58,CCAR2,PDLIM2	70.3945	65.0061	49.0328
XLOC_024785	C19orf59,CTD-3214H19.16,TRAPPC5	78.0535	64.9957	72.3232
XLOC_026625	AC006486.9,ERF,GSK3A	68.6007	64.9784	90.288
XLOC_049338	CLU	77.2795	64.921	213.896
XLOC_022168	FXR2,SOX15	41.3554	64.9174	68.8829
XLOC_029572	XPO1	46.484	64.8868	69.775
XLOC_015711	DHRS1	34.2787	64.879	31.9851
XLOC_004234	CREG1	78.6655	64.8508	94.4611
XLOC_036329	GPR87	47.1831	64.8059	25.4334
XLOC_007485	EPS8L2,TMEM80	86.4545	64.7941	53.1251
XLOC_015887	RN7SL2	146.952	64.644	957.12
XLOC_038356	SMIM14	33.7815	64.5749	54.9767
XLOC_020353	CNOT1	58.1764	64.5469	40.5025
XLOC_018916	UQCRC2	89.2936	64.5416	54.8862
XLOC_025971	MAP2K2	70.7286	64.4566	65.8967
XLOC_002257	CNIH4	48.2373	64.4479	64.8997
XLOC_017540	GDPGP1,NGRN,RP11-697E2.6,RP11-697E2.7,TTLL13	53.2702	64.4129	86.8528
XLOC_034822	RNF7	51.0114	64.4121	85.6754
XLOC_019410	CYB5B,RP11-140H17.1	59.274	64.4114	58.2213
XLOC_048184	BNIP3L	62.6326	64.3996	48.9407
XLOC_026267	LSM4	74.742	64.3929	88.0187
XLOC_017980	DUOX2,DUOXA1	68.7188	64.3761	18.5319
XLOC_040389	HARS2,ZMAT2	69.1783	64.3729	72.7892
XLOC_010095	MMP7	83.8969	64.3323	48.8682
XLOC_000378	MTFR1L,RP1-317E23.6,SEPN1	67.8497	64.2951	73.8936
XLOC_046037	BCAP29,DUS4L,WBP1LP2	38.6229	64.1359	49.3528
XLOC_050391	RP11-307L3.2	49.4267	64.124	81.6341
XLOC_019592	MAP1LC3B	43.8753	64.114	138.889
XLOC_054891	AF011889.2,IDS,LINC00893	36.8907	64.0831	101.24
XLOC_017927	TMEM87A,VPS39	55.6483	63.9842	57.092
XLOC_018309	ETFA	70.1961	63.9821	52.6518
XLOC_005770	DDX21,DDX50,KIAA1279,STOX1	60.7207	63.9586	56.3964
XLOC_000440	THEMIS2	2.90761	63.9237	34.9452
XLOC_000638	PTPRF	92.749	63.8895	36.6532
XLOC_049029	EXOSC4,GPAA1	77.1177	63.8421	68.1252
XLOC_007912	EXT2	50.8717	63.8259	46.3238
XLOC_043665	CAGE1,SSR1	56.003	63.8252	61.1411
XLOC_048232	DCTN6,LEPROTL1	52.1461	63.7589	66.3086
XLOC_026652	ETHE1,LYPD3,PHLDB3	64.4825	63.731	52.1319
XLOC_035616	MAP4	59.5147	63.6978	38.8883
XLOC_023901	SEC11C	40.3313	63.6095	84.2354
XLOC_054136	NDUFB11	59.6189	63.5891	84.5204
XLOC_023223	JMJD6,MXRA7	61.1735	63.569	62.2885
XLOC_021578	CALCOCO2	35.328	63.53	55.9941
XLOC_044028	C6orf106	49.1574	63.4332	87.6005
XLOC_018664	UBE2I	56.9656	63.3814	91.303
XLOC_003017	AK2	49.5743	63.3312	53.1732
XLOC_032747	BACE2	62.1929	63.2986	45.6452
XLOC_027508	EPAS1	76.9642	63.283	42.2777
XLOC_012768	UBE2N	41.6982	63.2253	50.2281
XLOC_054167	SLC38A5	86.2862	63.2167	40.2439
XLOC_031358	RPL41P1	69.5996	63.1853	118.421
XLOC_043697	NEDD9	53.0428	63.1557	37.4531
XLOC_015098	EIF2S1	43.7405	63.1548	55.512
XLOC_026114	CTC-510F12.4,RAB3D,TMEM205	92.8347	63.0481	56.8641
XLOC_000685	CYP4B1	186.669	63.0107	60.7551
XLOC_016170	RP11-488C13.1	55.07	62.9772	101.867
XLOC_008211	STIP1	61.8335	62.9598	64.5196
XLOC_045924	BUD31	44.3057	62.9582	85.8697
XLOC_028173	RALB	29.0499	62.9095	39.4206
XLOC_025974	STAP2	30.3147	62.8271	36.9749
XLOC_016285	IFI27L2	53.5939	62.7892	66.2601
XLOC_003367	JAK1	50.49	62.6344	46.9388
XLOC_022985	RNF43,SUPT4H1	48.3404	62.6104	68.9205
XLOC_045414	SEPT7,SEPT7P3	54.2466	62.5774	57.312
XLOC_007477	PKP3	43.1743	62.4863	33.0571
XLOC_048893	NDUFB9	73.4512	62.4746	63.5063
XLOC_022179	PER1,RP11-599B13.6,VAMP2	50.4314	62.4554	111.579
XLOC_046855	MRPS24,URGCP,URGCP-MRPS24	72.1593	62.4297	85.3881
XLOC_042324	TMEM14C	71.0292	62.4054	74.9071
XLOC_025470	VASP	51.4439	62.3987	39.0704
XLOC_046217	RP11-134L10.1,TMEM140	5.84873	62.3668	42.5011
XLOC_036320	SERP1	71.6532	62.3392	112.448
XLOC_048522	GS1-44D20.1	43.0357	62.2254	22.9686
XLOC_052315	RAB14	54.2425	62.1961	54.5871
XLOC_025895	AC011558.5	85.9781	62.1611	38.4288
XLOC_007261	EIF3A	65.2194	62.0989	59.0083
XLOC_025541	BAX	94.2904	62.0086	75.9029
XLOC_024339	SLC39A6	63.5847	62.0051	55.0193
XLOC_016052	PLEK2	19.7348	61.9647	14.6715
XLOC_043667	RP11-69L16.5	74.95	61.9613	93.9796
XLOC_011918	CHD4,NOP2	74.1762	61.9305	54.6639
XLOC_000148	PGD	85.9807	61.9247	59.0051
XLOC_020895	CHRNB1,FGF11,RP11-104H15.10,RP11-104H15.7,SPEM1,TMEM102	41.5228	61.8953	38.1921
XLOC_038361	RP11-333E13.2	65.0397	61.8655	88.6135
XLOC_028258	PLEKHB2	52.7329	61.7355	91.9797
XLOC_029308	GTF3C2,MPV17,UCN	67.8684	61.7233	92.2397
XLOC_018034	SPPL2A	43.2754	61.7066	33.5233
XLOC_017417	TMED3	61.8228	61.7049	56.2466
XLOC_038800	PPA2	71.7207	61.7025	70.6802
XLOC_026224	CTD-2231E14.5	49.6513	61.6049	21.9391
XLOC_003055	TRAPPC3	51.6472	61.5677	78.7558
XLOC_039739	NDUFS4	54.179	61.4718	58.8142
XLOC_013687	PTMAP5	53.0411	61.4573	64.7838
XLOC_007489	PNPLA2	80.8422	61.4403	85.9171
XLOC_037844	RPS3A,SNORD73A	69.3844	61.4385	121.163
XLOC_042464	BTN3A1,BTN3A2,BTN3A3	18.4546	61.4335	28.8605
XLOC_021315	AP2B1,RPL17P42	57.6437	61.3948	38.1294
XLOC_010265	BCL9L	53.5509	61.3905	30.1319
XLOC_004559	NUCKS1	73.7702	61.3882	72.6795
XLOC_036888	ADD1	64.1189	61.3731	48.8704
XLOC_025383	CTC-490E21.12,CYP2G1P,EGLN2,MIA,MIA-RAB4B,RAB4B,RAB4B-EGLN2	79.8656	61.3339	66.1144
XLOC_036232	COPB2	67.7135	61.3147	66.0414
XLOC_045769	RHBDD2	55.338	61.2879	59.5397
XLOC_007040	ANKRD1	34.5333	61.2732	41.0643
XLOC_029402	SRSF7	34.819	61.2594	53.9056
XLOC_000486	KHDRBS1	56.9872	61.2257	31.3219
XLOC_018056	ARPP19	51.4486	61.1801	60.5703
XLOC_047762	FASTK,TMUB1	67.3962	61.1016	72.2783
XLOC_032674	SON	48.4526	61.0903	63.6626
XLOC_023695	RIOK3	33.6761	61.0389	61.7584
XLOC_005807	ANAPC16	69.375	60.9851	100.298
XLOC_019310	USB1	50.2931	60.9015	86.8856
XLOC_038307	SEL1L3	70.4372	60.8905	40.3349
XLOC_028492	ITGA6	52.7216	60.8756	26.9496
XLOC_029475	MCFD2	34.4423	60.8619	56.4399
XLOC_042653	SLC39A7	81.2356	60.8197	71.5821
XLOC_031515	VSTM2L	61.9106	60.7852	30.5945
XLOC_024251	NPC1	51.1919	60.7813	48.5229
XLOC_038610	G3BP2,Y_RNA	68.6668	60.7469	59.5224
XLOC_033945	RAB5A	48.0761	60.7387	66.5648
XLOC_000493	HDAC1	56.2227	60.7089	56.353
XLOC_002324	GALNT2	68.1019	60.6967	65.9521
XLOC_013001	WSB2	42.5662	60.6957	52.4216
XLOC_008755	ATP5L,UBE4A	62.1763	60.6712	75.3058
XLOC_027716	DGUOK	45.147	60.6203	91.5049
XLOC_037613	CCDC109B	7.39726	60.5752	23.1164
XLOC_013930	PARP4	28.1754	60.557	40.2106
XLOC_016051	ATP6V1D	59.2261	60.4935	57.9506
XLOC_024451	NARS	76.2045	60.4662	57.7397
XLOC_008203	RTN3	60.917	60.4498	99.8068
XLOC_019868	AC007216.1,GSPT1	61.7223	60.416	58.3786
XLOC_017047	TRIM69	8.02122	60.3613	43.9558
XLOC_026829	KLK10	40.0182	60.3529	11.5514
XLOC_034080	RPSA,SNORA6,SNORA62	61.3236	60.2948	97.714
XLOC_044083	RP1-278E11.3	81.2544	60.2074	100.545
XLOC_050058	DERL1	35.7565	60.1947	57.6966
XLOC_040499	GM2A	85.2361	60.1368	40.2714
XLOC_025283	TBCB	58.7291	60.1148	83.3649
XLOC_043953	BAG6	75.2826	60.1092	55.5823
XLOC_023318	FASN	115.615	60.0393	34.9636
XLOC_034028	CRTAP	66.9617	59.9894	52.4413
XLOC_053510	SLC6A14	34.1127	59.9206	6.08034
XLOC_038128	SPON2	88.0435	59.9164	41.3223
XLOC_023637	AP005482.1,PSMG2	45.1555	59.8924	45.8226
XLOC_019476	PSMD7	62.1257	59.8596	46.6194
XLOC_040493	SYNPO	58.2804	59.8114	19.8878
XLOC_013156	ANKLE2	34.3237	59.7819	27.0635
XLOC_020644	SLC7A5	70.9012	59.7663	64.8528
XLOC_036010	NAA50,RP11-271C24.2	60.6914	59.678	68.6083
XLOC_018249	CELF6,HEXA,PARP6,RP11-106M3.2	58.9261	59.6753	76.7639
XLOC_008964	RNH1	77.5236	59.6479	45.0726
XLOC_052202	KLF4	10.3553	59.6413	138.118
XLOC_019852	SOCS1	2.19878	59.617	34.6026
XLOC_043542	QKI	33.8492	59.6032	48.4109
XLOC_050915	CTSL	38.3439	59.5565	50.7644
XLOC_044024	NUDT3,RPS10,RPS10-NUDT3	53.6583	59.5257	98.5003
XLOC_006105	TRIM8	55.7456	59.5142	47.8217
XLOC_021158	WSB1	57.6869	59.4992	51.406
XLOC_022729	DNAJC7	41.7227	59.463	35.2648
XLOC_051957	ZFAND5	73.2279	59.4612	66.3795
XLOC_034433	HNRNPKP4	40.7939	59.4418	43.9906
XLOC_027994	FLJ20373,MAP4K4	40.467	59.406	31.6499
XLOC_025640	RPL37P23	50.1523	59.2584	98.1162
XLOC_044389	RP11-321N4.5,SNX14,SYNCRIP	67.6258	59.2578	38.0182
XLOC_028624	MYO1B	90.5655	59.2466	23.4803
XLOC_012263	TWF1	41.4015	59.2316	75.6553
XLOC_035348	TMEM40	44.2835	59.2268	19.0379
XLOC_009417	ACP2	31.7346	59.0937	25.7065
XLOC_021460	VPS25	50.7772	59.0913	59.0908
XLOC_021395	PSMD3	59.9773	59.0459	84.2681
XLOC_000500	KIAA1522	67.1937	59.0448	43.3762
XLOC_016033	MAX	34.1369	58.9944	52.464
XLOC_051708	FAM214B,STOML2	64.6873	58.9864	51.8242
XLOC_023190	AC011933.1,GRB2	51.2547	58.932	72.7829
XLOC_001558	SLC50A1	60.1534	58.875	74.8829
XLOC_034000	TGFBR2	55.588	58.8469	36.0961
XLOC_020804	PAFAH1B1,RN7SL608P,RP11-74E22.6	56.4377	58.8182	60.342
XLOC_007468	PSMD13	58.5373	58.8102	55.7639
XLOC_025385	CYP2B6,CYP2B7P	240.021	58.7769	42.3499
XLOC_035512	ACAA1,Y_RNA	44.9316	58.7735	42.4337
XLOC_040992	GOLPH3	60.8144	58.7583	46.4838
XLOC_052405	ZDHHC12	52.2643	58.7351	57.2664
XLOC_002793	SDHB	52.3831	58.7262	81.9074
XLOC_034763	CDV3	46.4954	58.6997	46.0296
XLOC_040171	AP3S1	46.6953	58.6138	45.6946
XLOC_019303	GPR56	93.7017	58.5869	54.8902
XLOC_041810	DIAPH1	46.0268	58.5429	33.6268
XLOC_026886	NDUFV2P1	43.4088	58.5174	47.7076
XLOC_044142	MIR4647,SLC35B2	73.0081	58.4778	42.1376
XLOC_024673	AC012615.1,ADAT3,SCAMP4	62.4071	58.4144	91.1331
XLOC_020898	POLR2A	57.2934	58.3653	66.6368
XLOC_026579	AKT2	52.8944	58.3472	58.9844
XLOC_003043	PSMB2	45.8898	58.3402	54.7637
XLOC_017016	CCNDBP1,TMEM62	41.8613	58.333	33.2144
XLOC_045946	AC073842.19,LAMTOR4	71.7697	58.325	79.8315
XLOC_024656	NDUFS7	63.6791	58.2599	91.0605
XLOC_003200	ATPAF1,EFCAB14	57.0393	58.2222	59.0187
XLOC_008803	SC5D	81.5998	58.2201	80.8859
XLOC_030073	IL1A	19.6563	58.1959	5.77837
XLOC_023950	SERPINB10,SERPINB2	14.4925	58.1485	6.06409
XLOC_036311	COMMD2,WWTR1	47.5099	58.1154	48.1971
XLOC_049784	C8orf59	51.1438	58.0838	99.6134
XLOC_005735	REEP3	48.708	58.0828	43.3434
XLOC_035579	ZDHHC3	46.3606	58.0813	67.316
XLOC_039299	IRF2	22.5072	58.0537	41.774
XLOC_025978	SH3GL1	49.382	58.0269	42.2778
XLOC_021012	MPRIP	37.3302	58.0249	40.3895
XLOC_008271	SF3B2,snoU13	62.5286	57.9833	56.31
XLOC_023332	WDR45B	42.383	57.9743	72.6774
XLOC_048690	ESRP1	45.1418	57.931	35.7
XLOC_027391	FOSL2	52.4476	57.9268	25.2075
XLOC_045791	PTPN12	34.318	57.9231	54.3539
XLOC_022171	LSMD1	68.255	57.8688	95.7159
XLOC_054725	ZDHHC9	44.0364	57.8274	33.2323
XLOC_000155	RP4-635E18.8,TARDBP	65.155	57.8245	73.1213
XLOC_009849	ARAP1,STARD10	82.6006	57.8205	61.7885
XLOC_033146	U2AF1	50.0619	57.7844	46.4838
XLOC_001897	IER5,RP11-309G3.3	26.3778	57.7361	74.3753
XLOC_015146	PSEN1	37.8894	57.7037	41.4171
XLOC_001168	GNAI3,GPR61	42.1536	57.6962	28.7494
XLOC_042627	HSPA1B	28.9951	57.6814	105.25
XLOC_008695	AP002884.3,BCO2,C11orf57,RPS12P21,SDHD,TEX12	63.8013	57.6397	74.9403
XLOC_041244	TAF9	53.8145	57.6244	120.428
XLOC_016994	CHP1	75.1083	57.5413	71.707
XLOC_046668	EEF1A1P6	86.6776	57.5014	69.7559
XLOC_035108	RP11-778D9.4	63.0279	57.4996	80.7898
XLOC_024493	KDSR	44.2045	57.4794	71.6279
XLOC_034480	TMEM45A	84.3452	57.4402	28.0573
XLOC_031514	CTNNBL1	15.4232	57.4099	27.9769
XLOC_046000	PSMC2	50.2013	57.4068	49.2198
XLOC_000457	YTHDF2	43.5401	57.2587	64.3038
XLOC_040148	APC,CTC-487M23.8,CTC-554D6.1,SRP19,ZRSR1	54.9922	57.2192	54.0421
XLOC_052792	SMS	34.5011	57.1274	29.1478
XLOC_054600	ACSL4,KCNE1L	46.7688	57.0942	27.284
XLOC_012486	RP11-603J24.7	44.489	57.0909	41.709
XLOC_000569	AKIRIN1	49.6885	57.0897	46.5474
XLOC_022306	FLII	57.9226	57.0474	30.5075
XLOC_040369	UBE2D2	56.2209	57.0303	52.5619
XLOC_027360	HADHB	67.7181	57.026	63.1053
XLOC_019794	AC020663.1,GLYR1,ROGDI	61.3165	57.0105	52.1938
XLOC_008239	AP003068.12,MRPL49,TM7SF2,VPS51	84.6729	56.9646	68.9816
XLOC_003968	PI4KB,RFX5	42.4486	56.9461	48.8261
XLOC_054589	TSC22D3	92.925	56.9416	80.7122
XLOC_046869	DDX56,TMED4	67.0771	56.9307	50.5097
XLOC_044133	GTPBP2	23.6823	56.9206	29.2185
XLOC_035480	GLB1,TMPPE	58.8516	56.8957	60.2516
XLOC_045695	TMEM248	37.333	56.6921	60.993
XLOC_006895	ANXA7	57.3013	56.6598	56.2828
XLOC_041803	NDUFA2	59.209	56.6371	104.641
XLOC_050208	PLEC	34.6576	56.6284	23.1787
XLOC_047614	ZC3HAV1	13.45	56.6152	55.7725
XLOC_019725	AC009065.2,ECI1,RNPS1	60.8822	56.6002	73.3205
XLOC_027216	ID2	3.65222	56.5288	406.725
XLOC_051123	UGCG	35.045	56.4705	45.876
XLOC_024128	PPP4R1	46.8328	56.4468	22.2149
XLOC_026807	CTB-191K22.6,NAPSA,NAPSB	125.836	56.4277	80.4467
XLOC_018910	METTL9	51.697	56.427	55.6849
XLOC_035777	PSMD6	57.3261	56.3924	60.5981
XLOC_012590	GNS	65.848	56.3881	52.8653
XLOC_035915	DCBLD2	43.7916	56.34	29.1792
XLOC_012941	PPP1CC	58.2349	56.339	65.1048
XLOC_034057	CTDSPL,VILL	55.8486	56.3345	21.8501
XLOC_006574	KIF5B	53.8843	56.3246	38.9466
XLOC_050161	PTK2	49.5247	56.3073	34.4533
XLOC_027571	EIF3FP3	82.783	56.2814	85.0166
XLOC_024630	MISP	28.8534	56.2024	20.427
XLOC_030800	AAMP	52.2513	56.1161	69.7291
XLOC_037135	UBE2K	44.6096	56.101	55.6446
XLOC_009594	PATL1	18.5138	56.0736	37.2333
XLOC_008965	HRAS	46.9829	56.0541	63.2101
XLOC_031864	TMEM230	60.3106	56.0477	74.9189
XLOC_051086	SLC44A1	32.0456	56.043	49.1788
XLOC_014985	MAPK1IP1L	44.675	56.0086	82.0116
XLOC_000873	LEPR,LEPROT	44.7946	56.0059	53.1259
XLOC_040796	LPCAT1	113.225	55.9732	49.7305
XLOC_025991	PLIN3	42.5051	55.9495	35.9441
XLOC_038572	GRSF1	56.9159	55.9488	40.4924
XLOC_005904	TSPAN14	57.8644	55.8987	27.292
XLOC_040382	SLC35A4	38.3806	55.8919	61.0328
XLOC_005841	RP11-178G16.5,VCL	43.3754	55.8804	33.8794
XLOC_035217	AC069213.1,LINC00969,MIR570,MUC20,SDHAP2	86.3118	55.8648	34.7428
XLOC_051028	TDRD7	5.61727	55.8495	42.6648
XLOC_017324	CD276	44.0331	55.722	26.4308
XLOC_050969	C9orf89	32.0823	55.7158	54.231
XLOC_008091	ZDHHC5	40.5244	55.7006	47.5886
XLOC_054061	DYNLT3	29.1016	55.6997	44.6596
XLOC_031818	NSFL1C,SIRPB2	44.2695	55.6765	41.9297
XLOC_007158	KCNIP2,MGEA5	41.5525	55.607	65.7071
XLOC_035647	LAMB2	88.1945	55.5896	40.9971
XLOC_048193	PTK2B	18.2766	55.5724	34.9972
XLOC_020322	AMFR,NUDT21	60.6651	55.5392	67.4003
XLOC_018633	DECR2,NME4	67.3846	55.5323	58.1279
XLOC_034089	EIF1B	48.7754	55.4978	90.4818
XLOC_022345	ALDH3A1	197.166	55.4104	13.3986
XLOC_014126	ESD	54.6533	55.3937	42.3351
XLOC_040594	RARS,WWC1	52.1867	55.3924	46.8902
XLOC_048236	RBPMS	91.2596	55.3516	34.9829
XLOC_000930	ACADM,RABGGTB,SNORD45A,SNORD45B,SNORD45C	62.3664	55.3231	64.5911
XLOC_053985	SH3KBP1	12.7419	55.3029	13.798
XLOC_001699	UHMK1	30.0102	55.1434	36.1755
XLOC_019837	EMP2,RP11-27M24.3	80.6666	55.0521	26.4358
XLOC_051183	DAB2IP	37.6318	55.0461	23.1054
XLOC_035455	AZI2	27.7352	55.0386	49.4604
XLOC_018453	MFGE8	63.6222	55.0255	66.555
XLOC_016289	SERPINA1	93.4354	55.0233	52.9226
XLOC_049709	TCEB1	42.1648	54.9168	77.2841
XLOC_009319	IMMP1L	8.84811	54.9107	31.8616
XLOC_041814	PCDH1	31.6156	54.8162	17.2086
XLOC_008321	MIR4691,NDUFS8	78.2686	54.8154	70.9802
XLOC_043433	PCMT1	48.9315	54.7994	63.9647
XLOC_000104	CAMTA1	52.0672	54.7105	76.4022
XLOC_042727	CMTR1	13.714	54.6617	33.1346
XLOC_028478	GORASP2	63.0646	54.6562	62.5927
XLOC_018649	FAM173A,HAGHL,METRN	61.1282	54.6287	106.936
XLOC_012780	RBMS2P1	14.2837	54.6209	22.9356
XLOC_046696	CYCS	48.4362	54.606	80.4084
XLOC_020358	GOT2	76.2105	54.5335	60.0653
XLOC_045970	AP1S1	57.1042	54.5103	52.0678
XLOC_038592	CXCL2,CXCL3	39.5592	54.4954	35.522
XLOC_012480	DNAJC14,MMP19,RP11-762I7.5,SARNP	56.1697	54.482	45.3369
XLOC_003664	TAF13	45.9485	54.4371	54.3433
XLOC_021086	ALDH3A2	104.372	54.4241	59.0019
XLOC_007167	ACTR1A	65.6243	54.4024	48.1286
XLOC_028473	EIF2S2P4	40.9157	54.3788	58.2648
XLOC_054963	G6PD	48.6121	54.2397	37.7709
XLOC_005463	RAB18	48.9357	54.2097	40.4355
XLOC_036588	TRA2B	51.009	54.1844	61.0162
XLOC_044629	PTPRK	55.0336	54.1592	28.7618
XLOC_020395	DYNC1LI2	48.8495	54.1592	43.2512
XLOC_001975	MIR4426	48.9346	54.1503	89.8266
XLOC_048940	EFR3A	29.1286	54.1129	38.6197
XLOC_053372	HNRNPH2,RPL36A,RPL36A-HNRNPH2	53.3879	54.0693	58.6171
XLOC_053834	GDI1	49.8934	53.9828	62.108
XLOC_005285	AKR1C1,AKR1C3,AKR1C4,RP11-499O7.4	131.505	53.9696	42.7068
XLOC_018362	RP11-761I4.4,STARD5	10.9019	53.9299	20.545
XLOC_011664	MAP1LC3B2	34.4367	53.8804	120.129
XLOC_018212	ANP32A	72.7558	53.8557	46.9246
XLOC_010377	SRPR	57.8407	53.8	74.2293
XLOC_028874	DNAJB2	69.3707	53.6964	83.8383
XLOC_048704	PTDSS1	60.9119	53.6273	76.8058
XLOC_014746	C14orf119	48.0286	53.6179	54.9795
XLOC_026476	DMKN	47.6508	53.6048	61.8825
XLOC_003063	MRPS15	57.1739	53.558	49.4657
XLOC_044737	CITED2	48.4188	53.5135	99.0813
XLOC_042609	HCP5,MICA,MICB	24.1952	53.508	46.7203
XLOC_017225	SNX1	57.1349	53.4961	51.9792
XLOC_028434	GCA	11.875	53.4685	37.5308
XLOC_019382	NUTF2	64.0454	53.4673	55.9682
XLOC_022124	CAMTA2,INCA1,SPAG7	59.2382	53.3663	66.2306
XLOC_023775	GALNT1	60.6195	53.3461	52.3717
XLOC_020118	PYCARD	30.8635	53.3297	15.6061
XLOC_022822	ARHGAP27	11.4429	53.2477	31.3848
XLOC_001578	LAMTOR2	57.8082	53.2474	48.8799
XLOC_006384	IL15RA	6.7498	53.1959	25.4565
XLOC_036438	PDCD10	46.3687	53.1227	32.048
XLOC_022672	KRT10	55.5319	53.1155	94.666
XLOC_030999	NDUFA10	67.6726	53.0856	57.8317
XLOC_029310	PPM1G,ZNF513	53.6993	53.044	53.9637
XLOC_011575	ISCU	59.4533	52.9833	102.506
XLOC_019748	PRSS22	56.2566	52.9708	25.3745
XLOC_020821	EMC6	52.8832	52.8855	77.0491
XLOC_041948	CLINT1	71.4983	52.817	41.0723
XLOC_045475	YKT6	49.4247	52.8114	71.9302
XLOC_001835	RABGAP1L	12.6391	52.7419	23.6991
XLOC_022664	KRT222,SMARCE1	45.9034	52.6781	52.2445
XLOC_043908	TRIM26	21.5307	52.6548	52.8342
XLOC_049299	ENTPD4,LOXL2	63.7849	52.6407	47.3083
XLOC_046212	BPGM	30.2149	52.6184	36.5416
XLOC_007359	ADAM8	4.95482	52.5984	9.62165
XLOC_030417	AC009495.4,GALNT3	25.0269	52.578	25.0507
XLOC_029025	LRRFIP1,RBM44	39.7513	52.5663	37.8284
XLOC_043883	SUMO2P1	40.5156	52.5547	49.0926
XLOC_001206	RAP1A	42.922	52.5352	71.0232
XLOC_035630	COL7A1,MIR711,PFKFB4,UCN2	72.219	52.5264	43.1416
XLOC_005495	SPTLC1P1	42.8469	52.52	55.1452
XLOC_044071	GLO1	53.4533	52.4804	59.4177
XLOC_042641	HLA-DRB5	141.267	52.4606	58.2662
XLOC_040193	TNFAIP8	16.2297	52.4577	15.6493
XLOC_020659	APRT	67.2745	52.4555	47.6252
XLOC_017253	MAP2K1	33.9677	52.4528	43.3237
XLOC_027800	VAMP5	15.3269	52.4161	23.6772
XLOC_013053	DIABLO,RP11-512M8.5,VPS33A	49.3399	52.4079	53.7586
XLOC_028571	UBE2E3	62.973	52.4005	71.7866
XLOC_001457	PSMD4	55.2376	52.3847	61.7613
XLOC_003940	MTMR11,OTUD7B,SF3B4	41.1433	52.3789	45.2514
XLOC_022752	BECN1	46.5558	52.3737	46.0141
XLOC_003561	TMED5	33.3787	52.34	57.3645
XLOC_004852	ARID4B,RBM34	37.2218	52.3273	45.5092
XLOC_041146	IL6ST	38.4428	52.3231	36.09
XLOC_025780	EPN1	53.318	52.2478	58.9841
XLOC_020524	BCAR1	34.0691	52.1809	35.5292
XLOC_023884	NEDD4L	71.5502	52.153	43.507
XLOC_003457	FUBP1	39.9891	52.0518	61.7038
XLOC_048433	LYN	38.0322	52.0486	25.4512
XLOC_033985	AC098614.2	34.9459	52.0056	18.766
XLOC_013056	RSRC2,ZCCHC8	39.3037	51.9965	57.1374
XLOC_015497	PPP2R5C	45.4321	51.9626	66.0079
XLOC_019702	IGFALS,MRPS34,SPSB3	70.7925	51.8322	77.97
XLOC_000399	DHDDS,HMGN2	57.606	51.8249	69.7744
XLOC_025764	EPS8L1	19.4547	51.7405	18.5732
XLOC_051035	ANP32B	61.4346	51.696	38.8442
XLOC_017841	LPCAT4	27.0703	51.6129	26.9046
XLOC_021051	AC026271.5	45.1849	51.5881	37.4267
XLOC_038997	ELF2,PPP1R14BP3	62.1699	51.5793	43.1773
XLOC_020068	CDIPT	59.1009	51.5699	82.2156
XLOC_007668	ADM	33.8249	51.5588	78.9789
XLOC_026018	GPR108	49.704	51.549	52.982
XLOC_039506	38777	45.3881	51.5461	41.8384
XLOC_015035	JKAMP	39.5056	51.4998	64.378
XLOC_025932	LMNB2,TIMM13	61.2965	51.4757	52.1349
XLOC_024651	AC004221.2,ATP5D	77.433	51.4326	57.633
XLOC_022527	MYO1D	57.0703	51.3273	55.1418
XLOC_046070	TES	50.4895	51.3219	41.0776
XLOC_032834	PRMT2	45.1968	51.2758	66.1871
XLOC_012909	CORO1C,SELPLG	50.4541	51.2275	36.0875
XLOC_042857	RN7SK	128.517	51.2188	709.928
XLOC_045400	FKBP9	46.154	51.2005	41.1183
XLOC_029028	SCLY,UBE2F,UBE2F-SCLY	36.2925	51.1971	40.5864
XLOC_052385	AK1,RP11-203J24.9,ST6GALNAC6	87.1765	51.186	62.4194
XLOC_005776	VPS26A	41.6179	51.1765	64.2535
XLOC_032790	AP001062.1,AP001062.7,PFKL	55.1088	51.1411	24.6497
XLOC_025250	HAMP,USF2	53.8356	51.1325	97.5794
XLOC_026690	PPP1R13L	49.6252	51.1179	29.1309
XLOC_035796	UBA3	41.5813	51.1068	33.2164
XLOC_034200	RBM5,RBM6	49.5869	51.0792	54.2772
XLOC_001673	UFC1	51.4087	51.0544	46.229
XLOC_035775	THOC7	46.8389	51.0332	40.9359
XLOC_026728	SLC1A5	85.738	51.0073	54.3428
XLOC_039776	GPBP1	24.8825	50.9759	60.4193
XLOC_054176	PIM2,SLC35A2,TIMM17B	59.1015	50.949	64.9433
XLOC_053963	RBBP7	45.2358	50.8748	49.8498
XLOC_018710	AC141586.5,KCTD5,PDPK1	38.65	50.8386	46.2885
XLOC_003496	BCL10,C1orf52	31.4544	50.8106	66.3245
XLOC_011540	TXNRD1	44.9579	50.7853	80.8406
XLOC_037164	TMEM33	47.6655	50.7556	52.2219
[truncated: 11,649 more rows]

## Sheet: ND vs HD
LocusID	GeneID	ND_FPKM	HD_FPKM	Ratio(log2)	Up/Down	P-value	Q-value
XLOC_051577	IFNB1	0	39.4085	inf	UP	5e-05	0.00144703
XLOC_025364	AC093063.2,AC093063.3,LGALS17A	0	29.8244	inf	UP	5e-05	0.00144703
XLOC_022323	SNORD3B-2	0	2.13849	inf	UP	5e-05	0.00144703
XLOC_053794	CSAG1	0	1.7374	inf	UP	5e-05	0.00144703
XLOC_030402	GCG	0	1.60299	inf	UP	5e-05	0.00144703
XLOC_026822	KLKP1	0	1.53433	inf	UP	5e-05	0.00144703
XLOC_036604	SST	0	1.33237	inf	UP	5e-05	0.00144703
XLOC_043807	HIST1H3PS1	0	1.24947	inf	UP	5e-05	0.00144703
XLOC_031762	COL9A3	0	1.22455	inf	UP	5e-05	0.00144703
XLOC_022714	KRT36	0	1.13518	inf	UP	5e-05	0.00144703
XLOC_022579	CCL5	0.187619	173.121	9.84975	UP	5e-05	0.00144703
XLOC_027208	RSAD2	1.55795	1050.44	9.39712	UP	5e-05	0.00144703
XLOC_037508	HERC5	0.40482	127.255	8.29623	UP	5e-05	0.00144703
XLOC_005964	IFIT1B,IFIT2,IFIT3	14.3632	3984.21	8.11578	UP	5e-05	0.00144703
XLOC_000030	ISG15	22.9366	5137.35	7.80723	UP	5e-05	0.00144703
XLOC_005967	IFIT1,IFIT5	11.931	2501.17	7.71175	UP	5e-05	0.00144703
XLOC_003524	GBP5	0.0810075	15.3633	7.56722	UP	5e-05	0.00144703
XLOC_032751	MX1	6.31106	969.732	7.26356	UP	5e-05	0.00144703
XLOC_009689	BATF2	0.801139	100.391	6.96936	UP	5e-05	0.00144703
XLOC_011629	OAS2	4.20078	490.086	6.86623	UP	5e-05	0.00144703
XLOC_032750	MX2	4.67103	538.309	6.84855	UP	5e-05	0.00144703
XLOC_048315	IDO1	2.019	214.803	6.73323	UP	5e-05	0.00144703
XLOC_011627	OAS1	9.89435	992.286	6.64801	UP	5e-05	0.00144703
XLOC_037745	PCDH10	0.0375367	3.3876	6.49582	UP	5e-05	0.00144703
XLOC_002936	IFI6	64.8638	5500.36	6.40597	UP	5e-05	0.00144703
XLOC_030115	AC012363.4,EPB41L5	0.0535671	4.38879	6.35633	UP	5e-05	0.00144703
XLOC_014091	EPSTI1	1.48438	111.956	6.23692	UP	5e-05	0.00144703
XLOC_051647	DDX58	4.29626	321.345	6.2249	UP	5e-05	0.00144703
XLOC_013044	C12orf43,OASL	6.91825	450.725	6.0257	UP	5e-05	0.00144703
XLOC_000958	IFI44,IFI44L	8.97774	563.032	5.97072	UP	5e-05	0.00144703
XLOC_013580	PCDH17	0.10359	6.3248	5.93206	UP	5e-05	0.00144703
XLOC_037022	CD38	0.422383	25.4332	5.91202	UP	5e-05	0.00144703
XLOC_011628	OAS3	6.15353	364.069	5.88665	UP	5e-05	0.00144703
XLOC_020878	FBXO39,XAF1	1.96592	112.055	5.83286	UP	5e-05	0.00144703
XLOC_032231	MATN4	0.0540638	2.70913	5.64702	UP	5e-05	0.00144703
XLOC_015310	IFI27,IFI27L1	84.1494	3661.32	5.44327	UP	5e-05	0.00144703
XLOC_047238	SAMD9,SAMD9L	8.76499	346.237	5.30386	UP	5e-05	0.00144703
XLOC_039192	DDX60L	2.76183	107.5	5.28257	UP	5e-05	0.00144703
XLOC_050380	CD274	2.38098	91.8294	5.26933	UP	5e-05	0.00144703
XLOC_008329	RP11-757G1.6	0.126266	4.83234	5.25819	UP	5e-05	0.00144703
XLOC_013440	CCNA1	2.13017	81.131	5.25121	UP	5e-05	0.00144703
XLOC_006807	EGR2	0.444526	16.282	5.19486	UP	5e-05	0.00144703
XLOC_016343	WARS	52.7827	1845.84	5.12806	UP	5e-05	0.00144703
XLOC_035662	UBA7	12.5981	435.539	5.11152	UP	5e-05	0.00144703
XLOC_030404	IFIH1	7.7384	266.249	5.1046	UP	5e-05	0.00144703
XLOC_019298	CX3CL1	3.30404	111.344	5.07465	UP	5e-05	0.00144703
XLOC_043601	RP11-532F6.3	0.183144	6.15758	5.07131	UP	5e-05	0.00144703
XLOC_042372	GMPR	3.73334	120.17	5.00847	UP	5e-05	0.00144703
XLOC_046761	NT5C3A	7.04144	221.975	4.97839	UP	5e-05	0.00144703
XLOC_026246	BST2	13.0316	393.949	4.91792	UP	5e-05	0.00144703
XLOC_053736	SLITRK2	0.0451341	1.3425	4.89456	UP	5e-05	0.00144703
XLOC_005578	RET	0.264623	7.86258	4.89299	UP	5e-05	0.00144703
XLOC_039191	DDX60	3.9851	110.75	4.79654	UP	5e-05	0.00144703
XLOC_037507	HERC6	4.90387	131.201	4.74171	UP	5e-05	0.00144703
XLOC_010107	MMP13	6.24257	166.984	4.74142	UP	5e-05	0.00144703
XLOC_008969	IRF7	10.7507	279.01	4.69781	UP	5e-05	0.00144703
XLOC_035153	RTP4	1.86098	47.9213	4.68653	UP	5e-05	0.00144703
XLOC_017512	ISG20	16.5846	424.421	4.67758	UP	5e-05	0.00144703
XLOC_008261	OVOL1	1.36111	34.3451	4.65725	UP	5e-05	0.00144703
XLOC_054351	IL2RG	0.0748917	1.8389	4.61789	UP	5e-05	0.00144703
XLOC_042721	FGD2	0.135614	3.30851	4.6086	UP	5e-05	0.00144703
XLOC_019291	NLRC5	1.63499	39.2049	4.58368	UP	5e-05	0.00144703
XLOC_009611	SLC15A3	5.89051	141.037	4.58154	UP	5e-05	0.00144703
XLOC_010713	BCL2L14	0.740217	17.291	4.54593	UP	5e-05	0.00144703
XLOC_002879	IL22RA1	0.353926	8.0047	4.49933	UP	5e-05	0.00144703
XLOC_032427	HELZ2	6.14931	136.287	4.47008	UP	5e-05	0.00144703
XLOC_038881	NT5C3AP1	1.53949	33.9706	4.46376	UP	5e-05	0.00144703
XLOC_000440	THEMIS2	2.90761	63.9237	4.45845	UP	5e-05	0.00144703
XLOC_042358	CD83	0.524591	11.4868	4.45264	UP	5e-05	0.00144703
XLOC_023912	PMAIP1	8.50351	185.346	4.44602	UP	5e-05	0.00144703
XLOC_027432	RASGRP3	1.09859	22.7057	4.36933	UP	5e-05	0.00144703
XLOC_045303	IL6	6.99201	139.601	4.31946	UP	5e-05	0.00144703
XLOC_052012	FRMD3	0.204683	3.97169	4.27829	UP	5e-05	0.00144703
XLOC_041437	LUCAT1,RP11-213H15.4	0.537654	9.93362	4.20757	UP	5e-05	0.00144703
XLOC_021293	CCL7	0.47821	8.79434	4.20086	UP	5e-05	0.00144703
XLOC_021162	AC015688.3,KSR1,LGALS9	13.7668	252.411	4.19652	UP	5e-05	0.00144703
XLOC_032542	RBM11	0.997409	17.3963	4.12445	UP	5e-05	0.00144703
XLOC_010987	PRPH	0.0907165	1.56948	4.11278	UP	5e-05	0.00144703
XLOC_039896	TMEM171	0.842795	13.7824	4.0315	UP	5e-05	0.00144703
XLOC_037871	TLR2	4.93657	80.2382	4.02271	UP	5e-05	0.00144703
XLOC_007471	IFITM1,IFITM2	236.023	3771.13	3.998	UP	5e-05	0.00144703
XLOC_017749	ATP10A	1.74188	27.2297	3.96647	UP	5e-05	0.00144703
XLOC_027216	ID2	3.65222	56.5288	3.95214	UP	5e-05	0.00144703
XLOC_032155	SAMHD1	9.89944	151.92	3.93982	UP	5e-05	0.00144703
XLOC_037396	EREG	2.40196	35.6067	3.88986	UP	5e-05	0.00144703
XLOC_037030	LAP3	19.8197	276.627	3.80293	UP	5e-05	0.00144703
XLOC_021292	CCL2	13.0041	180.755	3.79699	UP	5e-05	0.00144703
XLOC_030903	SP110	7.6166	105.757	3.79547	UP	5e-05	0.00144703
XLOC_021472	TMEM106A	0.537695	7.12417	3.72786	UP	5e-05	0.00144703
XLOC_030603	STAT1	48.0514	632.007	3.71729	UP	5e-05	0.00144703
XLOC_029538	PNPT1	7.88326	102.578	3.70179	UP	5e-05	0.00144703
XLOC_036283	PLSCR1	29.5242	381.731	3.69259	UP	5e-05	0.00144703
XLOC_003336	CYP2J2	3.53536	45.5452	3.68737	UP	5e-05	0.00144703
XLOC_011050	NR4A1	2.93434	37.4957	3.67561	UP	5e-05	0.00144703
XLOC_048787	RIMS2	0.378644	4.66931	3.6243	UP	5e-05	0.00144703
XLOC_009342	LMO2	2.23219	27.3773	3.61645	UP	5e-05	0.00144703
XLOC_047624	PARP12	11.4577	140.466	3.61582	UP	5e-05	0.00144703
XLOC_023322	CD7,SECTM1	13.1658	159.11	3.59515	UP	5e-05	0.00144703
XLOC_029418	SLC8A1	0.0894529	1.07263	3.58389	UP	5e-05	0.00144703
XLOC_043991	TAP1	32.5743	389.597	3.58018	UP	5e-05	0.00144703
XLOC_041796	HBEGF	7.22306	82.7509	3.51809	UP	5e-05	0.00144703
XLOC_020679	FANCA	1.7829	20.088	3.49404	UP	5e-05	0.00144703
XLOC_026656	PLAUR	17.0361	191.448	3.49029	UP	5e-05	0.00144703
XLOC_046423	GIMAP2	0.713794	7.957	3.47865	UP	5e-05	0.00144703
XLOC_038600	BTC	1.77075	19.5963	3.46815	UP	5e-05	0.00144703
XLOC_030330	NMI	7.762	83.3602	3.42486	UP	5e-05	0.00144703
XLOC_007359	ADAM8	4.95482	52.5984	3.40811	UP	5e-05	0.00144703
XLOC_038717	PPM1K	2.74449	28.3473	3.3686	UP	5e-05	0.00144703
XLOC_035498	TRANK1	4.40623	45.2725	3.36102	UP	5e-05	0.00144703
XLOC_006157	DUSP5	5.07151	50.653	3.32016	UP	5e-05	0.00144703
XLOC_017471	ADAMTSL3	0.1669	1.65965	3.31382	UP	5e-05	0.00144703
XLOC_051028	TDRD7	5.61727	55.8495	3.3136	UP	5e-05	0.00144703
XLOC_040350	EGR1	20.7847	204.978	3.30187	UP	5e-05	0.00144703
XLOC_013788	ABHD13,TNFSF13B	8.31109	81.5531	3.29463	UP	5e-05	0.00144703
XLOC_053953	TMEM27	1.60688	15.6087	3.28002	UP	5e-05	0.00144703
XLOC_021964	RNF213	16.1283	155.931	3.27324	UP	5e-05	0.00144703
XLOC_004376	RGS16	1.05032	10.1498	3.27254	UP	5e-05	0.00144703
XLOC_002178	ATF3	7.41442	70.2427	3.24394	UP	5e-05	0.00144703
XLOC_046678	IGF2BP3	0.710058	6.5985	3.21613	UP	5e-05	0.00144703
XLOC_000167	FBXO6	4.89131	45.0263	3.20248	UP	5e-05	0.00144703
XLOC_022964	C17orf67	0.457149	4.15139	3.18286	UP	5e-05	0.00144703
XLOC_026161	CACNA1A	0.113943	1.02615	3.17086	UP	5e-05	0.00144703
XLOC_029385	EIF2AK2	8.97722	80.471	3.16413	UP	5e-05	0.00144703
XLOC_022856	SP6	0.938576	8.39854	3.16159	UP	5e-05	0.00144703
XLOC_036066	PARP9	21.6783	190.149	3.13281	UP	5e-05	0.00144703
XLOC_051050	NR4A3	0.296806	2.6034	3.13281	UP	5e-05	0.00144703
XLOC_044065	MDGA1	0.441591	3.86672	3.13033	UP	5e-05	0.00144703
XLOC_034640	PARP14	19.9639	173.323	3.118	UP	5e-05	0.00144703
XLOC_009535	SLC43A1,TIMM10,UBE2L6	68.5046	584.418	3.09273	UP	5e-05	0.00144703
XLOC_037500	SPP1	0.272237	2.28598	3.06988	UP	5e-05	0.00144703
XLOC_020031	NUPR1	118.954	995.34	3.06479	UP	5e-05	0.00144703
XLOC_035525	CSRNP1	4.82424	40.2962	3.06227	UP	5e-05	0.00144703
XLOC_037613	CCDC109B	7.39726	60.5752	3.03366	UP	5e-05	0.00144703
XLOC_044364	FAM46A	4.83624	38.9223	3.00864	UP	5e-05	0.00144703
XLOC_043273	NCOA7	47.3057	375.965	2.99051	UP	5e-05	0.00144703
XLOC_009087	HBE1,HBG2,OR51B5	0.153821	1.21988	2.98742	UP	5e-05	0.00144703
XLOC_006384	IL15RA	6.7498	53.1959	2.9784	UP	5e-05	0.00144703
XLOC_052138	TRIM14	8.83916	68.9744	2.96408	UP	5e-05	0.00144703
XLOC_007097	PIK3AP1	0.268117	2.08884	2.96177	UP	5e-05	0.00144703
XLOC_009049	TRIM21	12.585	97.9914	2.96095	UP	5e-05	0.00144703
XLOC_034062	MYD88	24.4299	189.878	2.95836	UP	5e-05	0.00144703
XLOC_024933	IER2	27.5241	210.424	2.93453	UP	5e-05	0.00144703
XLOC_031860	RASSF2	0.411234	3.11336	2.92044	UP	5e-05	0.00144703
XLOC_048793	RP11-127H5.1,ZFPM2	0.325621	2.45339	2.91351	UP	5e-05	0.00144703
XLOC_017047	TRIM69	8.02122	60.3613	2.91173	UP	5e-05	0.00144703
XLOC_024847	C19orf66	12.5216	93.9347	2.90724	UP	5e-05	0.00144703
XLOC_020844	ZMYND15	0.826617	6.06408	2.875	UP	5e-05	0.00144703
XLOC_012403	KRT6B	1.36673	9.9332	2.86153	UP	5e-05	0.00144703
XLOC_028371	TNFAIP6	4.93202	35.742	2.85737	UP	5e-05	0.00144703
XLOC_012747	DUSP6	25.754	185.837	2.85117	UP	5e-05	0.00144703
XLOC_043015	NT5E	21.8108	157.219	2.84966	UP	5e-05	0.00144703
XLOC_043362	TNFAIP3	13.3661	96.059	2.84534	UP	5e-05	0.00144703
XLOC_015185	FOS	14.5902	104.577	2.8415	UP	5e-05	0.00144703
XLOC_001411	LINC00869,RP11-403I13.10,RP11-403I13.8	1.76307	12.6121	2.83865	UP	5e-05	0.00144703
XLOC_038055	FAM149A,TLR3	14.7038	102.973	2.808	UP	5e-05	0.00144703
XLOC_032294	ZNFX1	15.4102	107.202	2.79838	UP	5e-05	0.00144703
XLOC_023037	BRIP1	0.705974	4.83903	2.77703	UP	5e-05	0.00144703
XLOC_046163	TSPAN33	1.73645	11.8047	2.76515	UP	5e-05	0.00144703
XLOC_003522	GBP3	14.1216	95.9999	2.76513	UP	5e-05	0.00144703
XLOC_043616	SERPINB9	1.35169	9.18224	2.76408	UP	5e-05	0.00144703
XLOC_011996	CLEC7A	0.846972	5.6773	2.74482	UP	5e-05	0.00144703
XLOC_026839	VSIG10L	0.802278	5.3587	2.73971	UP	5e-05	0.00144703
XLOC_051308	TOR1B	15.9181	104.207	2.71071	UP	5e-05	0.00144703
XLOC_022966	TRIM25	20.7312	132.398	2.675	UP	5e-05	0.00144703
XLOC_034637	DTX3L	16.1942	103.306	2.67337	UP	5e-05	0.00144703
XLOC_043989	HLA-DOB,TAP2	24.2319	153.781	2.6659	UP	5e-05	0.00144703
XLOC_049001	LY6E	164.851	1043.69	2.66245	UP	5e-05	0.00144703
XLOC_017329	PML	23.0254	144.841	2.65317	UP	5e-05	0.00144703
XLOC_004321	KIAA0040	4.65283	29.1643	2.64802	UP	5e-05	0.00144703
XLOC_017062	C15orf48	88.1956	544.026	2.6249	UP	5e-05	0.00144703
XLOC_012402	KRT75	0.650399	3.91848	2.5909	UP	5e-05	0.00144703
XLOC_010123	CARD16,CARD17,CASP1	19.2856	115.686	2.58462	UP	5e-05	0.00144703
XLOC_007595	OR56B1,TRIM22	51.5545	306.446	2.57146	UP	5e-05	0.00144703
XLOC_050367	JAK2	3.82464	22.5527	2.55991	UP	5e-05	0.00144703
XLOC_052202	KLF4	10.3553	59.6413	2.52594	UP	5e-05	0.00144703
XLOC_000876	PDE4B	0.258084	1.48182	2.52146	UP	5e-05	0.00144703
XLOC_003931	HIST2H2BF,HIST2H3D	1.71234	9.67905	2.4989	UP	5e-05	0.00144703
XLOC_001978	RGS2	6.55132	36.7052	2.48613	UP	5e-05	0.00144703
XLOC_012497	STAT2	28.3888	158.173	2.47811	UP	5e-05	0.00144703
XLOC_041692	IRF1	26.2329	145.1	2.4676	UP	5e-05	0.00144703
XLOC_053649	FAM122C	1.45821	8.06018	2.46661	UP	5e-05	0.00144703
XLOC_039605	PDZD2	2.16912	11.9296	2.45937	UP	5e-05	0.00144703
XLOC_001780	BLZF1	12.9938	70.8882	2.44772	UP	5e-05	0.00144703
XLOC_028939	SP100,SP140,SP140L	31.488	171.528	2.44557	UP	5e-05	0.00144703
XLOC_033882	IRAK2	2.571	13.9916	2.44416	UP	5e-05	0.00144703
XLOC_049305	NKX3-1	1.97976	10.7447	2.44023	UP	5e-05	0.00144703
XLOC_032185	MAFB	5.01367	26.7677	2.41656	UP	5e-05	0.00144703
XLOC_028121	IL1RN	46.3331	245.054	2.40299	UP	5e-05	0.00144703
XLOC_007122	SLC25A28	15.624	82.536	2.40126	UP	5e-05	0.00144703
XLOC_005979	PCGF5	13.8117	72.2758	2.38762	UP	5e-05	0.00144703
XLOC_028557	AC009948.5	2.20594	11.5392	2.38708	UP	5e-05	0.00144703
XLOC_012324	RND1	4.16225	21.5978	2.37545	UP	5e-05	0.00144703
XLOC_036523	GNB4	7.33357	37.5336	2.35559	UP	5e-05	0.00144703
XLOC_003523	GBP1,GBP2,GBP4,GBP7	125.551	636.902	2.3428	UP	5e-05	0.00144703
XLOC_042616	LST1	0.210611	1.06524	2.33852	UP	5e-05	0.00144703
XLOC_042443	TRIM38	9.90774	49.8628	2.33134	UP	5e-05	0.00144703
XLOC_041820	SPRY4	1.48846	7.43847	2.32119	UP	5e-05	0.00144703
XLOC_018362	STARD5	10.9019	53.9299	2.30651	UP	5e-05	0.00144703
XLOC_036259	XRN1	4.75899	23.383	2.29673	UP	5e-05	0.00144703
XLOC_052285	TNFSF15	0.852844	4.15625	2.28493	UP	5e-05	0.00144703
XLOC_034563	SIDT1	3.91488	18.7747	2.26175	UP	5e-05	0.00144703
XLOC_047190	SEMA3A	4.60432	22.0366	2.25884	UP	5e-05	0.00144703
XLOC_037558	DAPP1	10.4599	49.3553	2.23834	UP	5e-05	0.00144703
XLOC_022822	ARHGAP27	11.4429	53.2477	2.21827	UP	5e-05	0.00144703
XLOC_042575	HLA-E	122.031	567.8	2.21813	UP	5e-05	0.00144703
XLOC_018275	SEMA7A	7.21842	33.3759	2.20905	UP	5e-05	0.00144703
XLOC_023218	RHBDF2	16.9609	77.9702	2.20071	UP	5e-05	0.00144703
XLOC_013531	PHF11	14.2872	65.04	2.1866	UP	5e-05	0.00144703
XLOC_034322	KBTBD8	0.81333	3.67454	2.17565	UP	5e-05	0.00144703
XLOC_001013	GBP6	6.09937	27.5544	2.17555	UP	5e-05	0.00144703
XLOC_037388	IL8	104.126	466.6	2.16386	UP	5e-05	0.00144703
XLOC_021440	CNP	31.9932	142.647	2.15661	UP	5e-05	0.00144703
XLOC_031642	RNF114,SNAI1	34.4745	152.672	2.14683	UP	5e-05	0.00144703
XLOC_001627	IFI16	65.6298	290.306	2.14515	UP	5e-05	0.00144703
XLOC_017921	EHD4,SPTBN5	21.8072	96.0649	2.13921	UP	5e-05	0.00144703
XLOC_024994	HSH2D,RAB8A	20.782	91.3709	2.1364	UP	5e-05	0.00144703
XLOC_053985	SH3KBP1	12.7419	55.3029	2.11778	UP	5e-05	0.00144703
XLOC_040312	JADE2	6.08232	25.7074	2.07949	UP	5e-05	0.00144703
XLOC_004047	ADAR	44.6296	188.026	2.07486	UP	5e-05	0.00144703
XLOC_047614	ZC3HAV1	13.45	56.6152	2.07358	UP	5e-05	0.00144703
XLOC_005390	ARL5B	9.10301	38.2039	2.06931	UP	5e-05	0.00144703
XLOC_021838	SOX9	6.61742	27.7005	2.06557	UP	5e-05	0.00144703
XLOC_001835	RABGAP1L	12.6391	52.7419	2.06106	UP	5e-05	0.00144703
XLOC_001417	RP11-277L2.4,RP11-353N4.3,RP11-353N4.4,RP11-353N4.6,RP11-353N4.7,RP11-353N4.8	0.747522	3.10545	2.05462	UP	5e-05	0.00144703
XLOC_031607	CD40	6.15185	25.292	2.03959	UP	5e-05	0.00144703
XLOC_037326	MT2P1	7817.47	32019.9	2.03419	UP	5e-05	0.00144703
XLOC_048901	TRIB1	9.71848	39.7281	2.03136	UP	5e-05	0.00144703
XLOC_039681	PTGER4	2.63273	10.7276	2.02669	UP	5e-05	0.00144703
XLOC_042339	EDN1	10.7116	43.2431	2.0133	UP	5e-05	0.00144703
XLOC_046433	NUB1	25.8123	104.054	2.0112	UP	5e-05	0.00144703
XLOC_023950	SERPINB10,SERPINB2	14.4925	58.1485	2.00443	UP	5e-05	0.00144703
XLOC_042727	CMTR1	13.714	54.6617	1.99488	UP	5e-05	0.00144703
XLOC_009772	UNC93B1	31.6347	125.845	1.99207	UP	5e-05	0.00144703
XLOC_030357	NR4A2	3.34809	13.2872	1.98862	UP	5e-05	0.00144703
XLOC_003953	CTSS	38.193	151.522	1.98815	UP	5e-05	0.00144703
XLOC_013719	GPR180	3.99917	15.826	1.98453	UP	5e-05	0.00144703
XLOC_041184	ELOVL7	5.42911	21.1927	1.96478	UP	5e-05	0.00144703
XLOC_024683	GADD45B	30.4846	118.901	1.96361	UP	5e-05	0.00144703
XLOC_009015	PHLDA2	45.0471	175.242	1.95984	UP	5e-05	0.00144703
XLOC_002144	G0S2	35.9881	139.946	1.95928	UP	5e-05	0.00144703
XLOC_002085	NFASC	1.31648	5.09599	1.95268	UP	5e-05	0.00144703
XLOC_003016	RNF19B	16.9796	65.1084	1.93904	UP	5e-05	0.00144703
XLOC_002770	EPHA2	33.0157	126.567	1.93867	UP	5e-05	0.00144703
XLOC_012780	RBMS2P1	14.2837	54.6209	1.93509	UP	5e-05	0.00144703
XLOC_039251	VEGFC	10.2934	38.9525	1.92	UP	5e-05	0.00144703
XLOC_009943	TENM4	0.967598	3.64434	1.91318	UP	5e-05	0.00144703
XLOC_037017	CPEB2	5.65333	21.2833	1.91255	UP	5e-05	0.00144703
XLOC_031514	CTNNBL1	15.4232	57.4099	1.8962	UP	5e-05	0.00144703
XLOC_050530	DNAJA1	89.0852	330.233	1.89023	UP	5e-05	0.00144703
XLOC_015938	GCH1	9.48161	35.1005	1.88829	UP	5e-05	0.00144703
XLOC_037059	PI4K2B	12.4651	45.5357	1.86911	UP	5e-05	0.00144703
XLOC_050931	C9orf47,S1PR3	4.48204	16.3467	1.86677	UP	5e-05	0.00144703
XLOC_045275	HDAC9	2.54886	9.28441	1.86496	UP	5e-05	0.00144703
XLOC_028687	CFLAR	48.058	174.766	1.86258	UP	5e-05	0.00144703
XLOC_039721	PARP8	11.5603	41.8211	1.85505	UP	5e-05	0.00144703
XLOC_032169	TGM2	37.6311	135.424	1.84749	UP	5e-05	0.00144703
XLOC_048648	RIPK2	8.00466	28.4044	1.8272	UP	5e-05	0.00144703
XLOC_042674	HMGA1	95.1406	337.446	1.82652	UP	5e-05	0.00144703
XLOC_046541	CARD11	4.97873	17.5328	1.81621	UP	5e-05	0.00144703
XLOC_026765	BCAT2,HSD17B14,PLEKHA4	46.3604	162.342	1.80807	UP	5e-05	0.00144703
XLOC_016060	ZFYVE26	4.94328	17.2059	1.79936	UP	5e-05	0.00144703
XLOC_025990	TICAM1	11.0248	37.8912	1.78112	UP	5e-05	0.00144703
XLOC_046666	RAPGEF5	1.62875	5.58415	1.77758	UP	5e-05	0.00144703
XLOC_023938	ZCCHC2	5.68567	19.4367	1.77338	UP	5e-05	0.00144703
XLOC_044751	HIVEP2	5.33241	17.9995	1.7551	UP	5e-05	0.00144703
XLOC_015713	ADCY4,RIPK3,RP11-934B9.3	7.36079	24.8244	1.75382	UP	5e-05	0.00144703
XLOC_038523	UBA6	12.515	42.1154	1.75069	UP	5e-05	0.00144703
XLOC_052322	TTLL11	6.66815	22.3774	1.74668	UP	5e-05	0.00144703
XLOC_008088	SERPING1	69.2529	231.268	1.73962	UP	5e-05	0.00144703
XLOC_005348	OPTN	49.3949	164.936	1.73947	UP	5e-05	0.00144703
XLOC_044106	CCND3	46.8449	156.128	1.73676	UP	5e-05	0.00144703
XLOC_042464	BTN3A1,BTN3A2,BTN3A3	18.4546	61.4335	1.73504	UP	5e-05	0.00144703
XLOC_035715	DCP1A	5.85593	19.4796	1.734	UP	5e-05	0.00144703
XLOC_009712	AP5B1	10.7392	35.662	1.7315	UP	5e-05	0.00144703
XLOC_014432	ANKRD10	20.939	68.0154	1.69967	UP	5e-05	0.00144703
XLOC_031761	MRGBP,OGFR	26.4259	84.7545	1.68134	UP	5e-05	0.00144703
XLOC_001700	UAP1	21.0332	67.1007	1.67366	UP	5e-05	0.00144703
XLOC_012980	TBX3	3.1165	9.90341	1.668	UP	5e-05	0.00144703
XLOC_041557	STARD4	25.9525	82.2822	1.66471	UP	5e-05	0.00144703
XLOC_028783	MAP2	14.7168	46.4986	1.65973	UP	5e-05	0.00144703
XLOC_027532	FOXN2	4.06169	12.7949	1.65542	UP	5e-05	0.00144703
XLOC_047390	CCDC71L	6.45739	20.2134	1.64629	UP	5e-05	0.00144703
XLOC_038618	SCARB2	85.2817	266.466	1.64364	UP	5e-05	0.00144703
XLOC_021445	STAT5A	1.81758	5.63931	1.6335	UP	5e-05	0.00144703
XLOC_043821	HIST1H2BK	42.9644	133.246	1.63287	UP	5e-05	0.00144703
XLOC_033055	RCAN1	14.904	46.1692	1.63123	UP	5e-05	0.00144703
XLOC_006356	KLF6	42.9761	132.963	1.62942	UP	5e-05	0.00144703
XLOC_048183	PPP2R2A	33.8962	104.753	1.62779	UP	5e-05	0.00144703
XLOC_048193	PTK2B	18.2766	55.5724	1.60437	UP	5e-05	0.00144703
XLOC_009594	PATL1	18.5138	56.0736	1.59872	UP	5e-05	0.00144703
XLOC_019229	CYLD	11.9415	35.8546	1.58617	UP	5e-05	0.00144703
XLOC_043614	SERPINB1	48.8657	146.321	1.58224	UP	5e-05	0.00144703
XLOC_025538	PPP1R15A	32.1571	94.6771	1.55788	UP	5e-05	0.00144703
XLOC_038333	ARAP2	6.26904	18.392	1.55276	UP	5e-05	0.00144703
XLOC_024870	LDLR	57.2474	165.629	1.53267	UP	5e-05	0.00144703
XLOC_035709	ITIH4,MUSTN1,RP5-966M1.6,TMEM110,TMEM110-MUSTN1	14.4783	41.5996	1.52268	UP	5e-05	0.00144703
XLOC_008675	ZC3H12C	4.21192	12.0337	1.51452	UP	5e-05	0.00144703
XLOC_023528	MYL12A	236.367	674.161	1.51206	UP	5e-05	0.00144703
XLOC_022105	ANKFY1	12.1759	34.3037	1.49434	UP	5e-05	0.00144703
XLOC_027735	HK2	7.12448	20.0441	1.49232	UP	5e-05	0.00144703
XLOC_042923	FAM135A	9.03459	25.2902	1.48505	UP	5e-05	0.00144703
XLOC_019179	GPT2	12.5564	35.0926	1.48275	UP	5e-05	0.00144703
XLOC_017218	RAB8B	10.5848	29.5358	1.48047	UP	5e-05	0.00144703
XLOC_049765	IMPA1	10.8338	30.224	1.48016	UP	5e-05	0.00144703
XLOC_010121	CASP4	42.1158	117.059	1.4748	UP	5e-05	0.00144703
XLOC_052958	RP2	9.54899	26.4236	1.46841	UP	5e-05	0.00144703
XLOC_030631	C2orf66,PGAP1	3.81181	10.4424	1.4539	UP	5e-05	0.00144703
XLOC_028667	SPATS2L	96.3712	263.109	1.44898	UP	5e-05	0.00144703
XLOC_000447	PHACTR4	9.91262	26.934	1.44209	UP	5e-05	0.00144703
XLOC_013524	FNDC3A	11.9112	32.2591	1.43739	UP	5e-05	0.00144703
XLOC_025247	FXYD5	41.8864	112.657	1.42738	UP	5e-05	0.00144703
XLOC_028690	CASP8	7.40384	19.8861	1.42541	UP	5e-05	0.00144703
XLOC_007174	NT5C2	46.0561	121.21	1.39605	UP	5e-05	0.00144703
XLOC_023265	CBX4	14.3335	37.6174	1.39201	UP	5e-05	0.00144703
XLOC_010733	EMP1	37.3827	97.173	1.37818	UP	5e-05	0.00144703
XLOC_015776	SNX6	46.8823	121.256	1.37094	UP	5e-05	0.00144703
XLOC_011550	KIAA1033	16.3366	42.1781	1.36839	UP	5e-05	0.00144703
XLOC_039299	IRF2	22.5072	58.0537	1.367	UP	5e-05	0.00144703
XLOC_020255	N4BP1	19.1485	49.3626	1.36619	UP	5e-05	0.00144703
XLOC_022117	CXCL16	67.3577	173.543	1.36538	UP	5e-05	0.00144703
XLOC_003199	MKNK1,MOB3C	16.7562	43.12	1.36366	UP	5e-05	0.00144703
XLOC_023951	HMSD,SERPINB8	14.8731	38.1569	1.35924	UP	5e-05	0.00144703
XLOC_016271	LGMN	54.3511	138.968	1.35437	UP	5e-05	0.00144703
XLOC_014110	SLC25A30	7.96699	20.3079	1.34993	UP	5e-05	0.00144703
XLOC_007191	ITPRIP	9.7187	24.7431	1.34819	UP	5e-05	0.00144703
XLOC_002654	ERRFI1	76.0991	193.564	1.34686	UP	5e-05	0.00144703
XLOC_000537	ADPRHL2	19.3982	49.3057	1.34583	UP	5e-05	0.00144703
XLOC_053744	FMR1	17.636	44.6785	1.34105	UP	5e-05	0.00144703
XLOC_023893	MALT1	5.37772	13.5529	1.33353	UP	5e-05	0.00144703
XLOC_023519	SMCHD1	8.57163	21.5416	1.32949	UP	5e-05	0.00144703
XLOC_050862	TLE4	11.287	28.2102	1.32156	UP	5e-05	0.00144703
XLOC_023250	SOCS3	14.4326	35.9717	1.31754	UP	5e-05	0.00144703
XLOC_045859	ANKIB1	17.9458	44.692	1.31637	UP	5e-05	0.00144703
XLOC_032892	C21orf91	8.51061	21.1538	1.31359	UP	5e-05	0.00144703
XLOC_052445	SETX	9.94504	24.7165	1.31343	UP	5e-05	0.00144703
XLOC_036190	AMOTL2	20.407	50.5026	1.30729	UP	5e-05	0.00144703
XLOC_011620	TRAFD1	29.7258	73.4687	1.30542	UP	5e-05	0.00144703
XLOC_043908	TRIM26	21.5307	52.6548	1.29017	UP	5e-05	0.00144703
XLOC_029394	CYP1B1	16.7497	40.8309	1.28553	UP	5e-05	0.00144703
XLOC_008463	TSKU	39.8707	95.08	1.25381	UP	5e-05	0.00144703
XLOC_004590	PLXNA2	8.40455	19.9271	1.24549	UP	5e-05	0.00144703
XLOC_031384	ENTPD6	33.1254	76.2384	1.20258	UP	5e-05	0.00144703
XLOC_026735	KPTN,NAPA,SLC8A2	74.0861	168.299	1.18375	UP	5e-05	0.00144703
XLOC_023863	RAB27B	10.24	22.9681	1.16542	UP	5e-05	0.00144703
XLOC_019015	TMEM219	58.389	126.979	1.12082	UP	5e-05	0.00144703
XLOC_028718	BMPR2	12.4996	26.8387	1.10243	UP	5e-05	0.00144703
XLOC_013391	POMP	73.9024	157.97	1.09596	UP	5e-05	0.00144703
XLOC_053526	RP13-347D8.1	0.12019	21.8552	7.50652	UP	0.0001	0.00268948
XLOC_034962	ARL14	0.352014	14.2766	5.34188	UP	0.0001	0.00268948
XLOC_021467	IFI35	6.75919	258.953	5.25969	UP	0.0001	0.00268948
XLOC_044048	ETV7	1.36402	38.151	4.80578	UP	0.0001	0.00268948
XLOC_026631	CEACAM1	6.96168	107.235	3.9452	UP	0.0001	0.00268948
XLOC_022287	RP11-416I2.1	0.142497	1.52767	3.42233	UP	0.0001	0.00268948
XLOC_043905	TRIM31	1.21386	8.40887	2.79231	UP	0.0001	0.00268948
XLOC_012650	PTPRR	0.891058	5.83882	2.71209	UP	0.0001	0.00268948
XLOC_024917	JUNB	79.2668	507.238	2.67787	UP	0.0001	0.00268948
XLOC_047596	PTN	0.491883	2.94841	2.58355	UP	0.0001	0.00268948
XLOC_010169	ARHGAP20	0.519119	2.4641	2.24693	UP	0.0001	0.00268948
XLOC_008608	ENDOD1	19.589	82.9716	2.08257	UP	0.0001	0.00268948
XLOC_022651	GSDMB	3.07183	11.4367	1.8965	UP	0.0001	0.00268948
XLOC_003938	HIST2H2AB,HIST2H2BE	12.4527	42.5985	1.77434	UP	0.0001	0.00268948
XLOC_052778	CDKL5	1.39084	4.64053	1.73834	UP	0.0001	0.00268948
XLOC_041425	MEF2C	1.41914	4.23864	1.57859	UP	0.0001	0.00268948
XLOC_035668	MST1R	12.0672	34.1807	1.50209	UP	0.0001	0.00268948
XLOC_008795	OAF	11.2846	29.0201	1.3627	UP	0.0001	0.00268948
XLOC_050093	FAM84B	16.7831	41.4552	1.30454	UP	0.0001	0.00268948
XLOC_032263	ELMO2	10.8734	26.7968	1.30126	UP	0.0001	0.00268948
XLOC_041785	TMEM173	27.8085	66.9464	1.26748	UP	0.0001	0.00268948
XLOC_050119	ASAP1	8.27857	19.1924	1.21308	UP	0.0001	0.00268948
XLOC_035816	RYBP	8.1286	18.4556	1.18298	UP	0.0001	0.00268948
XLOC_017067	BLOC1S6,RP11-96O20.4,SQRDL	73.7395	161.833	1.134	UP	0.0001	0.00268948
XLOC_029139	CMPK2	1.38322	169.64	6.9383	UP	0.00015	0.0037923
XLOC_000454	RNU11,RP11-442N24__B.1	0.197307	10.1815	5.68936	UP	0.00015	0.0037923
XLOC_010873	RP11-467L13.5	5.16367	37.5528	2.86245	UP	0.00015	0.0037923
XLOC_001030	EPHX4	1.40647	9.90053	2.81543	UP	0.00015	0.0037923
XLOC_050210	PARP10	11.3291	69.4535	2.61601	UP	0.00015	0.0037923
XLOC_039511	ANKRD33B	0.381467	2.14188	2.48924	UP	0.00015	0.0037923
XLOC_023076	ICAM2	0.736808	4.11902	2.48294	UP	0.00015	0.0037923
XLOC_049857	GEM	1.44169	7.94217	2.46177	UP	0.00015	0.0037923
XLOC_010303	BLID	2.57482	12.2253	2.24733	UP	0.00015	0.0037923
XLOC_022560	SLFN12	4.55371	19.2496	2.07971	UP	0.00015	0.0037923
XLOC_039651	SLC1A3	2.16504	8.13227	1.90926	UP	0.00015	0.0037923
XLOC_018949	RBBP6	16.4985	47.5152	1.52606	UP	0.00015	0.0037923
XLOC_008199	RARRES3	155.066	443.024	1.5145	UP	0.00015	0.0037923
XLOC_051543	TTC39B	4.38733	11.5271	1.39361	UP	0.00015	0.0037923
XLOC_019220	PAPD5	6.57519	16.164	1.29768	UP	0.00015	0.0037923
XLOC_025392	AXL	15.8164	38.8324	1.29584	UP	0.00015	0.0037923
XLOC_049950	KLF10	38.2292	89.1969	1.22232	UP	0.00015	0.0037923
XLOC_027301	KCNS3	12.016	26.8096	1.1578	UP	0.00015	0.0037923
XLOC_042265	RIPK1	11.5422	25.0857	1.11995	UP	0.00015	0.0037923
XLOC_013930	PARP4	28.1754	60.557	1.10386	UP	0.00015	0.0037923
XLOC_009656	HRASLS2	2.61239	127.035	5.60371	UP	0.0002	0.00484441
XLOC_021267	AC116407.1	0.24977	11.3913	5.51119	UP	0.0002	0.00484441
XLOC_044524	DDO	0.0948875	1.29123	3.76638	UP	0.0002	0.00484441
XLOC_041573	TRIM36	0.334296	1.72089	2.36396	UP	0.0002	0.00484441
XLOC_054629	LRCH2	1.0655	5.2081	2.28923	UP	0.0002	0.00484441
XLOC_022282	KRT16P2,KRT17P1	1.99875	7.89515	1.98187	UP	0.0002	0.00484441
XLOC_013342	C1QTNF9,RP11-307N16.6,SPATA13	2.25692	6.30775	1.48277	UP	0.0002	0.00484441
XLOC_049820	NBN	10.3995	28.6973	1.4644	UP	0.0002	0.00484441
XLOC_041049	LIFR	3.71619	10.0589	1.43658	UP	0.0002	0.00484441
XLOC_047625	KDM7A	3.76827	10.1082	1.42355	UP	0.0002	0.00484441
XLOC_048172	ADAM28	15.1395	39.3362	1.37754	UP	0.0002	0.00484441
XLOC_022028	METRNL	16.9985	41.3482	1.28242	UP	0.0002	0.00484441
XLOC_030324	RND3	53.9936	130.416	1.27226	UP	0.0002	0.00484441
XLOC_051040	GALNT12	13.6094	31.9474	1.2311	UP	0.0002	0.00484441
XLOC_046674	TOMM7	135.106	288.464	1.0943	UP	0.0002	0.00484441
XLOC_019297	CCL22	0.211972	2.02195	3.2538	UP	0.00025	0.00587312
XLOC_035736	HESX1	0.259179	2.32899	3.16768	UP	0.00025	0.00587312
XLOC_009319	IMMP1L	8.84811	54.9107	2.63365	UP	0.00025	0.00587312
XLOC_027800	VAMP5	15.3269	52.4161	1.77394	UP	0.00025	0.00587312
XLOC_027934	ARID5A	2.92748	9.7823	1.74051	UP	0.00025	0.00587312
XLOC_040193	TNFAIP8	16.2297	52.4577	1.69252	UP	0.00025	0.00587312
XLOC_045249	SCIN	1.90284	6.08322	1.67668	UP	0.00025	0.00587312
XLOC_001340	TXNIP	208.953	658.225	1.6554	UP	0.00025	0.00587312
XLOC_013659	SCEL	14.044	34.3914	1.29209	UP	0.00025	0.00587312
XLOC_028745	NRP2	6.15218	14.2259	1.20935	UP	0.00025	0.00587312
XLOC_011296	FRS2	7.92463	17.0947	1.10913	UP	0.00025	0.00587312
XLOC_044866	DYNLT1	144.164	310.179	1.10539	UP	0.00025	0.00587312
XLOC_051244	ZBTB43	6.73158	14.164	1.07321	UP	0.00025	0.00587312
XLOC_001773	SUMO1P2	1.0647	7.2278	2.76311	UP	0.0003	0.00685168
XLOC_043936	HLA-B,HLA-C	672.37	2870.55	2.094	UP	0.0003	0.00685168
XLOC_013059	HCAR1,HCAR2,HCAR3	37.7124	100.317	1.41145	UP	0.0003	0.00685168
XLOC_048170	FP15737,SLC25A37	16.8569	39.6581	1.23428	UP	0.0003	0.00685168
XLOC_003729	SLC16A1	31.9531	72.7703	1.18739	UP	0.0003	0.00685168
XLOC_001897	IER5	26.3778	57.7361	1.13015	UP	0.0003	0.00685168
XLOC_042037	DUSP1	61.4698	134.115	1.12552	UP	0.0003	0.00685168
XLOC_005438	KIAA1217	14.8694	32.269	1.1178	UP	0.0003	0.00685168
XLOC_028173	RALB	29.0499	62.9095	1.11474	UP	0.0003	0.00685168
XLOC_017349	C15orf39	7.95712	17.192	1.11142	UP	0.0003	0.00685168
XLOC_036379	CCNL1	18.7283	39.7053	1.08412	UP	0.0003	0.00685168
XLOC_006857	PPA1	80.2286	161.719	1.0113	UP	0.0003	0.00685168
XLOC_036914	MSX1	0.356951	3.51813	3.30101	UP	0.00035	0.00784433
XLOC_048847	NOV	0.358865	2.08645	2.53954	UP	0.00035	0.00784433
XLOC_034472	COL8A1	8.73171	21.0533	1.26971	UP	0.00035	0.00784433
XLOC_026586	PRX,SERTAD1	17.509	38.8384	1.14939	UP	0.00035	0.00784433
XLOC_005618	RP11-38L15.3	3.59257	17.2216	2.26113	UP	0.0004	0.00876348
XLOC_043772	C6orf229,FAM65B	1.22548	5.38422	2.13539	UP	0.0004	0.00876348
XLOC_009295	MUC15	3.57094	13.9146	1.96222	UP	0.0004	0.00876348
XLOC_012783	TMCC3	2.3299	6.79709	1.54465	UP	0.0004	0.00876348
XLOC_014067	ELF1	41.8156	109.536	1.38929	UP	0.0004	0.00876348
XLOC_031877	FERMT1	14.096	35.7212	1.3415	UP	0.0004	0.00876348
XLOC_035798	FRMD4B	10.1714	23.4543	1.20534	UP	0.0004	0.00876348
XLOC_044012	BAK1	14.2532	32.7828	1.20166	UP	0.0004	0.00876348
XLOC_016184	SPTLC2	9.4724	20.9274	1.14359	UP	0.0004	0.00876348
XLOC_028942	CAB39	44.7072	96.0249	1.1029	UP	0.0004	0.00876348
XLOC_042715	LAP3P2	0.157754	3.12804	4.30951	UP	0.00045	0.00961582
XLOC_001112	VCAM1	0.233803	4.44558	4.249	UP	0.00045	0.00961582
XLOC_029290	GPR113	0.098712	1.31267	3.73314	UP	0.00045	0.00961582
XLOC_026102	CDKN2D	9.67244	29.6167	1.61446	UP	0.00045	0.00961582
XLOC_034223	PARP3	6.14336	16.2775	1.40578	UP	0.00045	0.00961582
XLOC_044517	CD164	120.088	267.147	1.15354	UP	0.00045	0.00961582
XLOC_013891	LATS2	7.72468	16.0179	1.05214	UP	0.00045	0.00961582
XLOC_050381	PDCD1LG2	0.634831	7.50379	3.56317	UP	0.0005	0.0104832
XLOC_040078	RP11-274E7.2	1.10188	6.58034	2.57819	UP	0.0005	0.0104832
XLOC_049997	NUDCD1	9.18748	36.5439	1.99189	UP	0.0005	0.0104832
XLOC_042453	HIST1H1E,HIST1H2AC,HIST1H2BD,HIST1H2BE	68.8102	191.27	1.47492	UP	0.0005	0.0104832
XLOC_046747	NOD1	2.69542	7.12454	1.40229	UP	0.0005	0.0104832
XLOC_035810	EIF4E3	6.72599	16.6433	1.30713	UP	0.0005	0.0104832
XLOC_048196	SCARA3	5.55798	13.1161	1.23871	UP	0.0005	0.0104832
XLOC_021390	GRB7	9.76784	22.1162	1.17899	UP	0.0005	0.0104832
XLOC_014573	PNP	29.6024	66.8727	1.1757	UP	0.0005	0.0104832
XLOC_028689	CASP10	8.44323	18.5106	1.13248	UP	0.0005	0.0104832
XLOC_036407	B3GALNT1	2.36598	12.7444	2.42935	UP	0.00055	0.0113485
XLOC_042551	HLA-A,HLA-F,HLA-G	281.744	904.645	1.68297	UP	0.00055	0.0113485
XLOC_037677	SYNPO2	1.12454	9.57498	3.08994	UP	0.0006	0.0120301
XLOC_026661	LYPD5	0.400159	2.15786	2.43096	UP	0.0006	0.0120301
XLOC_003689	SLC16A4	16.6153	70.8097	2.09144	UP	0.0006	0.0120301
XLOC_005775	SRGN	3.40759	12.3262	1.8549	UP	0.0006	0.0120301
XLOC_024109	LAMA1	0.717942	2.45771	1.77538	UP	0.0006	0.0120301
XLOC_045653	ZNF107	2.76221	7.40446	1.42257	UP	0.0006	0.0120301
XLOC_031540	TOP1	36.5953	95.4443	1.383	UP	0.0006	0.0120301
XLOC_021123	MAP2K3	22.5793	46.8763	1.05386	UP	0.0006	0.0120301
XLOC_008266	DRAP1	66.0134	135.588	1.0384	UP	0.0006	0.0120301
XLOC_021305	SLFN5	28.7143	102.786	1.8398	UP	0.00065	0.0128346
XLOC_035957	CD47	103.627	279.314	1.43048	UP	0.00065	0.0128346
XLOC_038591	CXCL5	19.0369	50.6775	1.41254	UP	0.00065	0.0128346
XLOC_004601	C1orf74,IRF6	61.4732	150.764	1.29426	UP	0.00065	0.0128346
XLOC_047564	PODXL	2.22511	5.29427	1.25055	UP	0.00065	0.0128346
XLOC_035581	CDCP1	32.1588	75.3447	1.22829	UP	0.00065	0.0128346
XLOC_036282	PLSCR2	0.196315	1.51842	2.95132	UP	0.0007	0.0136321
XLOC_003454	RP11-181C21.4	22.2942	69.692	1.64432	UP	0.0007	0.0136321
XLOC_045364	PRR15	7.80803	20.8429	1.41653	UP	0.0007	0.0136321
XLOC_042609	MICA,MICB	24.1952	53.508	1.14503	UP	0.0007	0.0136321
XLOC_022606	DDX52	13.451	28.9641	1.10656	UP	0.0007	0.0136321
XLOC_006590	NRP1	17.8048	37.6222	1.07932	UP	0.0007	0.0136321
XLOC_045156	MAFK	9.94193	27.1281	1.44819	UP	0.00075	0.0144435
XLOC_044671	SLC18B1	10.4353	24.3026	1.21963	UP	0.00075	0.0144435
XLOC_041438	ARRDC3	37.3824	82.5065	1.14215	UP	0.00075	0.0144435
XLOC_043819	HIST1H2BJ	3.71835	21.8794	2.55684	UP	0.0008	0.0153119
XLOC_039132	CTSO	13.1517	28.6166	1.1216	UP	0.0008	0.0153119
XLOC_054451	HDX	1.34704	4.37706	1.70017	UP	0.00085	0.0160912
XLOC_026733	BBC3	9.58431	24.0277	1.32595	UP	0.00085	0.0160912
XLOC_039044	OTUD4	10.3703	23.8646	1.20242	UP	0.00085	0.0160912
XLOC_007939	DGKZ,MDK	64.2702	134.712	1.06765	UP	0.00085	0.0160912
XLOC_022556	RP11-799D4.4	0.191109	1.0232	2.42061	UP	0.0009	0.0168537
XLOC_012799	HAL	0.606637	3.15234	2.37752	UP	0.0009	0.0168537
XLOC_043770	C6orf62	57.4793	129.575	1.17268	UP	0.0009	0.0168537
XLOC_038614	CXCL11	0.159929	918.14	12.4871	UP	0.00095	0.0175373
XLOC_025489	IGFL1	1.02848	5.04271	2.29368	UP	0.00095	0.0175373
XLOC_048418	RGS20	5.09565	16.0079	1.65145	UP	0.00095	0.0175373
XLOC_039734	ITGA2	30.5404	84.4126	1.46674	UP	0.00095	0.0175373
XLOC_008915	ST14	100.687	235.052	1.2231	UP	0.00095	0.0175373
XLOC_039776	GPBP1	24.8825	50.9759	1.03468	UP	0.00095	0.0175373
XLOC_050175	ARC	0.0329204	1.52906	5.53751	UP	0.001	0.0182658
XLOC_052313	TRAF1	0.680117	2.77429	2.02826	UP	0.001	0.0182658
XLOC_038262	FGFBP1	51.5401	113.633	1.14061	UP	0.001	0.0182658
XLOC_048918	MYC	37.6047	80.5411	1.09881	UP	0.001	0.0182658
XLOC_030156	SAP130	9.90787	20.2184	1.02902	UP	0.001	0.0182658
XLOC_029347	XDH	1.44585	5.2058	1.8482	UP	0.00105	0.0190011
XLOC_050534	CHMP5	77.0509	208.34	1.43505	UP	0.00105	0.0190011
XLOC_012159	TMTC1	2.25413	5.70118	1.33869	UP	0.00105	0.0190011
XLOC_038367	APBB2	10.9965	23.1496	1.07394	UP	0.00105	0.0190011
XLOC_022676	KRT39	0.132988	4.20844	4.98391	UP	0.0011	0.0197002
XLOC_019216	CNEP1R1	11.9337	26.8334	1.16898	UP	0.0011	0.0197002
XLOC_029976	RNF149	33.0754	66.2589	1.00235	UP	0.0011	0.0197002
XLOC_026947	PTPRH	0.271476	1.20202	2.14657	UP	0.00115	0.0204082
XLOC_023260	CANT1,LGALS3BP	307.172	972.152	1.66214	UP	0.00115	0.0204082
XLOC_008592	PANX1	17.3213	48.5538	1.48704	UP	0.00115	0.0204082
XLOC_025764	EPS8L1	19.4547	51.7405	1.41118	UP	0.00115	0.0204082
XLOC_051143	ZNF618	2.92336	6.1515	1.07331	UP	0.00115	0.0204082
XLOC_043260	PKIB	3.2584	12.991	1.99527	UP	0.0012	0.0212231
XLOC_049550	RP11-400K9.4	2.32458	7.85619	1.75686	UP	0.00125	0.0219334
XLOC_032232	SDC4	160.096	356.9	1.15658	UP	0.00125	0.0219334
XLOC_014982	SAMD4A	5.75584	11.8824	1.04572	UP	0.00125	0.0219334
XLOC_006172	ACSL5	7.30396	16.9692	1.21617	UP	0.0013	0.0226072
XLOC_033948	KAT2B	6.64839	14.0811	1.08268	UP	0.0013	0.0226072
XLOC_009434	AGBL2	0.676539	2.40068	1.8272	UP	0.00135	0.0232692
XLOC_049732	IL7	0.291503	2.12057	2.86287	UP	0.0014	0.0239985
XLOC_035252	FYTTD1	31.4724	77.8493	1.3066	UP	0.0014	0.0239985
XLOC_024436	TCF4	8.08469	17.5432	1.11765	UP	0.0014	0.0239985
XLOC_035782	ADAMTS9	1.00936	4.09633	2.02089	UP	0.00145	0.0246927
XLOC_002880	IFNLR1	1.95792	5.206	1.41086	UP	0.00145	0.0246927
XLOC_038613	CXCL10,CXCL9	0.341975	2574.55	12.8781	UP	0.0015	0.025378
XLOC_011161	IL23A	0.480004	2.94699	2.61813	UP	0.0015	0.025378
XLOC_041505	ST8SIA4	1.98246	5.02991	1.34324	UP	0.0015	0.025378
XLOC_023834	LIPG	7.5748	18.4293	1.28272	UP	0.0015	0.025378
XLOC_031269	BMP2	4.6564	10.6667	1.19583	UP	0.0015	0.025378
XLOC_029440	ZFP36L2	33.0905	71.5743	1.11302	UP	0.0015	0.025378
XLOC_037474	AGPAT9	0.288947	1.28248	2.15006	UP	0.00155	0.0260825
XLOC_054587	DNAJA1P3	0.942477	4.1072	2.12362	UP	0.0016	0.0267221
XLOC_025850	AC010642.1,CTD-3138B18.4,ZNF544,ZNF8	30.5075	67.687	1.14972	UP	0.0016	0.0267221
XLOC_047964	AGPAT5	8.37687	18.5738	1.14879	UP	0.0016	0.0267221
XLOC_025248	LSR	95.5426	207.03	1.11563	UP	0.0016	0.0267221
XLOC_009132	MRPL17	19.0668	40.2431	1.07768	UP	0.0016	0.0267221
XLOC_045511	UPP1	31.9265	73.2871	1.19881	UP	0.00165	0.0274689
XLOC_038836	ELOVL6	9.57622	19.8049	1.04833	UP	0.00165	0.0274689
XLOC_043391	RP11-439L18.1,RP11-439L18.2	0.212449	2.50486	3.55954	UP	0.0017	0.028211
XLOC_041460	GLRX	53.585	322.967	2.59148	UP	0.00175	0.0287653
XLOC_041348	HOMER1	3.86657	8.73431	1.17564	UP	0.00175	0.0287653
XLOC_002771	ARHGEF19	5.62391	21.8699	1.9593	UP	0.0018	0.0293398
XLOC_049394	RNF122	3.83532	11.2986	1.55873	UP	0.0018	0.0293398
XLOC_045968	TRIM56	9.24935	18.9774	1.03686	UP	0.0018	0.0293398
XLOC_012330	RHEBL1	0.294052	1.82034	2.63007	UP	0.00185	0.0298739
XLOC_037783	IL15	2.32209	11.2911	2.2817	UP	0.00185	0.0298739
XLOC_049014	GSDMD	9.58441	30.2772	1.65947	UP	0.00185	0.0298739
XLOC_025327	SPRED3	0.724504	2.2798	1.65384	UP	0.00185	0.0298739
XLOC_005475	BAMBI	4.68903	12.4891	1.41331	UP	0.00185	0.0298739
XLOC_044133	GTPBP2	23.6823	56.9206	1.26514	UP	0.00185	0.0298739
XLOC_007358	MIR202HG	0.0495712	1.76474	5.15381	UP	0.0019	0.0305547
XLOC_043615	MIR4645,RP11-420G6.4	1.55767	6.22503	1.99869	UP	0.0019	0.0305547
XLOC_043303	AKAP7	1.21889	3.8273	1.65075	UP	0.0019	0.0305547
XLOC_002297	GUK1	142.069	284.483	1.00175	UP	0.00195	0.03123
XLOC_009104	TRIM5	17.6641	100.043	2.50173	UP	0.002	0.0317699
XLOC_044681	SLC2A12	2.05717	9.09837	2.14494	UP	0.002	0.0317699
XLOC_051113	AKAP2,PALM2,PALM2-AKAP2	16.6397	36.4854	1.13269	UP	0.002	0.0317699
XLOC_003568	BCAR3	16.9683	34.8003	1.03626	UP	0.002	0.0317699
XLOC_004589	CD34	0.314457	1.30752	2.05589	UP	0.00205	0.0323991
XLOC_036081	MUC13	0.167205	1.65278	3.3052	UP	0.0021	0.0329225
XLOC_038945	SCLT1	2.68708	10.5914	1.97879	UP	0.0021	0.0329225
XLOC_044594	MAN1A1	5.71745	12.1737	1.09033	UP	0.0021	0.0329225
XLOC_030417	GALNT3	25.0269	52.578	1.07098	UP	0.0021	0.0329225
XLOC_020589	RP11-483P21.2	0.398607	7.57688	4.24857	UP	0.00215	0.0335378
XLOC_030073	IL1A	19.6563	58.1959	1.56593	UP	0.00215	0.0335378
XLOC_030867	WDFY1	20.4958	43.8061	1.0958	UP	0.00215	0.0335378
XLOC_019276	MT3	0.592929	3.1751	2.42087	UP	0.0022	0.0341471
XLOC_044143	NFKBIE	6.91313	14.5149	1.07012	UP	0.0022	0.0341471
XLOC_028434	GCA	11.875	53.4685	2.17076	UP	0.00225	0.0347847
XLOC_032672	IFNGR2	52.3099	118.016	1.17383	UP	0.0023	0.0353475
XLOC_029777	CAPG	50.506	108.909	1.10859	UP	0.0023	0.0353475
XLOC_014264	MYCBP2	11.5901	28.6319	1.30474	UP	0.00235	0.0359741
XLOC_051258	SLC25A25	3.84247	11.4446	1.57456	UP	0.00245	0.0372491
XLOC_011989	CLEC2B	3.09314	8.78069	1.50526	UP	0.00245	0.0372491
XLOC_003935	RP11-196G18.22	3.85504	8.78381	1.1881	UP	0.00245	0.0372491
XLOC_007915	CD82	84.6099	188.147	1.15296	UP	0.00245	0.0372491
XLOC_011217	USP15	18.6259	38.7369	1.0564	UP	0.00245	0.0372491
XLOC_048011	CLDN23	4.41257	11.3538	1.36348	UP	0.0025	0.0378249
XLOC_050598	GLIPR2	4.32557	10.9518	1.3402	UP	0.0025	0.0378249
XLOC_021734	TLK2	6.67973	14.4444	1.11264	UP	0.0025	0.0378249
XLOC_008341	CCND1	55.1425	124.131	1.17062	UP	0.00255	0.0382844
XLOC_002187	RPS6KC1	4.61497	9.54611	1.04859	UP	0.00255	0.0382844
XLOC_043692	MAK	0.250268	1.94013	2.95461	UP	0.0026	0.0387738
XLOC_034638	PARP15	0.261356	1.24328	2.25006	UP	0.0026	0.0387738
XLOC_011164	RBMS2	8.73258	32.2063	1.88286	UP	0.0026	0.0387738
XLOC_037822	EDNRA	2.92647	7.83355	1.42051	UP	0.0026	0.0387738
XLOC_012164	CAPRIN2	6.18135	12.8793	1.05906	UP	0.00265	0.0393314
XLOC_032722	ETS2	97.5461	202.182	1.0515	UP	0.00265	0.0393314
XLOC_041461	AC008592.4	0.12335	2.32747	4.23793	UP	0.0027	0.0399216
XLOC_041307	GCNT4	1.40877	5.37355	1.93144	UP	0.0027	0.0399216
XLOC_002557	HES4	26.2895	134.849	2.35879	UP	0.00275	0.0405073
XLOC_021615	TMEM92	9.33506	37.2113	1.99501	UP	0.00275	0.0405073
XLOC_032085	BAK1P1	5.90305	13.2416	1.16555	UP	0.0029	0.0424363
XLOC_021054	FBXW10,TRIM16L	5.26643	13.9207	1.40233	UP	0.00295	0.0430468
XLOC_038869	CAMK2D	18.5209	38.8096	1.06726	UP	0.00295	0.0430468
XLOC_053359	SRPX2	15.116	34.3153	1.18277	UP	0.003	0.0436947
XLOC_045739	CLDN4	106.181	216.232	1.02605	UP	0.003	0.0436947
XLOC_016054	TMEM229B	1.75857	6.73484	1.93725	UP	0.00305	0.0442576
XLOC_025031	B3GNT3	11.3758	22.9591	1.01309	UP	0.00305	0.0442576
XLOC_008087	SMTNL1	0.0372687	1.2893	5.11248	UP	0.0031	0.0448164
XLOC_048578	HNF4G	0.599692	3.05921	2.35087	UP	0.0031	0.0448164
XLOC_012006	STYK1	1.6807	4.24796	1.33771	UP	0.0031	0.0448164
XLOC_033837	BHLHE40	115.628	251.011	1.11826	UP	0.0031	0.0448164
XLOC_018452	HAPLN3	4.22683	12.5509	1.57014	UP	0.00315	0.045455
XLOC_007024	CH25H	7.15905	19.3892	1.43741	UP	0.00315	0.045455
XLOC_024039	AC139100.2	0.533987	2.87778	2.43008	UP	0.0032	0.0459639
XLOC_005487	MAP3K8	3.96623	12.285	1.63106	UP	0.0032	0.0459639
XLOC_040431	ARHGAP26	3.07585	6.9178	1.16933	UP	0.0032	0.0459639
XLOC_034177	ATRIP,TREX1	9.71257	72.9692	2.90936	UP	0.00335	0.0478541
XLOC_042071	GPRIN1	1.7273	4.37304	1.34012	UP	0.00335	0.0478541
XLOC_025955	MFSD12	27.6748	92.7113	1.74417	UP	0.0034	0.0483469
XLOC_037729	C4orf33	7.3894	24.7283	1.74263	UP	0.0034	0.0483469
XLOC_004553	NUAK2	5.1576	11.0335	1.09713	UP	0.0034	0.0483469
XLOC_010386	ETS1	18.7238	38.2037	1.02884	UP	0.0034	0.0483469
XLOC_001798	FMO2	38.3347	1.9087	-4.32798	DOWN	5e-05	0.00144703
XLOC_035596	LTF	64.9634	3.72515	-4.12426	DOWN	5e-05	0.00144703
XLOC_036100	KLF15	3.45377	0.301418	-3.51833	DOWN	5e-05	0.00144703
XLOC_038263	FGFBP2,PROM1	4.60667	0.406878	-3.50105	DOWN	5e-05	0.00144703
XLOC_010177	COLCA1	11.6541	1.07663	-3.43624	DOWN	5e-05	0.00144703
XLOC_007115	LOXL4	10.0258	1.08605	-3.20656	DOWN	5e-05	0.00144703
XLOC_001759	RCSD1	1.38775	0.158449	-3.13066	DOWN	5e-05	0.00144703
XLOC_010907	LRRK2	7.38938	0.87103	-3.08466	DOWN	5e-05	0.00144703
XLOC_008919	ADAMTS15	6.64015	0.825015	-3.00872	DOWN	5e-05	0.00144703
XLOC_002142	MIR205HG	334.544	46.7515	-2.83911	DOWN	5e-05	0.00144703
XLOC_038292	PPARGC1A	6.36844	0.942256	-2.75675	DOWN	5e-05	0.00144703
XLOC_018463	RHCG	5.2025	0.774685	-2.74752	DOWN	5e-05	0.00144703
XLOC_017886	BMF	7.98821	1.19664	-2.73889	DOWN	5e-05	0.00144703
XLOC_034103	VIPR1	13.0212	2.1545	-2.59543	DOWN	5e-05	0.00144703
XLOC_020662	CBFA2T3	2.20605	0.377647	-2.54635	DOWN	5e-05	0.00144703
XLOC_003103	MYCL	7.94529	1.38971	-2.51532	DOWN	5e-05	0.00144703
XLOC_018931	SCNN1G	9.68017	1.69922	-2.51016	DOWN	5e-05	0.00144703
XLOC_029343	CAPN13	13.3103	2.36638	-2.49178	DOWN	5e-05	0.00144703
XLOC_041734	CXCL14	27.8246	4.98012	-2.48211	DOWN	5e-05	0.00144703
XLOC_040592	TENM2	6.16536	1.1506	-2.4218	DOWN	5e-05	0.00144703
XLOC_015238	FLRT2,RP11-497E19.2	9.41069	1.77966	-2.40269	DOWN	5e-05	0.00144703
XLOC_019967	CRYM	3.07937	0.60106	-2.35705	DOWN	5e-05	0.00144703
XLOC_030124	TFCP2L1	15.1105	3.0148	-2.32542	DOWN	5e-05	0.00144703
XLOC_003773	VTCN1	14.7023	2.97116	-2.30694	DOWN	5e-05	0.00144703
XLOC_007283	FGFR2	27.5536	5.70864	-2.27102	DOWN	5e-05	0.00144703
XLOC_045808	CD36	6.31156	1.3206	-2.2568	DOWN	5e-05	0.00144703
XLOC_002210	TGFB2	19.3949	4.08	-2.24904	DOWN	5e-05	0.00144703
XLOC_022776	MPP2	1.12338	0.237466	-2.24205	DOWN	5e-05	0.00144703
XLOC_006457	FAM171A1	3.87517	0.830223	-2.22269	DOWN	5e-05	0.00144703
XLOC_032684	CLIC6	42.1133	9.0716	-2.21485	DOWN	5e-05	0.00144703
XLOC_024389	ZBTB7C	4.41807	0.960894	-2.20097	DOWN	5e-05	0.00144703
XLOC_038462	KDR	9.71067	2.1395	-2.18229	DOWN	5e-05	0.00144703
XLOC_009863	UCP2	45.3046	10.1136	-2.16337	DOWN	5e-05	0.00144703
XLOC_037400	PARM1	26.5054	6.26168	-2.08166	DOWN	5e-05	0.00144703
XLOC_035097	KLHL24	28.7583	6.83578	-2.0728	DOWN	5e-05	0.00144703
XLOC_013349	ATP12A	8.05074	1.97059	-2.0305	DOWN	5e-05	0.00144703
XLOC_004579	PIGR	145.992	35.8975	-2.02393	DOWN	5e-05	0.00144703
XLOC_051225	OLFML2A	8.65988	2.13671	-2.01896	DOWN	5e-05	0.00144703
XLOC_035789	LRIG1	17.0589	4.22575	-2.01324	DOWN	5e-05	0.00144703
XLOC_045166	LFNG	17.5074	4.52451	-1.95213	DOWN	5e-05	0.00144703
XLOC_048162	TNFRSF10C	12.2957	3.18753	-1.94764	DOWN	5e-05	0.00144703
XLOC_035077	SOX2	25.8607	6.74326	-1.93924	DOWN	5e-05	0.00144703
XLOC_030588	SLC40A1	37.1625	9.92954	-1.90405	DOWN	5e-05	0.00144703
XLOC_026717	CCDC8	11.203	3.02741	-1.88773	DOWN	5e-05	0.00144703
XLOC_048554	RDH10	54.5893	14.8627	-1.87692	DOWN	5e-05	0.00144703
XLOC_022052	SLC43A2	30.5466	8.3585	-1.8697	DOWN	5e-05	0.00144703
XLOC_022345	ALDH3A1	197.166	55.4104	-1.83118	DOWN	5e-05	0.00144703
XLOC_049998	SYBU	14.241	4.2253	-1.75293	DOWN	5e-05	0.00144703
XLOC_027804	ATOH8	41.3621	12.37	-1.74146	DOWN	5e-05	0.00144703
XLOC_011031	METTL7A	50.9563	15.4809	-1.71878	DOWN	5e-05	0.00144703
XLOC_026026	INSR	6.37764	1.9882	-1.68156	DOWN	5e-05	0.00144703
XLOC_029020	MLPH	32.5864	10.2557	-1.66784	DOWN	5e-05	0.00144703
XLOC_037603	HADH	46.5239	14.8108	-1.65133	DOWN	5e-05	0.00144703
XLOC_018932	SCNN1B	28.1724	9.05414	-1.63763	DOWN	5e-05	0.00144703
XLOC_032008	THBD	12.656	4.18445	-1.59671	DOWN	5e-05	0.00144703
XLOC_039318	SORBS2	9.20593	3.11925	-1.56136	DOWN	5e-05	0.00144703
XLOC_053883	MXRA5	8.32674	2.82155	-1.56126	DOWN	5e-05	0.00144703
XLOC_012743	KITLG	28.5173	9.90244	-1.52598	DOWN	5e-05	0.00144703
XLOC_051962	ALDH1A1	121.99	42.4522	-1.52286	DOWN	5e-05	0.00144703
XLOC_002903	STMN1	88.6352	31.7753	-1.47997	DOWN	5e-05	0.00144703
XLOC_031448	BPIFB1	218.823	80.7527	-1.43818	DOWN	5e-05	0.00144703
XLOC_024367	PSTPIP2	18.7643	7.37984	-1.34633	DOWN	5e-05	0.00144703
XLOC_002064	BTG2	44.1281	17.8078	-1.30919	DOWN	5e-05	0.00144703
XLOC_031613	EYA2	45.9983	19.4842	-1.23928	DOWN	5e-05	0.00144703
XLOC_052308	MEGF9	33.7058	14.6706	-1.20007	DOWN	5e-05	0.00144703
XLOC_046078	CFTR	2.18815	0.372741	-2.55347	DOWN	0.0001	0.00268948
XLOC_004010	S100A8	81.4349	23.2933	-1.80573	DOWN	0.0001	0.00268948
XLOC_022381	C17orf103	6.4324	1.89457	-1.76349	DOWN	0.0001	0.00268948
XLOC_020931	NTN1	7.60889	2.36251	-1.68736	DOWN	0.0001	0.00268948
XLOC_044239	DST	82.0643	25.5141	-1.68546	DOWN	0.0001	0.00268948
XLOC_053067	MAGED1	82.6223	32.8783	-1.3294	DOWN	0.0001	0.00268948
XLOC_020394	CMTM4	20.575	8.52224	-1.27159	DOWN	0.0001	0.00268948
XLOC_052508	NOTCH1	19.6051	8.84094	-1.14896	DOWN	0.0001	0.00268948
XLOC_007162	LDB1	46.3781	21.0134	-1.14214	DOWN	0.0001	0.00268948
XLOC_052059	RP11-367F23.1	1.96807	0.144039	-3.77226	DOWN	0.00015	0.0037923
XLOC_006168	ADRA2A	1.16868	0.127358	-3.19792	DOWN	0.00015	0.0037923
XLOC_038763	ADH7	8.64013	1.48516	-2.54044	DOWN	0.00015	0.0037923
XLOC_030901	SLC16A14	1.90358	0.44737	-2.08918	DOWN	0.00015	0.0037923
XLOC_019726	ABCA3	18.6126	5.36342	-1.79506	DOWN	0.00015	0.0037923
XLOC_046165	SMO	8.30917	2.68108	-1.63189	DOWN	0.00015	0.0037923
XLOC_034013	GPD1L	12.7126	4.50337	-1.49718	DOWN	0.00015	0.0037923
XLOC_030839	OBSL1	15.0216	5.53393	-1.44066	DOWN	0.00015	0.0037923
XLOC_022659	TOP2A	9.06715	3.54273	-1.35579	DOWN	0.00015	0.0037923
XLOC_003970	SELENBP1	35.9119	14.6561	-1.29297	DOWN	0.00015	0.0037923
XLOC_032154	SOGA1	3.43419	1.45088	-1.24304	DOWN	0.00015	0.0037923
XLOC_001093	PALMD	9.2521	2.02844	-2.18941	DOWN	0.0002	0.00484441
XLOC_006363	AKR1C2	173.952	41.4172	-2.07039	DOWN	0.0002	0.00484441
XLOC_006164	PDCD4	191.617	50.5625	-1.92209	DOWN	0.0002	0.00484441
XLOC_048884	FER1L6	3.66593	1.15317	-1.66857	DOWN	0.0002	0.00484441
XLOC_041077	SEPP1	284.112	102.674	-1.46838	DOWN	0.0002	0.00484441
XLOC_036519	ZMAT3	13.8456	5.27297	-1.39274	DOWN	0.0002	0.00484441
XLOC_041657	ALDH7A1	80.6998	30.7673	-1.39117	DOWN	0.0002	0.00484441
XLOC_008110	DTX4	23.1136	9.1171	-1.34209	DOWN	0.0002	0.00484441
XLOC_053907	KAL1	17.825	5.91854	-1.59059	DOWN	0.00025	0.00587312
XLOC_038900	NDNF	34.2442	13.9182	-1.29889	DOWN	0.00025	0.00587312
XLOC_039708	NNT	25.8654	10.5829	-1.28928	DOWN	0.00025	0.00587312
XLOC_036556	MCCC1	16.0023	6.8352	-1.22722	DOWN	0.00025	0.00587312
XLOC_041328	ZBED3	1.8606	0.3427	-2.44075	DOWN	0.0003	0.00685168
XLOC_006953	SFTPA2	122.432	37.1321	-1.72124	DOWN	0.0003	0.00685168
XLOC_047299	AZGP1	32.1741	11.8763	-1.43782	DOWN	0.0003	0.00685168
XLOC_031838	LZTS3	12.8892	5.25327	-1.29487	DOWN	0.0003	0.00685168
XLOC_001519	S100A9	551.035	208.53	-1.40189	DOWN	0.00035	0.00784432
XLOC_006188	VWA2	4.1867	0.862822	-2.27868	DOWN	0.00035	0.00784433
XLOC_036050	HGD	2.62968	0.586526	-2.16462	DOWN	0.00035	0.00784433
XLOC_049282	REEP4	51.3094	22.8087	-1.16964	DOWN	0.00035	0.00784433
XLOC_007550	RRM1	17.3722	8.11727	-1.09771	DOWN	0.00035	0.00784433
XLOC_035150	ST6GAL1	28.6374	13.4752	-1.08759	DOWN	0.00035	0.00784433
XLOC_005778	HKDC1	2.64046	0.566103	-2.22165	DOWN	0.0004	0.00876348
XLOC_025385	CYP2B6	240.021	58.7769	-2.02984	DOWN	0.0004	0.00876348
XLOC_039235	HPGD	7.33176	1.85991	-1.97892	DOWN	0.0004	0.00876348
XLOC_032038	ACSS1	6.39064	1.86379	-1.77772	DOWN	0.0004	0.00876348
XLOC_026569	DYRK1B	17.411	7.11325	-1.29142	DOWN	0.0004	0.00876348
XLOC_028983	INPP5D	18.4154	8.34495	-1.14194	DOWN	0.0004	0.00876348
XLOC_048850	DEPTOR	3.7058	0.677736	-2.45099	DOWN	0.00045	0.00961582
XLOC_032211	FITM2	4.92955	1.15508	-2.09346	DOWN	0.00045	0.00961582
XLOC_012149	PTHLH	52.2458	13.7805	-1.92269	DOWN	0.00045	0.00961582
XLOC_005884	SFTPA1	84.4599	26.1314	-1.69248	DOWN	0.00045	0.00961582
XLOC_012563	PPM1H	4.47379	1.50613	-1.57066	DOWN	0.00045	0.00961582
XLOC_029016	ACKR3	94.3246	33.8769	-1.47733	DOWN	0.00045	0.00961582
XLOC_043255	GJA1	86.9826	39.6376	-1.13386	DOWN	0.00045	0.00961582
XLOC_038144	MXD4	32.6489	16.2965	-1.00247	DOWN	0.00045	0.00961582
XLOC_013018	CIT	5.52313	1.47456	-1.90521	DOWN	0.0005	0.0104832
XLOC_001658	VANGL2	8.17014	3.48094	-1.23089	DOWN	0.0005	0.0104832
XLOC_023333	RAB40B	5.31813	1.43791	-1.88694	DOWN	0.00055	0.0113485
XLOC_009618	SYT7	7.7437	2.17526	-1.83184	DOWN	0.00055	0.0113485
XLOC_000802	PCSK9	5.97025	1.751	-1.76961	DOWN	0.00055	0.0113485
XLOC_007103	FRAT2	14.3133	4.6234	-1.63033	DOWN	0.00055	0.0113485
XLOC_021697	YPEL2	5.5677	1.88208	-1.56475	DOWN	0.00055	0.0113485
XLOC_017155	CGNL1	4.1368	1.47041	-1.49229	DOWN	0.00055	0.0113485
XLOC_025033	SLC5A5	8.82169	0.680904	-3.69553	DOWN	0.0006	0.0120301
XLOC_048555	RP11-434I12.3	2.62388	0.353624	-2.89141	DOWN	0.0006	0.0120301
XLOC_046382	CNTNAP2	2.11119	0.360444	-2.55021	DOWN	0.0006	0.0120301
XLOC_014823	AKAP6	1.06637	0.252868	-2.07625	DOWN	0.0006	0.0120301
XLOC_002578	ANKRD65	30.3187	11.5928	-1.38698	DOWN	0.0006	0.0120301
XLOC_000067	PLCH2	18.4745	7.36751	-1.32629	DOWN	0.0006	0.0120301
XLOC_025994	PTPRS	8.28492	3.63943	-1.18677	DOWN	0.0006	0.0120301
XLOC_001506	IVL	2.17369	0.284862	-2.93181	DOWN	0.00065	0.0128346
XLOC_011612	RP3-462E2.3	1.51013	0.269133	-2.48828	DOWN	0.00065	0.0128346
XLOC_011603	CUX2	5.6165	1.58572	-1.82453	DOWN	0.00065	0.0128346
XLOC_039843	CCNB1	16.8848	5.58127	-1.59706	DOWN	0.00065	0.0128346
XLOC_009730	CD248	9.80579	3.36535	-1.54288	DOWN	0.00065	0.0128346
XLOC_048995	THEM6	15.494	5.71949	-1.43775	DOWN	0.00065	0.0128346
XLOC_033157	HSF2BP	12.1964	1.65558	-2.88105	DOWN	0.0007	0.0136321
XLOC_044103	PGC	385.204	107.937	-1.83544	DOWN	0.0007	0.0136321
XLOC_009346	ELF5	4.01083	0.623863	-2.6846	DOWN	0.00075	0.0144435
XLOC_028499	CDCA7	1.27178	0.212477	-2.58146	DOWN	0.00075	0.0144435
XLOC_021619	ACSF2	32.3093	15.8026	-1.03178	DOWN	0.00075	0.0144435
XLOC_044205	GSTA4	42.4332	18.7552	-1.1779	DOWN	0.0008	0.0153119
XLOC_007851	CAT	40.1776	18.958	-1.08358	DOWN	0.0008	0.0153119
XLOC_001796	FMO3	5.29096	1.47549	-1.84233	DOWN	0.00085	0.0160912
XLOC_001229	MAGI3	9.39546	3.90169	-1.26786	DOWN	0.00085	0.0160912
XLOC_045855	FZD1	15.0903	6.74689	-1.16133	DOWN	0.00085	0.0160912
XLOC_004369	ZNF648	1.04986	0.0613727	-4.09645	DOWN	0.0009	0.0168537
XLOC_044235	COL21A1	1.09465	0.304969	-1.84373	DOWN	0.0009	0.0168537
XLOC_010911	CNTN1	3.73668	1.35505	-1.4634	DOWN	0.0009	0.0168537
XLOC_027627	SLC1A4	8.54183	3.72427	-1.19759	DOWN	0.0009	0.0168537
XLOC_050420	LURAP1L	25.1532	11.2118	-1.16572	DOWN	0.0009	0.0168537
XLOC_008762	PHLDB1	20.3967	9.95736	-1.0345	DOWN	0.0009	0.0168537
XLOC_032098	PXMP4	9.8149	2.60122	-1.91578	DOWN	0.00095	0.0175373
XLOC_002092	TMCC2	2.18122	0.637499	-1.77464	DOWN	0.00095	0.0175373
XLOC_040370	CXXC5	8.77548	3.3107	-1.40634	DOWN	0.00095	0.0175373
XLOC_048679	TMEM67	5.21644	2.05022	-1.34728	DOWN	0.00095	0.0175373
XLOC_038287	GPR125	14.3582	6.94229	-1.04839	DOWN	0.00095	0.0175373
XLOC_021503	FZD2	4.72032	1.01975	-2.21067	DOWN	0.001	0.0182658
XLOC_015656	SALL2	2.18242	0.644554	-1.75955	DOWN	0.001	0.0182658
XLOC_017215	TPM1	199.121	78.7705	-1.33792	DOWN	0.001	0.0182658
XLOC_021857	GPRC5C	54.5635	23.0194	-1.24509	DOWN	0.001	0.0182658
XLOC_044200	GSTA1,GSTA2,GSTA3,GSTA5	4.90129	1.07988	-2.18229	DOWN	0.00105	0.0190011
XLOC_002193	CENPF	2.87087	0.765502	-1.90701	DOWN	0.00105	0.0190011
XLOC_048993	PSCA	67.8182	25.3414	-1.42018	DOWN	0.00105	0.0190011
XLOC_019785	CDIP1	32.6978	15.7379	-1.05495	DOWN	0.00105	0.0190011
XLOC_010371	CDON	2.88095	0.658753	-2.12873	DOWN	0.0011	0.0197002
XLOC_046321	PRSS1	5.85893	1.38219	-2.08368	DOWN	0.0011	0.0197002
XLOC_054645	KLHL13	3.12405	0.880008	-1.82783	DOWN	0.0011	0.0197002
XLOC_036072	MYLK	7.16656	2.73641	-1.389	DOWN	0.00115	0.0204082
XLOC_026175	SAMD1	19.5263	8.01132	-1.28531	DOWN	0.00115	0.0204082
XLOC_033916	SLC6A6	21.8361	10.6124	-1.04097	DOWN	0.0012	0.0212231
XLOC_009871	KCNE3	1.55764	0.0852267	-4.19191	DOWN	0.00125	0.0219334
XLOC_000079	TP73	1.04949	0.175981	-2.5762	DOWN	0.00125	0.0219334
XLOC_041926	FAXDC2	13.0774	3.5441	-1.88358	DOWN	0.00125	0.0219334
XLOC_034628	SLC15A2	14.5501	4.94259	-1.55769	DOWN	0.00125	0.0219334
XLOC_037453	BMP3	1.49524	0.217078	-2.7841	DOWN	0.0013	0.0226072
XLOC_044015	IP6K3	1.84809	0.292545	-2.6593	DOWN	0.0013	0.0226072
XLOC_007524	KCNQ1	18.0175	7.52221	-1.26017	DOWN	0.0013	0.0226072
XLOC_053775	HMGB3	217.694	92.4246	-1.23595	DOWN	0.0013	0.0226072
XLOC_036566	ABCC5	15.1979	6.91201	-1.13669	DOWN	0.0013	0.0226072
XLOC_014019	DCLK1	1.81748	0.457769	-1.98925	DOWN	0.00135	0.0232692
XLOC_013820	MCF2L	2.90907	0.804147	-1.85503	DOWN	0.00135	0.0232692
XLOC_002925	FAM46B	14.5049	6.05935	-1.2593	DOWN	0.00135	0.0232692
XLOC_047137	HIP1	3.13056	1.3404	-1.22376	DOWN	0.0014	0.0239985
XLOC_026370	RP11-15H20.5,RP11-15H20.6,RP11-15H20.7	4.41533	1.30952	-1.75348	DOWN	0.00145	0.0246927
XLOC_035752	FAM3D	4.67835	0.692391	-2.75634	DOWN	0.00155	0.0260825
XLOC_002671	SLC2A5	5.18535	1.20635	-2.10379	DOWN	0.00155	0.0260825
XLOC_044556	RP11-367G18.1	5.68535	1.22599	-2.21331	DOWN	0.0016	0.0267221
XLOC_051476	GLIS3	5.61864	2.37339	-1.24327	DOWN	0.0016	0.0267221
XLOC_036921	WFS1	18.2699	8.80632	-1.05286	DOWN	0.00165	0.0274689
XLOC_000377	MAN1C1	4.78714	1.45168	-1.72144	DOWN	0.0017	0.028211
XLOC_026234	CPAMD8	2.19912	0.792528	-1.47239	DOWN	0.0017	0.028211
XLOC_032339	BCAS1	1.54208	0.384476	-2.00391	DOWN	0.00175	0.0287653
XLOC_008691	DIXDC1	3.25604	0.997602	-1.70658	DOWN	0.00175	0.0287653
XLOC_039990	VCAN	42.4664	14.1697	-1.58351	DOWN	0.00175	0.0287653
XLOC_007332	MKI67	2.06176	0.796871	-1.37146	DOWN	0.00175	0.0287653
XLOC_002798	ALDH4A1,IFFO2,RP13-279N23.2,TAS1R2	26.7062	13.136	-1.02365	DOWN	0.00175	0.0287653
XLOC_023179	HID1	9.76838	4.38527	-1.15545	DOWN	0.0018	0.0293398
XLOC_030160	HS6ST1	41.5771	20.4792	-1.02163	DOWN	0.0018	0.0293398
XLOC_021949	ENGASE	7.43467	3.13119	-1.24756	DOWN	0.00185	0.0298739
XLOC_035924	FILIP1L	11.8918	3.96365	-1.58507	DOWN	0.00195	0.03123
XLOC_043529	SLC22A3	6.80531	2.35326	-1.532	DOWN	0.002	0.0317699
XLOC_041135	MCIDAS	2.68075	0.532405	-2.33204	DOWN	0.00205	0.0323991
XLOC_002050	PPP1R12B	6.02882	2.5418	-1.24602	DOWN	0.00205	0.0323991
XLOC_024799	CERS4	22.074	7.0368	-1.64936	DOWN	0.0021	0.0329225
XLOC_026099	S1PR5	8.83428	3.03072	-1.54345	DOWN	0.0021	0.0329225
XLOC_006538	MPP7	12.3176	6.12329	-1.00834	DOWN	0.0021	0.0329225
XLOC_049364	LINC00589	1.78296	0.277144	-2.68557	DOWN	0.0022	0.0341471
XLOC_018490	PRC1	8.20693	3.10171	-1.40378	DOWN	0.0022	0.0341471
XLOC_005638	ZNF488	1.01942	0.21252	-2.26208	DOWN	0.00225	0.0347847
XLOC_002108	CTSE	61.147	22.5394	-1.43983	DOWN	0.00225	0.0347847
XLOC_011209	SLC16A7	3.13836	1.16897	-1.42477	DOWN	0.0023	0.0353475
XLOC_008404	P2RY2	19.6849	7.86219	-1.32409	DOWN	0.00235	0.0359741
XLOC_018504	RGMA	5.44821	2.33021	-1.22532	DOWN	0.00235	0.0359741
XLOC_026081	ZNF812	10.0164	0.888888	-3.49422	DOWN	0.0025	0.0378249
XLOC_017486	ZSCAN2	3.15456	1.08565	-1.53888	DOWN	0.0025	0.0378249
XLOC_025904	GAMT	14.189	4.66877	-1.60366	DOWN	0.00255	0.0382844
XLOC_001716	HMGB3P6	47.2641	19.6914	-1.26318	DOWN	0.00255	0.0382844
XLOC_005292	CALML3	4.34062	0.492268	-3.14039	DOWN	0.0026	0.0387738
XLOC_051714	RMRP	89.8309	20.4785	-2.1331	DOWN	0.0026	0.0387738
XLOC_045420	EEPD1	1.92011	0.495842	-1.95323	DOWN	0.0027	0.0399216
XLOC_040879	DNAH5	2.14109	0.786778	-1.44432	DOWN	0.00275	0.0405073
XLOC_012881	APPL2	11.3412	3.44605	-1.71856	DOWN	0.0028	0.0411661
XLOC_000311	ALPL	35.4554	15.3753	-1.20539	DOWN	0.00285	0.0417438
XLOC_014998	PELI2	3.6733	1.40694	-1.38452	DOWN	0.00295	0.0430468
XLOC_023083	MINOS1P2	1.93137	0	=-inf	DOWN	0.00305	0.0442576
XLOC_000423	SYTL1	23.928	11.1545	-1.10107	DOWN	0.00305	0.0442576
XLOC_008804	SORL1	6.53069	3.23968	-1.01138	DOWN	0.0032	0.0459639
XLOC_050572	DNAJB5	7.20406	2.89	-1.31774	DOWN	0.00325	0.0465535
XLOC_050620	ALDH1B1	7.52804	3.26785	-1.20393	DOWN	0.00335	0.0478541
XLOC_035673	HYAL1	8.01457	2.691	-1.57449	DOWN	0.0034	0.0483469
XLOC_047427	GPR85	1.01311	0.163184	-2.63421	DOWN	0.00345	0.0489687
XLOC_004075	MEX3A	2.80172	0.896113	-1.64456	DOWN	0.0035	0.0495881
XLOC_007872	PRR5L	8.68065	3.48442	-1.31689	DOWN	0.0035	0.0495881

## Sheet: ND vs HA
LocusID	GeneID	ND_FPKM	HA_FPKM	Ratio(log2)	Up/Down	P-value	Q-value
XLOC_022323	SNORD3B-2	0	18.0103	inf	UP	5e-05	0.000919748
XLOC_051577	IFNB1	0	13.202	inf	UP	5e-05	0.000919748
XLOC_026822	KLKP1	0	9.09691	inf	UP	5e-05	0.000919748
XLOC_021061	SNORD3B-1	0	8.6961	inf	UP	5e-05	0.000919748
XLOC_025364	AC093063.2,AC093063.3,LGALS17A	0	5.12247	inf	UP	5e-05	0.000919748
XLOC_004080	C1orf61	0	3.63974	inf	UP	5e-05	0.000919748
XLOC_036604	SST	0	3.57019	inf	UP	5e-05	0.000919748
XLOC_031762	COL9A3	0	3.02391	inf	UP	5e-05	0.000919748
XLOC_022714	KRT36	0	2.64191	inf	UP	5e-05	0.000919748
XLOC_030402	GCG	0	2.15118	inf	UP	5e-05	0.000919748
XLOC_043807	HIST1H3PS1	0	1.96523	inf	UP	5e-05	0.000919748
XLOC_030926	NPPC	0	1.80158	inf	UP	5e-05	0.000919748
XLOC_012475	RP11-644F5.15	0	1.5711	inf	UP	5e-05	0.000919748
XLOC_029920	ASTL	0	1.54386	inf	UP	5e-05	0.000919748
XLOC_028988	SAG	0	1.35317	inf	UP	5e-05	0.000919748
XLOC_054564	RP5-1055C14.6	0	1.18909	inf	UP	5e-05	0.000919748
XLOC_042285	RP11-274H24.1	0	1.10584	inf	UP	5e-05	0.000919748
XLOC_050575	RN7SL338P	0	1.105	inf	UP	5e-05	0.000919748
XLOC_037745	PCDH10	0.0411046	22.956	9.12535	UP	5e-05	0.000919748
XLOC_037508	HERC5	0.442469	99.9813	7.81994	UP	5e-05	0.000919748
XLOC_027208	RSAD2	1.70127	247.615	7.18535	UP	5e-05	0.000919748
XLOC_006807	EGR2	0.485634	61.7957	6.99149	UP	5e-05	0.000919748
XLOC_027216	ID2	3.98673	406.725	6.6727	UP	5e-05	0.000919748
XLOC_032231	MATN4	0.0588998	5.84441	6.63265	UP	5e-05	0.000919748
XLOC_005964	IFIT1B,IFIT2,IFIT3	15.6854	1545.65	6.62264	UP	5e-05	0.000919748
XLOC_010987	PRPH	0.0990571	8.72991	6.46156	UP	5e-05	0.000919748
XLOC_032751	MX1	6.89344	549.621	6.31707	UP	5e-05	0.000919748
XLOC_000030	ISG15	25.0748	1913.91	6.25414	UP	5e-05	0.000919748
XLOC_034218	GRM2	0.037156	2.2235	5.90309	UP	5e-05	0.000919748
XLOC_004376	RGS16	1.14322	55.061	5.58985	UP	5e-05	0.000919748
XLOC_005967	IFIT1,IFIT5	13.0406	615.365	5.56036	UP	5e-05	0.000919748
XLOC_013580	PCDH17	0.112638	5.01001	5.47505	UP	5e-05	0.000919748
XLOC_009689	BATF2	0.874456	38.1495	5.44714	UP	5e-05	0.000919748
XLOC_011629	OAS2	4.59629	199.689	5.44114	UP	5e-05	0.000919748
XLOC_032750	MX2	5.10476	221.29	5.43795	UP	5e-05	0.000919748
XLOC_033152	-	0.0778531	3.3326	5.41975	UP	5e-05	0.000919748
XLOC_034962	ARL14	0.386159	16.1818	5.38903	UP	5e-05	0.000919748
XLOC_002936	IFI6	70.7175	2954.67	5.38479	UP	5e-05	0.000919748
XLOC_011627	OAS1	10.8112	387.521	5.16367	UP	5e-05	0.000919748
XLOC_008261	OVOL1	1.48911	49.1606	5.04498	UP	5e-05	0.000919748
XLOC_000958	IFI44,IFI44L	9.81708	313.074	4.99507	UP	5e-05	0.000919748
XLOC_043798	HIST1H2BG	3.15882	98.8017	4.96708	UP	5e-05	0.000919748
XLOC_011050	NR4A1	3.20401	100.155	4.9662	UP	5e-05	0.000919748
XLOC_033774	-	0.216976	6.418	4.88652	UP	5e-05	0.000919748
XLOC_022766	-	0.940885	26.1731	4.79792	UP	5e-05	0.000919748
XLOC_042358	CD83	0.57383	15.7572	4.77924	UP	5e-05	0.000919748
XLOC_050380	CD274	2.6051	70.9113	4.7666	UP	5e-05	0.000919748
XLOC_033260	-	2.28671	60.1033	4.7161	UP	5e-05	0.000919748
XLOC_008969	IRF7	11.7296	286.733	4.61148	UP	5e-05	0.000919748
XLOC_032185	MAFB	5.46784	132.646	4.60046	UP	5e-05	0.000919748
XLOC_044002	COL11A2	0.131922	3.09567	4.5525	UP	5e-05	0.000919748
XLOC_042624	C6orf25	0.0716407	1.6512	4.52659	UP	5e-05	0.000919748
XLOC_048847	NOV	0.39236	8.99711	4.51921	UP	5e-05	0.000919748
XLOC_021473	-	0.11386	2.42995	4.41559	UP	5e-05	0.000919748
XLOC_005995	HHEX	0.646321	13.6311	4.3985	UP	5e-05	0.000919748
XLOC_051050	NR4A3	0.323697	6.76836	4.38609	UP	5e-05	0.000919748
XLOC_014091	EPSTI1	1.62267	33.3127	4.35963	UP	5e-05	0.000919748
XLOC_041573	TRIM36	0.36493	7.46644	4.35473	UP	5e-05	0.000919748
XLOC_040350	EGR1	22.7484	457.486	4.32989	UP	5e-05	0.000919748
XLOC_013044	C12orf43,OASL	7.56064	140.587	4.21681	UP	5e-05	0.000919748
XLOC_033525	-	0.0890207	1.61641	4.18251	UP	5e-05	0.000919748
XLOC_051647	DDX58	4.69764	84.711	4.17254	UP	5e-05	0.000919748
XLOC_032542	RBM11	1.08816	18.5092	4.08828	UP	5e-05	0.000919748
XLOC_015185	FOS	15.9404	269.45	4.07925	UP	5e-05	0.000919748
XLOC_023912	PMAIP1	9.29572	151.037	4.0222	UP	5e-05	0.000919748
XLOC_033532	-	0.348772	5.55775	3.99414	UP	5e-05	0.000919748
XLOC_019291	NLRC5	1.78618	27.6988	3.95488	UP	5e-05	0.000919748
XLOC_038843	PITX2	0.072571	1.06029	3.86893	UP	5e-05	0.000919748
XLOC_039681	PTGER4	2.87864	41.6227	3.85391	UP	5e-05	0.000919748
XLOC_013440	CCNA1	2.32816	33.3437	3.84015	UP	5e-05	0.000919748
XLOC_024933	IER2	30.1007	424.597	3.81823	UP	5e-05	0.000919748
XLOC_045018	-	0.107815	1.50333	3.80154	UP	5e-05	0.000919748
XLOC_008750	IL10RA	0.118208	1.60287	3.76126	UP	5e-05	0.000919748
XLOC_043831	HIST1H2BL	0.247715	3.30788	3.73916	UP	5e-05	0.000919748
XLOC_041796	HBEGF	7.9089	100.542	3.66818	UP	5e-05	0.000919748
XLOC_020878	FBXO39,XAF1	2.14983	27.1285	3.65752	UP	5e-05	0.000919748
XLOC_030404	IFIH1	8.45277	106.484	3.65507	UP	5e-05	0.000919748
XLOC_021597	NGFR	2.28191	28.5139	3.64335	UP	5e-05	0.000919748
XLOC_002178	ATF3	8.09806	100.173	3.62878	UP	5e-05	0.000919748
XLOC_052202	KLF4	11.3312	138.118	3.60753	UP	5e-05	0.000919748
XLOC_031759	SLCO4A1	0.31662	3.62123	3.51566	UP	5e-05	0.000919748
XLOC_018368	MEX3B	3.15876	35.707	3.49878	UP	5e-05	0.000919748
XLOC_049857	GEM	1.57326	17.7218	3.49369	UP	5e-05	0.000919748
XLOC_049669	SLCO5A1	0.0918846	1.03352	3.4916	UP	5e-05	0.000919748
XLOC_024683	GADD45B	33.2913	372.281	3.48317	UP	5e-05	0.000919748
XLOC_000440	THEMIS2	3.18154	34.9452	3.4573	UP	5e-05	0.000919748
XLOC_039022	RNF150	0.559292	6.08305	3.44312	UP	5e-05	0.000919748
XLOC_032427	HELZ2	6.71871	72.8758	3.43918	UP	5e-05	0.000919748
XLOC_039511	ANKRD33B	0.417294	4.45531	3.41639	UP	5e-05	0.000919748
XLOC_017512	ISG20	18.1489	192.174	3.40446	UP	5e-05	0.000919748
XLOC_015310	IFI27,IFI27L1	92.0581	939.418	3.35115	UP	5e-05	0.000919748
XLOC_024039	AC139100.2	0.582678	5.87882	3.33476	UP	5e-05	0.000919748
XLOC_003931	HIST2H2BF,HIST2H3D	1.86562	18.5879	3.31664	UP	5e-05	0.000919748
XLOC_026057	MYO1F	0.125908	1.25402	3.31612	UP	5e-05	0.000919748
XLOC_034322	KBTBD8	0.889157	8.6382	3.28022	UP	5e-05	0.000919748
XLOC_052540	NRARP	6.03602	55.743	3.20712	UP	5e-05	0.000919748
XLOC_042372	GMPR	4.06781	37.1055	3.18931	UP	5e-05	0.000919748
XLOC_048901	TRIB1	10.6203	92.9637	3.12985	UP	5e-05	0.000919748
XLOC_038881	NT5C3AP1	1.68429	14.5541	3.11122	UP	5e-05	0.000919748
XLOC_023265	CBX4	15.6585	133.119	3.0877	UP	5e-05	0.000919748
XLOC_030357	NR4A2	3.65772	30.3814	3.05417	UP	5e-05	0.000919748
XLOC_047206	ABCB1,ABCB4	0.211841	1.67947	2.98695	UP	5e-05	0.000919748
XLOC_047238	SAMD9,SAMD9L	9.58767	74.5606	2.95916	UP	5e-05	0.000919748
XLOC_006157	DUSP5	5.55524	43.1793	2.95842	UP	5e-05	0.000919748
XLOC_043806	HIST1H4H	6.24373	47.4818	2.9269	UP	5e-05	0.000919748
XLOC_012324	RND1	4.55319	34.38	2.91662	UP	5e-05	0.000919748
XLOC_044364	FAM46A	5.28691	39.5534	2.9033	UP	5e-05	0.000919748
XLOC_049305	NKX3-1	2.16417	16.1326	2.89809	UP	5e-05	0.000919748
XLOC_009002	H19	3.60741	26.8084	2.89365	UP	5e-05	0.000919748
XLOC_020400	CDH16,RRAD	8.59504	61.6921	2.84351	UP	5e-05	0.000919748
XLOC_019298	CX3CL1	3.6168	25.9182	2.84118	UP	5e-05	0.000919748
XLOC_035525	CSRNP1	5.2702	37.4992	2.83093	UP	5e-05	0.000919748
XLOC_051028	TDRD7	6.13688	42.6648	2.79747	UP	5e-05	0.000919748
XLOC_035153	RTP4	2.03624	14.0065	2.78212	UP	5e-05	0.000919748
XLOC_003935	RP11-196G18.22	4.2062	28.8657	2.77877	UP	5e-05	0.000919748
XLOC_042453	HIST1H1E,HIST1H2AC,HIST1H2BD,HIST1H2BE	75.0472	500.317	2.73697	UP	5e-05	0.000919748
XLOC_032155	SAMHD1	10.8044	71.9253	2.73488	UP	5e-05	0.000919748
XLOC_038717	PPM1K	2.99692	19.524	2.7037	UP	5e-05	0.000919748
XLOC_051258	SLC25A25	4.19625	27.096	2.69091	UP	5e-05	0.000919748
XLOC_030903	SP110	8.33076	53.1709	2.67412	UP	5e-05	0.000919748
XLOC_016343	WARS	57.6916	359.834	2.6409	UP	5e-05	0.000919748
XLOC_037036	SLIT2	0.776311	4.8364	2.63923	UP	5e-05	0.000919748
XLOC_043821	HIST1H2BK	46.8766	290.795	2.63306	UP	5e-05	0.000919748
XLOC_029538	PNPT1	8.61786	53.2947	2.62859	UP	5e-05	0.000919748
XLOC_012747	DUSP6	28.2422	173.351	2.61777	UP	5e-05	0.000919748
XLOC_027432	RASGRP3	1.1983	7.32128	2.6111	UP	5e-05	0.000919748
XLOC_025246	FXYD1,FXYD7	0.190252	1.16229	2.61099	UP	5e-05	0.000919748
XLOC_003938	HIST2H2AB,HIST2H2BE	13.5909	82.6928	2.60512	UP	5e-05	0.000919748
XLOC_015887	RN7SL2	160.174	957.12	2.57906	UP	5e-05	0.000919748
XLOC_035816	RYBP	8.88062	52.9998	2.57725	UP	5e-05	0.000919748
XLOC_047624	PARP12	12.5212	74.5117	2.5731	UP	5e-05	0.000919748
XLOC_026102	CDKN2D	10.5655	59.4083	2.4913	UP	5e-05	0.000919748
XLOC_012980	TBX3	3.40701	19.0063	2.4799	UP	5e-05	0.000919748
XLOC_036283	PLSCR1	32.2674	177.108	2.45648	UP	5e-05	0.000919748
XLOC_005487	MAP3K8	4.33379	23.6633	2.44895	UP	5e-05	0.000919748
XLOC_029385	EIF2AK2	9.80546	53.3308	2.44331	UP	5e-05	0.000919748
XLOC_021162	AC015688.3,KSR1,LGALS9	15.0505	80.3999	2.41738	UP	5e-05	0.000919748
XLOC_037030	LAP3	21.6602	113.226	2.38608	UP	5e-05	0.000919748
XLOC_030603	STAT1	52.4945	270.714	2.36653	UP	5e-05	0.000919748
XLOC_042857	RN7SK	139.907	709.928	2.34321	UP	5e-05	0.000919748
XLOC_017047	TRIM69	8.75801	43.9558	2.32738	UP	5e-05	0.000919748
XLOC_047269	ASNS	14.261	70.9779	2.31529	UP	5e-05	0.000919748
XLOC_041820	SPRY4	1.62771	7.9507	2.28824	UP	5e-05	0.000919748
XLOC_026733	BBC3	10.4618	50.3633	2.26724	UP	5e-05	0.000919748
XLOC_052775	SCML1	4.4523	21.2999	2.25823	UP	5e-05	0.000919748
XLOC_021838	SOX9	7.25045	34.5495	2.25252	UP	5e-05	0.000919748
XLOC_009015	PHLDA2	49.3306	234.491	2.24898	UP	5e-05	0.000919748
XLOC_026656	PLAUR	18.6586	87.3146	2.22638	UP	5e-05	0.000919748
XLOC_009049	TRIM21	13.7638	64.0988	2.21942	UP	5e-05	0.000919748
XLOC_030330	NMI	8.48013	38.9937	2.20108	UP	5e-05	0.000919748
XLOC_001978	RGS2	7.17568	32.9152	2.19757	UP	5e-05	0.000919748
XLOC_014409	EFNB2	14.2844	64.7364	2.18014	UP	5e-05	0.000919748
XLOC_018949	RBBP6	18.0301	80.5825	2.16006	UP	5e-05	0.000919748
XLOC_024847	C19orf66	13.694	60.3115	2.13889	UP	5e-05	0.000919748
XLOC_039191	DDX60	4.35579	19.0848	2.13142	UP	5e-05	0.000919748
XLOC_043991	TAP1	35.6017	155.644	2.12823	UP	5e-05	0.000919748
XLOC_022294	RASD1	30.457	132.096	2.11675	UP	5e-05	0.000919748
XLOC_001274	FAM46C	2.37909	10.2671	2.10954	UP	5e-05	0.000919748
XLOC_042674	HMGA1	104.164	449.427	2.10923	UP	5e-05	0.000919748
XLOC_052138	TRIM14	9.66483	41.6978	2.10915	UP	5e-05	0.000919748
XLOC_003336	CYP2J2	3.86183	16.5303	2.09776	UP	5e-05	0.000919748
XLOC_028706	FZD7	2.28331	9.76211	2.09607	UP	5e-05	0.000919748
XLOC_017749	ATP10A	1.90006	8.12319	2.096	UP	5e-05	0.000919748
XLOC_053663	DDX26B	2.10251	8.95826	2.09111	UP	5e-05	0.000919748
XLOC_022966	TRIM25	22.646	96.2195	2.08707	UP	5e-05	0.000919748
XLOC_051091	TMEM38B	5.5433	23.0725	2.05736	UP	5e-05	0.000919748
XLOC_036590	DGKG,ETV5	3.63606	15.0815	2.05233	UP	5e-05	0.000919748
XLOC_004321	KIAA0040	5.08013	20.9001	2.04057	UP	5e-05	0.000919748
XLOC_039427	CTD-2228K2.7	7.41046	30.3799	2.03548	UP	5e-05	0.000919748
XLOC_031642	RNF114,SNAI1	37.6658	151.9	2.01179	UP	5e-05	0.000919748
XLOC_037507	HERC6	5.35713	21.4567	2.0019	UP	5e-05	0.000919748
XLOC_042368	MYLIP	10.4995	40.766	1.95704	UP	5e-05	0.000919748
XLOC_031198	TRIB3	11.8211	45.4908	1.94421	UP	5e-05	0.000919748
XLOC_047614	ZC3HAV1	14.6948	55.7725	1.92425	UP	5e-05	0.000919748
XLOC_009535	SLC43A1,TIMM10,UBE2L6	74.8549	281.801	1.91251	UP	5e-05	0.000919748
XLOC_009013	CDKN1C	8.17875	30.5054	1.89911	UP	5e-05	0.000919748
XLOC_037017	CPEB2	6.18085	22.8715	1.88767	UP	5e-05	0.000919748
XLOC_034640	PARP14	21.7937	80.3899	1.88311	UP	5e-05	0.000919748
XLOC_050931	C9orf47,S1PR3	4.90395	17.7358	1.85464	UP	5e-05	0.000919748
XLOC_029174	ODC1	22.0139	78.5367	1.83495	UP	5e-05	0.000919748
XLOC_043793	HIST1H1C	45.1867	158.772	1.81299	UP	5e-05	0.000919748
XLOC_047964	AGPAT5	9.1645	32.0004	1.80396	UP	5e-05	0.000919748
XLOC_048961	KHDRBS3	5.10835	17.1961	1.75115	UP	5e-05	0.000919748
XLOC_044658	CTGF	84.5317	283.551	1.74604	UP	5e-05	0.000919748
XLOC_042627	HSPA1B	31.6534	105.25	1.73339	UP	5e-05	0.000919748
XLOC_014573	PNP	32.4104	106.916	1.72195	UP	5e-05	0.000919748
XLOC_007122	SLC25A28	17.0837	56.321	1.72106	UP	5e-05	0.000919748
XLOC_051261	C9orf16	65.4034	209.277	1.67797	UP	5e-05	0.000919748
XLOC_011664	MAP1LC3B2	37.6399	120.129	1.67425	UP	5e-05	0.000919748
XLOC_021123	MAP2K3	24.682	78.6437	1.67187	UP	5e-05	0.000919748
XLOC_048438	CHCHD7	20.0377	62.3027	1.63658	UP	5e-05	0.000919748
XLOC_026586	PRX,SERTAD1	19.1351	58.962	1.62357	UP	5e-05	0.000919748
XLOC_022028	METRNL	18.5733	55.4499	1.57795	UP	5e-05	0.000919748
XLOC_023938	ZCCHC2	6.21353	18.5304	1.57641	UP	5e-05	0.000919748
XLOC_049001	LY6E	180.144	535.895	1.5728	UP	5e-05	0.000919748
XLOC_028089	ACOXL,BCL2L11	8.28432	24.603	1.57038	UP	5e-05	0.000919748
XLOC_024652	MIDN	57.7971	170.703	1.56242	UP	5e-05	0.000919748
XLOC_032813	BX322557.10,LINC00205	3.11419	9.17455	1.55878	UP	5e-05	0.000919748
XLOC_031004	MYEOV2	104.553	307.962	1.55852	UP	5e-05	0.000919748
XLOC_023322	CD7,SECTM1	14.3744	42.1711	1.55275	UP	5e-05	0.000919748
XLOC_005390	ARL5B	9.95092	29.1826	1.55221	UP	5e-05	0.000919748
XLOC_024680	OAZ1	303.366	886.416	1.54692	UP	5e-05	0.000919748
XLOC_041425	MEF2C	1.54708	4.48508	1.53558	UP	5e-05	0.000919748
XLOC_019220	PAPD5	7.18244	20.3369	1.50155	UP	5e-05	0.000919748
XLOC_002435	ZBTB18	7.22345	20.3818	1.49652	UP	5e-05	0.000919748
XLOC_032076	PDRG1	13.3718	36.9981	1.46826	UP	5e-05	0.000919748
XLOC_043989	HLA-DOB,TAP2	26.488	73.1561	1.46564	UP	5e-05	0.000919748
XLOC_042575	HLA-E	133.339	366.855	1.46011	UP	5e-05	0.000919748
XLOC_008109	FAM111A	13.0395	35.5953	1.4488	UP	5e-05	0.000919748
XLOC_017329	PML	25.1872	68.5209	1.44385	UP	5e-05	0.000919748
XLOC_012497	STAT2	31.0327	83.428	1.42674	UP	5e-05	0.000919748
XLOC_013719	GPR180	4.37393	11.7177	1.42169	UP	5e-05	0.000919748
XLOC_034062	MYD88	26.7112	71.2633	1.41571	UP	5e-05	0.000919748
XLOC_035723	SELK	25.9817	68.6164	1.40106	UP	5e-05	0.000919748
XLOC_023250	SOCS3	15.7627	41.1039	1.38276	UP	5e-05	0.000919748
XLOC_041809	TAF7	50.594	131.271	1.3755	UP	5e-05	0.000919748
XLOC_043362	TNFAIP3	14.6458	37.802	1.36798	UP	5e-05	0.000919748
XLOC_044106	CCND3	51.1647	131.663	1.36363	UP	5e-05	0.000919748
XLOC_028783	MAP2	16.0595	40.9672	1.35104	UP	5e-05	0.000919748
XLOC_023772	MAPRE2	7.88755	20.0477	1.34579	UP	5e-05	0.000919748
XLOC_002297	GUK1	155.374	389.727	1.32672	UP	5e-05	0.000919748
XLOC_031710	RBM38	15.4081	38.4376	1.31883	UP	5e-05	0.000919748
XLOC_006925	ZNF503	25.2764	62.7578	1.312	UP	5e-05	0.000919748
XLOC_019229	CYLD	13.0512	32.0464	1.29598	UP	5e-05	0.000919748
XLOC_025538	PPP1R15A	35.188	86.193	1.29249	UP	5e-05	0.000919748
XLOC_031808	RP5-850E9.3,SCRT2,SRXN1	31.5937	77.0504	1.28617	UP	5e-05	0.000919748
XLOC_025030	FCHO1	0.573176	1.39629	1.28455	UP	5e-05	0.000919748
XLOC_035715	DCP1A	6.3996	15.5275	1.27877	UP	5e-05	0.000919748
XLOC_043908	TRIM26	23.529	52.8342	1.16703	UP	5e-05	0.000919748
XLOC_042727	CMTR1	14.9831	33.1346	1.145	UP	5e-05	0.000919748
XLOC_042370	MRPL42P2	0	2.28989	inf	UP	0.0001	0.00166961
XLOC_043692	MAK	0.272836	4.5993	4.07531	UP	0.0001	0.00166961
XLOC_036121	GATA2	0.0925813	1.36165	3.87849	UP	0.0001	0.00166961
XLOC_039192	DDX60L	3.01795	32.76	3.4403	UP	0.0001	0.00166961
XLOC_040172	AQPEP,ARL14EPL,CTD-2287O16.3	0.160677	1.4671	3.19074	UP	0.0001	0.00166961
XLOC_048315	IDO1	2.21247	19.6018	3.14726	UP	0.0001	0.00166961
XLOC_041437	LUCAT1,RP11-213H15.4	0.589639	4.75696	3.01214	UP	0.0001	0.00166961
XLOC_037396	EREG	2.63173	19.4793	2.88786	UP	0.0001	0.00166961
XLOC_043833	HIST1H2AK,HIST1H4K	1.7351	10.7406	2.62999	UP	0.0001	0.00166961
XLOC_043616	SERPINB9	1.47724	7.58574	2.36039	UP	0.0001	0.00166961
XLOC_043273	NCOA7	51.7451	254.36	2.29738	UP	0.0001	0.00166961
XLOC_006118	INA	2.01852	9.30613	2.20488	UP	0.0001	0.00166961
XLOC_014432	ANKRD10	22.8742	67.3625	1.55823	UP	0.0001	0.00166961
XLOC_001897	IER5	28.8469	74.3753	1.36641	UP	0.0001	0.00166961
XLOC_031761	MRGBP,OGFR	28.8904	73.7987	1.35301	UP	0.0001	0.00166961
XLOC_046674	TOMM7	147.701	366.562	1.31137	UP	0.0001	0.00166961
XLOC_023303	FAM195B	31.7441	77.1039	1.28031	UP	0.0001	0.00166961
XLOC_035709	ITIH4,MUSTN1,RP5-966M1.6,TMEM110,TMEM110-MUSTN1	15.8179	37.2274	1.23481	UP	0.0001	0.00166961
XLOC_024840	UBL5	250.002	588.376	1.2348	UP	0.0001	0.00166961
XLOC_042626	HSPA1A	28.6687	67.373	1.23269	UP	0.0001	0.00166961
XLOC_012373	CSRNP2	12.3991	28.2835	1.18973	UP	0.0001	0.00166961
XLOC_034092	RP11-761N21.2	481.704	1097.18	1.18758	UP	0.0001	0.00166961
XLOC_039776	GPBP1	27.1935	60.4193	1.15175	UP	0.0001	0.00166961
XLOC_029290	GPR113	0.107692	1.86559	4.11464	UP	0.00015	0.00236359
XLOC_024917	JUNB	86.6989	894.744	3.36739	UP	0.00015	0.00236359
XLOC_043122	PRDM1	1.19453	6.4778	2.43906	UP	0.00015	0.00236359
XLOC_005618	RP11-38L15.3	3.91579	19.7758	2.33636	UP	0.00015	0.00236359
XLOC_043260	PKIB	3.56196	15.6147	2.13216	UP	0.00015	0.00236359
XLOC_051714	RMRP	97.7801	372.086	1.92802	UP	0.00015	0.00236359
XLOC_006384	IL15RA	7.37667	25.4565	1.787	UP	0.00015	0.00236359
XLOC_027234	KLF11	2.76373	9.31611	1.75311	UP	0.00015	0.00236359
XLOC_020568	CMC2	28.6198	80.5281	1.49248	UP	0.00015	0.00236359
XLOC_014422	IRS2	9.31159	25.7324	1.46648	UP	0.00015	0.00236359
XLOC_015209	AHSA1	68.6002	183.895	1.4226	UP	0.00015	0.00236359
XLOC_037192	ATP10D	8.73139	20.7437	1.24839	UP	0.00015	0.00236359
XLOC_009879	RP11-864N7.2	589.246	1382.9	1.23076	UP	0.00015	0.00236359
XLOC_044751	HIVEP2	5.82839	13.2753	1.18758	UP	0.00015	0.00236359
XLOC_024994	HSH2D,RAB8A	22.7193	51.557	1.18225	UP	0.00015	0.00236359
XLOC_027936	CNNM4	9.81923	22.0863	1.16947	UP	0.00015	0.00236359
XLOC_024565	MBP	15.9475	33.1258	1.05463	UP	0.00015	0.00236359
XLOC_030255	CXCR4	1.05566	19.1128	4.17831	UP	0.0002	0.00302392
XLOC_037474	AGPAT9	0.314796	4.10981	3.70658	UP	0.0002	0.00302392
XLOC_043797	HIST1H2AD,HIST1H3D,HIST1H4D	2.32177	26.4363	3.50922	UP	0.0002	0.00302392
XLOC_002190	PROX1	0.496891	5.65534	3.50861	UP	0.0002	0.00302392
XLOC_043819	HIST1H2BJ	4.05647	30.7875	2.92405	UP	0.0002	0.00302392
XLOC_020346	C16orf80	22.4798	124.563	2.47018	UP	0.0002	0.00302392
XLOC_047187	PCLO	0.804775	3.76044	2.22425	UP	0.0002	0.00302392
XLOC_052279	DFNB31	2.03872	8.85061	2.11812	UP	0.0002	0.00302392
XLOC_005475	BAMBI	5.12472	16.7872	1.71181	UP	0.0002	0.00302392
XLOC_054007	KLHL15	1.97801	6.21208	1.65103	UP	0.0002	0.00302392
XLOC_049765	IMPA1	11.8382	29.1092	1.29803	UP	0.0002	0.00302392
XLOC_050859	PSAT1	18.4702	44.4728	1.26772	UP	0.0002	0.00302392
XLOC_030654	CLK1	27.291	65.6472	1.26631	UP	0.0002	0.00302392
XLOC_029921	DUSP2	0.324523	16.4774	5.66602	UP	0.00025	0.0036806
XLOC_054510	PCDH19	0.0434385	1.54518	5.15266	UP	0.00025	0.0036806
XLOC_036914	MSX1	0.389928	9.96513	4.67561	UP	0.00025	0.0036806
XLOC_030115	AC012363.4,EPB41L5	0.0584403	1.02909	4.13826	UP	0.00025	0.0036806
XLOC_035547	CCK	0.858334	7.61271	3.1488	UP	0.00025	0.0036806
XLOC_036282	PLSCR2	0.214026	1.85162	3.11293	UP	0.00025	0.0036806
XLOC_026839	VSIG10L	0.877318	6.01323	2.77697	UP	0.00025	0.0036806
XLOC_045156	MAFK	10.8706	32.4496	1.57777	UP	0.00025	0.0036806
XLOC_021964	RNF213	17.6298	52.5756	1.57637	UP	0.00025	0.0036806
XLOC_022822	ARHGAP27	12.523	31.3848	1.32549	UP	0.00025	0.0036806
XLOC_043323	RPS12	380.556	950.872	1.32114	UP	0.00025	0.0036806
XLOC_022213	MYH3	0.0929829	1.29296	3.79756	UP	0.0003	0.00432581
XLOC_049736	HEY1	1.32259	5.29511	2.0013	UP	0.0003	0.00432581
XLOC_010831	FGFR1OP2	14.0947	35.5101	1.33308	UP	0.0003	0.00432581
XLOC_005579	CSGALNACT2	10.2414	24.7023	1.27023	UP	0.0003	0.00432581
XLOC_013531	PHF11	15.6241	36.81	1.23633	UP	0.0003	0.00432581
XLOC_007471	IFITM1,IFITM2	257.653	2260.04	3.13285	UP	0.00035	0.00493256
XLOC_022184	LINC00324	0.599659	4.37477	2.86699	UP	0.00035	0.00493257
XLOC_049647	MYBL1	0.357132	2.37027	2.73052	UP	0.00035	0.00493257
XLOC_044065	MDGA1	0.482259	2.51364	2.3819	UP	0.00035	0.00493257
XLOC_051431	C9orf173,TUBB4B	201.79	520.344	1.36661	UP	0.00035	0.00493257
XLOC_017243	RNU5A-1,RNU5B-1,RP11-349G13.2	0.00373128	6.47506	10.761	UP	0.0004	0.00553514
XLOC_046761	NT5C3A	7.69639	99.7307	3.69579	UP	0.0004	0.00553514
XLOC_026264	KIAA1683	0.149059	1.76822	3.56834	UP	0.0004	0.00553514
XLOC_050530	DNAJA1	97.3435	385.896	1.98706	UP	0.0004	0.00553514
XLOC_005979	PCGF5	15.0865	55.1213	1.86935	UP	0.0004	0.00553514
XLOC_054891	IDS	40.3156	101.24	1.32837	UP	0.0004	0.00553514
XLOC_014110	SLC25A30	8.70921	21.0709	1.27464	UP	0.0004	0.00553514
XLOC_008495	RP11-742N3.1	1120.33	2649.54	1.24182	UP	0.0004	0.00553514
XLOC_035559	POMGNT2	8.09507	18.9859	1.22981	UP	0.0004	0.00553514
XLOC_044356	ELOVL4	8.71075	20.2308	1.21568	UP	0.0004	0.00553514
XLOC_009087	HBE1,HBG2,OR51B5	0.167907	1.8119	3.43177	UP	0.00045	0.00614111
XLOC_000032	RP11-465B22.3	1.44492	9.78747	2.75995	UP	0.00045	0.00614111
XLOC_054371	RGAG4	0.940025	3.89938	2.05247	UP	0.00045	0.00614111
XLOC_037326	MT2P1	8566.12	23612.9	1.46286	UP	0.00045	0.00614111
XLOC_007672	CTR9	17.2616	38.8681	1.17102	UP	0.00045	0.00614111
XLOC_021068	SNORD3A	1.62016	43.9359	4.76119	UP	0.0005	0.00671446
XLOC_039651	SLC1A3	2.36449	8.04189	1.76601	UP	0.0005	0.00671446
XLOC_011231	TMEM5	9.62231	26.9536	1.48602	UP	0.0005	0.00671446
XLOC_020518	FA2H,MLKL	6.67042	18.1905	1.44733	UP	0.0005	0.00671446
XLOC_017284	RPLP1	584.96	1469.48	1.3289	UP	0.0005	0.00671446
XLOC_048733	POLR2K	50.8398	108.51	1.09379	UP	0.0005	0.00671446
XLOC_007475	RP11-326C3.15	0	1.04692	inf	UP	0.00055	0.00724698
XLOC_043272	HEY2	0.186961	2.16612	3.5343	UP	0.00055	0.00724698
XLOC_012330	RHEBL1	0.320983	2.877	3.16399	UP	0.00055	0.00724698
XLOC_025812	ZNF71	5.58291	36.0684	2.69165	UP	0.00055	0.00724698
XLOC_013546	INTS6-AS1,RPS4XP16	1.62602	6.04614	1.89467	UP	0.00055	0.00724698
XLOC_026996	PEG3,ZIM2	0.919501	2.65108	1.52766	UP	0.00055	0.00724698
XLOC_037558	DAPP1	11.4489	27.7249	1.27597	UP	0.00055	0.00724698
XLOC_024659	AC027307.3,RPS15	174.914	403.143	1.20465	UP	0.00055	0.00724698
XLOC_052413	IER5L	19.8109	44.7934	1.17699	UP	0.00055	0.00724698
XLOC_051140	RGS3	12.0628	27.0302	1.16401	UP	0.00055	0.00724698
XLOC_021267	AC116407.1	0.273396	14.3782	5.71674	UP	0.0006	0.00782607
XLOC_031366	GZF1	6.03471	17.0391	1.4975	UP	0.0006	0.00782607
XLOC_004047	ADAR	48.7656	124.406	1.35112	UP	0.0006	0.00782607
XLOC_026587	SERTAD3	24.2967	51.7609	1.0911	UP	0.0006	0.00782607
XLOC_026766	TULP2	0.178511	3.18373	4.15663	UP	0.00065	0.00837429
XLOC_042071	GPRIN1	1.88741	5.83287	1.62779	UP	0.00065	0.00837429
XLOC_051308	TOR1B	17.3916	48.8987	1.49141	UP	0.00065	0.00837429
XLOC_042648	BRD2	107.645	275.527	1.35591	UP	0.00065	0.00837429
XLOC_054146	CFP	0.0463744	1.17447	4.66254	UP	0.0007	0.00897719
XLOC_048725	OSR2	0.779636	3.5817	2.19977	UP	0.0007	0.00897719
XLOC_035206	FAM43A	1.90862	6.53987	1.77673	UP	0.00075	0.00949529
XLOC_014958	GNG2	1.19444	4.06455	1.76676	UP	0.00075	0.00949529
XLOC_052755	CA5B	7.1093	18.6232	1.38932	UP	0.00075	0.00949529
XLOC_048328	GOLGA7	38.9674	90.8598	1.22137	UP	0.00075	0.00949529
XLOC_004612	SLC30A1	17.4304	37.2627	1.09613	UP	0.00075	0.00949529
XLOC_021355	DUSP14	30.0346	63.6028	1.08247	UP	0.00075	0.00949529
XLOC_021376	LINC00672	0.157164	2.29997	3.87127	UP	0.0008	0.0100227
XLOC_049732	IL7	0.318401	2.284	2.84265	UP	0.0008	0.0100227
XLOC_009702	SLC25A45	0.787659	2.57245	1.7075	UP	0.0008	0.0100227
XLOC_049338	CLU	84.2556	213.896	1.34407	UP	0.00085	0.0105938
XLOC_054184	SYP	0.360663	1.69436	2.23202	UP	0.0009	0.0110936
XLOC_009434	AGBL2	0.73866	3.0145	2.02894	UP	0.0009	0.0110936
XLOC_002770	EPHA2	36.1504	117.447	1.69993	UP	0.0009	0.0110936
XLOC_019592	MAP1LC3B	47.9631	138.889	1.53393	UP	0.0009	0.0110936
XLOC_009641	NXF1,STX5,TMEM223,WDR74	152.053	410.169	1.43165	UP	0.0009	0.0110936
XLOC_019216	CNEP1R1	13.0438	29.2409	1.16462	UP	0.0009	0.0110936
XLOC_003252	KTI12,TXNDC12	37.4335	80.9475	1.11266	UP	0.0009	0.0110936
XLOC_051244	ZBTB43	7.3559	15.1126	1.03877	UP	0.0009	0.0110936
XLOC_043796	HIST1H2BC	7.71998	125.144	4.01885	UP	0.00095	0.0115658
XLOC_000986	SPATA1	0.182778	2.54491	3.79945	UP	0.00095	0.0115658
XLOC_035498	TRANK1	4.81017	31.971	2.73261	UP	0.00095	0.0115658
XLOC_025324	CATSPERG	0.903473	4.06774	2.17067	UP	0.00095	0.0115658
XLOC_033168	ICOSLG	0.806222	3.06712	1.92764	UP	0.00095	0.0115658
XLOC_018746	DNASE1	2.13361	6.81753	1.67595	UP	0.00095	0.0115658
XLOC_020402	FAM96B	75.8521	159.514	1.07242	UP	0.00095	0.0115658
XLOC_011588	FAM222A	1.1583	11.1754	3.27025	UP	0.001	0.0119751
XLOC_019377	RLTPR	0.195125	1.19934	2.61977	UP	0.001	0.0119751
XLOC_042475	HIST1H2AG	1.1755	7.0966	2.59385	UP	0.001	0.0119751
XLOC_050862	TLE4	12.3306	27.2046	1.14161	UP	0.001	0.0119751
XLOC_019563	KIAA0513	6.06464	12.6253	1.05783	UP	0.001	0.0119751
XLOC_025662	ZNF525,ZNF765,ZNF845	14.427	29.7958	1.04634	UP	0.001	0.0119751
XLOC_019999	ARHGAP17	11.3566	23.1522	1.02762	UP	0.001	0.0119751
XLOC_028555	OSBPL6	1.77615	5.94829	1.74373	UP	0.00105	0.0124585
XLOC_025468	FOSB	0.800047	37.3237	5.54386	UP	0.0011	0.0129694
XLOC_047103	BCL7B	25.0894	52.8235	1.0741	UP	0.0011	0.0129694
XLOC_000242	SZRD1	56.7919	116.468	1.03618	UP	0.0011	0.0129694
XLOC_027345	EFR3B	0.247449	2.27426	3.20019	UP	0.00115	0.0134738
XLOC_005758	HNRNPH3	107.064	270.717	1.3383	UP	0.00115	0.0134738
XLOC_030455	AC007969.5	113.026	236.044	1.0624	UP	0.00115	0.0134738
XLOC_049950	KLF10	41.8479	137.703	1.71834	UP	0.0012	0.0139238
XLOC_020070	KCTD13	7.14387	19.6047	1.45642	UP	0.0012	0.0139238
XLOC_009343	ABTB2	2.8188	6.91276	1.29418	UP	0.0012	0.0139238
XLOC_030503	AC016739.2	1476.66	3552.46	1.26648	UP	0.0012	0.0139238
XLOC_026765	BCAT2,HSD17B14,PLEKHA4	50.5874	117.705	1.21833	UP	0.0012	0.0139238
XLOC_019759	RP11-473M20.16	0.418822	3.12566	2.89975	UP	0.00125	0.014375
XLOC_031199	RBCK1	49.5947	147.196	1.56948	UP	0.00125	0.014375
XLOC_041699	GDF9	0.321277	2.53022	2.97737	UP	0.0013	0.0147982
XLOC_017458	RP11-752G15.6,SCARNA15	1.79081	11.1048	2.6325	UP	0.0013	0.0147982
XLOC_046163	TSPAN33	1.90041	7.82598	2.04196	UP	0.0013	0.0147982
XLOC_041692	IRF1	28.6783	77.3612	1.43165	UP	0.0013	0.0147982
XLOC_021390	GRB7	10.6728	22.2244	1.0582	UP	0.0013	0.0147982
XLOC_011996	CLEC7A	0.926837	3.32745	1.84403	UP	0.00135	0.015223
XLOC_050598	GLIPR2	4.71943	13.81	1.54903	UP	0.00135	0.015223
XLOC_032811	ADARB1	3.29776	7.63705	1.21153	UP	0.00135	0.015223
XLOC_047564	PODXL	2.42761	5.38688	1.14992	UP	0.00135	0.015223
XLOC_022992	TEX14	0.132349	12.2981	6.53794	UP	0.0014	0.0156608
XLOC_001411	LINC00869,RP11-403I13.10,RP11-403I13.8	1.93013	10.6836	2.46862	UP	0.0014	0.0156608
XLOC_029139	CMPK2	1.50739	45.5209	4.9164	UP	0.00145	0.0160704
XLOC_032294	ZNFX1	16.8454	47.6529	1.50021	UP	0.00145	0.0160704
XLOC_052010	RASEF	7.83169	15.842	1.01636	UP	0.00145	0.0160704
XLOC_002586	TMEM52	0.273709	2.33331	3.09166	UP	0.0015	0.0164511
XLOC_032075	DUSP15	0.173445	1.21867	2.81276	UP	0.0015	0.0164511
XLOC_009178	MTRNR2L8	1.35672	6.69573	2.30312	UP	0.0015	0.0164511
XLOC_026519	ZNF569	1.42969	6.15869	2.10693	UP	0.0015	0.0164511
XLOC_038600	BTC	1.93366	8.00227	2.04907	UP	0.0015	0.0164511
XLOC_034637	DTX3L	17.6885	60.0403	1.76312	UP	0.0015	0.0164511
XLOC_048705	SDC2	13.2568	37.206	1.48881	UP	0.0015	0.0164511
XLOC_021621	MYCBPAP	0.198152	1.20006	2.59843	UP	0.0016	0.0174003
XLOC_007086	SORBS1	0.945743	2.50813	1.40709	UP	0.0016	0.0174003
XLOC_049652	SNHG6	63.0462	164.712	1.38546	UP	0.0016	0.0174003
XLOC_031681	RPL12P4	232.987	479.061	1.03996	UP	0.0016	0.0174003
XLOC_016055	PIGH	8.82811	28.59	1.69534	UP	0.00165	0.0178058
XLOC_038613	CXCL10,CXCL9	0.374235	80.016	7.7402	UP	0.0017	0.0182984
XLOC_015855	KLHL28	6.15501	14.671	1.25313	UP	0.00175	0.0187287
XLOC_036379	CCNL1	20.4774	42.7008	1.06023	UP	0.00175	0.0187287
XLOC_041461	AC008592.4	0.135141	4.39547	5.02348	UP	0.0018	0.0191662
XLOC_039726	ISL1	0.157573	2.72532	4.11233	UP	0.0018	0.0191662
XLOC_008503	PCF11	9.51522	26.9621	1.50262	UP	0.0018	0.0191662
XLOC_036219	DBR1	6.93582	16.0346	1.20905	UP	0.0018	0.0191662
XLOC_011628	OAS3	6.73419	92.608	3.78156	UP	0.00185	0.0196116
XLOC_026125	ZNF823	1.87957	5.5722	1.56785	UP	0.00185	0.0196116
XLOC_028128	CBWD2,FOXD4L1	10.6617	27.0082	1.34096	UP	0.00185	0.0196116
XLOC_001686	HSPA6	0.846396	20.6089	4.60579	UP	0.0019	0.0200155
XLOC_008212	FERMT3	0.350722	3.14827	3.16616	UP	0.0019	0.0200155
XLOC_043405	STX11	4.02957	12.9733	1.68684	UP	0.0019	0.0200155
XLOC_020902	ATP1B2	0.108982	1.26109	3.53251	UP	0.00195	0.0204653
XLOC_026105	ILF3-AS1	3.36012	9.75656	1.53786	UP	0.00195	0.0204653
XLOC_016885	CHRNA7	0.135734	1.18573	3.12692	UP	0.00205	0.021302
XLOC_013537	DLEU1	3.89815	12.1518	1.64031	UP	0.00205	0.021302
XLOC_049044	KIFC2	19.5928	41.5395	1.08416	UP	0.00205	0.021302
XLOC_034177	ATRIP,TREX1	10.616	49.4496	2.21972	UP	0.0021	0.0217142
XLOC_007239	HSPA12A	0.873141	2.97709	1.76962	UP	0.0021	0.0217142
XLOC_045511	UPP1	34.9948	82.4763	1.23684	UP	0.0021	0.0217142
XLOC_007668	ADM	37.0541	78.9789	1.09183	UP	0.0021	0.0217142
XLOC_013948	SHISA2	0.619328	4.70236	2.92461	UP	0.00215	0.0221495
XLOC_001131	AMY1A,AMY1C,AMY2A,AMY2B,RNPC3	6.44315	15.3981	1.25692	UP	0.00215	0.0221495
XLOC_005578	RET	0.289302	1.52817	2.40116	UP	0.0022	0.0225816
XLOC_019930	XYLT1	0.765869	2.13447	1.47871	UP	0.0022	0.0225816
XLOC_025739	LENG8	56.6016	175.494	1.63251	UP	0.00225	0.0230245
XLOC_020237	NETO2	13.7463	30.6886	1.15866	UP	0.0023	0.0235075
XLOC_021853	RPL38,TTYH2	568.356	1196.65	1.07413	UP	0.00235	0.0239313
XLOC_006999	MMRN2	1.38035	8.92008	2.69202	UP	0.0024	0.0243667
XLOC_001417	RP11-277L2.4,RP11-353N4.3,RP11-353N4.4,RP11-353N4.6,RP11-353N4.7,RP11-353N4.8	0.816221	2.32882	1.51257	UP	0.0024	0.0243667
XLOC_009342	LMO2	2.43726	10.8122	2.14932	UP	0.00245	0.0247547
XLOC_052975	TIMP1	540.89	1571.44	1.53868	UP	0.00245	0.0247547
XLOC_006454	NMT2	4.66558	12.7169	1.44663	UP	0.00245	0.0247547
XLOC_049297	TNFRSF10D	22.8684	48.6687	1.08964	UP	0.0025	0.0251692
XLOC_052427	FNBP1	6.52457	13.4385	1.04242	UP	0.0025	0.0251692
XLOC_002879	IL22RA1	0.387123	2.81195	2.86071	UP	0.00255	0.0255654
XLOC_025958	CACTIN	9.94574	22.2803	1.16362	UP	0.00255	0.0255654
XLOC_011011	GPD1	0.213111	1.49752	2.8129	UP	0.0026	0.0259275
XLOC_034943	MLF1	6.84601	17.1866	1.32795	UP	0.0026	0.0259275
XLOC_027240	HPCAL1	20.7921	41.8086	1.00776	UP	0.0026	0.0259275
XLOC_011914	VAMP1	2.20853	11.5865	2.39129	UP	0.0027	0.0267818
XLOC_000021	RP11-206L10.9	0.390727	1.37502	1.81522	UP	0.0027	0.0267818
XLOC_022557	SLFN11,SLFN13	3.7457	10.1856	1.44322	UP	0.0027	0.0267818
XLOC_017599	RP11-522B15.3	0.0775827	1.3193	4.0879	UP	0.00275	0.027086
XLOC_025352	DLL3	0.181192	1.5832	3.12725	UP	0.00275	0.027086
XLOC_005521	CREM	10.7321	27.7027	1.36809	UP	0.00275	0.027086
XLOC_023315	DCXR	60.3754	128.855	1.09372	UP	0.00275	0.027086
XLOC_028939	SP100,SP140,SP140L	34.4194	109.941	1.67544	UP	0.0028	0.0274498
XLOC_050093	FAM84B	18.3548	38.6621	1.07477	UP	0.0028	0.0274498
XLOC_009894	GDPD5	2.37969	6.06323	1.34931	UP	0.0029	0.0282163
XLOC_011884	RP11-543P15.1	357.864	827.224	1.20887	UP	0.0029	0.0282163
XLOC_007488	RPLP2	612.979	1304.57	1.08967	UP	0.0029	0.0282163
XLOC_021518	HEXIM1	35.5401	72.4447	1.02743	UP	0.0029	0.0282163
XLOC_042130	GFPT2	3.66765	8.59983	1.22945	UP	0.003	0.0289713
XLOC_048507	C8orf44,C8orf44-SGK3,SGK3	4.29801	10.0735	1.22883	UP	0.003	0.0289713
XLOC_037022	CD38	0.460891	3.18791	2.79011	UP	0.00305	0.0293362
XLOC_025850	AC010642.1,CTD-3138B18.4,ZNF544,ZNF8	33.344	71.1128	1.09268	UP	0.00305	0.0293362
XLOC_037900	GLRB	4.76469	13.6431	1.51772	UP	0.0031	0.0297321
XLOC_005316	TAF3	4.25766	8.58055	1.01101	UP	0.0031	0.0297321
XLOC_045918	NPTX2	0.197535	4.8078	4.6052	UP	0.00315	0.03016
XLOC_008960	SIGIRR	17.6465	38.3185	1.11866	UP	0.00315	0.03016
XLOC_053374	ARMCX1	5.75208	13.4941	1.23017	UP	0.00325	0.0309237
XLOC_026246	BST2	14.2327	62.9716	2.14549	UP	0.0033	0.0312756
XLOC_038412	TXK	0.34745	1.24627	1.84274	UP	0.0033	0.0312756
XLOC_031243	SMOX	5.72258	13.086	1.19328	UP	0.0033	0.0312756
XLOC_031219	NOP56	40.0066	84.4197	1.07734	UP	0.0033	0.0312756
XLOC_042494	HIST1H2BO,OR2B6	0.148347	3.17061	4.41772	UP	0.0034	0.0321147
XLOC_041802	CD14	1.50641	6.34068	2.07352	UP	0.0035	0.032893
XLOC_028476	GAD1	1.19853	4.327	1.8521	UP	0.0035	0.032893
XLOC_042715	LAP3P2	0.172458	1.49714	3.11789	UP	0.00355	0.0332328
XLOC_013473	TNFSF11	0.167786	1.88489	3.48979	UP	0.0036	0.033626
XLOC_021467	IFI35	7.3816	92.6008	3.64902	UP	0.00365	0.0339986
XLOC_043902	HCG4P3,ZNRD1-AS1	1.45238	5.9848	2.04289	UP	0.00365	0.0339986
XLOC_009164	NRIP3,SCUBE2	1.10748	4.01998	1.85991	UP	0.00385	0.0354297
XLOC_008087	SMTNL1	0.0407736	1.62576	5.31733	UP	0.0039	0.035831
XLOC_024921	MAST1	0.293619	3.78289	3.68747	UP	0.004	0.0364905
XLOC_044048	ETV7	1.48942	18.8644	3.66284	UP	0.004	0.0364905
XLOC_009226	RP11-466H18.1	949.929	1935.03	1.02646	UP	0.004	0.0364905
XLOC_022148	AC027763.2,AC040977.1	2.91107	9.49524	1.70566	UP	0.0041	0.0371809
XLOC_011678	RPS2P5	336.885	743.367	1.14182	UP	0.0041	0.0371809
XLOC_047940	ZNF596	1.51455	5.59134	1.88431	UP	0.00415	0.0374726
XLOC_010954	RP1-197B17.3	0.588504	4.12985	2.81097	UP	0.0042	0.0378428
XLOC_011778	AC079949.1	568.407	2769.85	2.28481	UP	0.00425	0.0381705
XLOC_036066	PARP9	23.6745	84.1986	1.83046	UP	0.00425	0.0381705
XLOC_019261	IRX5	16.3012	32.6881	1.00378	UP	0.00425	0.0381705
XLOC_025917	KLF16	12.6767	27.098	1.096	UP	0.0043	0.0385784
XLOC_031242	FTLP3	434.422	1014.65	1.22382	UP	0.00435	0.0389024
XLOC_015934	BMP4	4.87689	12.2151	1.32464	UP	0.0044	0.039266
XLOC_012477	ITGA7	0.744434	5.54594	2.89722	UP	0.00445	0.0396281
XLOC_012969	LHX5	0.218284	1.32807	2.60505	UP	0.00445	0.0396281
XLOC_022385	C17orf51	3.17704	6.74777	1.08673	UP	0.00445	0.0396281
XLOC_022338	RPS2P46	340.001	701.469	1.04484	UP	0.0045	0.0400098
XLOC_035845	AGGF1P3,LINC00960,RP11-413E6.1	2.48505	14.554	2.55007	UP	0.0046	0.0407266
XLOC_001297	HIST2H2BA,HIST2H3DP1,RP11-439A17.10,RP11-439A17.9	0.917834	3.24823	1.82335	UP	0.0047	0.0413723
XLOC_018864	RP11-958N24.2	0.538433	1.84611	1.77765	UP	0.0047	0.0413723
XLOC_020844	ZMYND15	0.903176	4.02809	2.15702	UP	0.0048	0.0420325
XLOC_008468	CAPN5	4.98539	10.3789	1.05787	UP	0.0048	0.0420325
XLOC_012128	RASSF8-AS1	1.2298	6.20424	2.33483	UP	0.00485	0.0422941
XLOC_042457	HIST1H4E	0.308401	4.75639	3.94699	UP	0.00495	0.0429878
XLOC_043601	RP11-532F6.3	0.200025	2.74199	3.77697	UP	0.005	0.0433548
XLOC_028690	CASP8	8.0918	16.2207	1.0033	UP	0.00515	0.0444492
XLOC_040569	PTTG1	25.3875	52.6029	1.05102	UP	0.0052	0.0447429
XLOC_034405	CADM2	0.457307	5.35672	3.55012	UP	0.0053	0.0454869
XLOC_040784	TPPP	2.36165	7.71422	1.70773	UP	0.0053	0.0454869
XLOC_000167	FBXO6	5.34531	16.5027	1.62636	UP	0.0054	0.0461332
XLOC_043823	ZNF204P	4.80142	12.265	1.35301	UP	0.0054	0.0461332
XLOC_027889	AC018696.4,RP11-575H3.1	0.606724	4.93827	3.02489	UP	0.00545	0.0464659
XLOC_028730	NBEAL1	256.981	556.376	1.1144	UP	0.00545	0.0464659
XLOC_012180	AMN1	5.32563	16.3815	1.62105	UP	0.0055	0.04675
XLOC_049394	RNF122	4.19937	11.3236	1.43109	UP	0.0055	0.04675
XLOC_007724	NCR3LG1	0.795189	2.08756	1.39245	UP	0.0055	0.04675
XLOC_048787	RIMS2	0.413655	1.334	1.68926	UP	0.00555	0.0470561
XLOC_054970	MPP1	2.83395	6.43196	1.18244	UP	0.00555	0.0470561
XLOC_045335	SNX10	0.92276	2.73611	1.5681	UP	0.00575	0.0482409
XLOC_053528	LONRF3	1.02603	2.828	1.46271	UP	0.0058	0.0484428
XLOC_031206	RP11-314N13.3,SDCBP2-AS1	0.871231	4.24068	2.28317	UP	0.006	0.0498163
XLOC_053454	NXT2	6.93702	15.0419	1.1166	UP	0.006	0.0498163
XLOC_001798	FMO2	41.8904	0.429397	-6.60816	DOWN	5e-05	0.000919748
XLOC_030074	IL1B	58.1717	1.46661	-5.30976	DOWN	5e-05	0.000919748
XLOC_010177	COLCA1	12.7404	0.407929	-4.96495	DOWN	5e-05	0.000919748
XLOC_038462	KDR	10.6243	0.476856	-4.47767	DOWN	5e-05	0.000919748
XLOC_028460	DHRS9	41.5483	1.91636	-4.43834	DOWN	5e-05	0.000919748
XLOC_003773	VTCN1	16.0795	0.741969	-4.43772	DOWN	5e-05	0.000919748
XLOC_023947	SERPINB13	19.5981	1.00476	-4.28579	DOWN	5e-05	0.000919748
XLOC_038763	ADH7	9.44005	0.50342	-4.22896	DOWN	5e-05	0.000919748
XLOC_041131	CDC20B	2.84501	0.159857	-4.15358	DOWN	5e-05	0.000919748
XLOC_038762	ADH1A,ADH1B,ADH1C	11.3949	0.650829	-4.12997	DOWN	5e-05	0.000919748
XLOC_010907	LRRK2	8.03259	0.46631	-4.1065	DOWN	5e-05	0.000919748
XLOC_022345	ALDH3A1	214.813	13.3986	-4.00293	DOWN	5e-05	0.000919748
XLOC_035596	LTF	71.0652	4.45857	-3.99449	DOWN	5e-05	0.000919748
XLOC_044200	GSTA1,GSTA2,GSTA3,GSTA5	5.34842	0.338591	-3.9815	DOWN	5e-05	0.000919748
XLOC_002142	MIR205HG	367.026	23.8405	-3.9444	DOWN	5e-05	0.000919748
XLOC_007115	LOXL4	10.9641	0.727741	-3.91322	DOWN	5e-05	0.000919748
XLOC_005635	AL591684.1,ANXA8,FAM25G	10.7931	0.727464	-3.89109	DOWN	5e-05	0.000919748
XLOC_012406	KRT5	1964.21	137.946	-3.83178	DOWN	5e-05	0.000919748
XLOC_027804	ATOH8	45.1899	3.2576	-3.79412	DOWN	5e-05	0.000919748
XLOC_024496	SERPINB3,SERPINB4	57.13	4.13395	-3.78865	DOWN	5e-05	0.000919748
XLOC_020662	CBFA2T3	2.41764	0.184042	-3.71549	DOWN	5e-05	0.000919748
XLOC_044015	IP6K3	2.01841	0.156821	-3.68603	DOWN	5e-05	0.000919748
XLOC_028330	KYNU	38.1176	2.97734	-3.67836	DOWN	5e-05	0.000919748
XLOC_037391	CXCL1	160.465	12.6221	-3.66823	DOWN	5e-05	0.000919748
XLOC_044239	DST	89.8377	7.14748	-3.65181	DOWN	5e-05	0.000919748
XLOC_006363	AKR1C2	190.276	15.9887	-3.57297	DOWN	5e-05	0.000919748
XLOC_001093	PALMD	10.1206	0.883156	-3.51849	DOWN	5e-05	0.000919748
XLOC_048884	FER1L6	4.01204	0.350852	-3.5154	DOWN	5e-05	0.000919748
XLOC_039142	FAM198B	10.1953	0.905979	-3.49229	DOWN	5e-05	0.000919748
XLOC_044160	GPR110	30.6528	2.72867	-3.48975	DOWN	5e-05	0.000919748
XLOC_046211	AKR1B10,AKR1B15	11.0524	1.03122	-3.42193	DOWN	5e-05	0.000919748
XLOC_022675	KRT23	3.18818	0.30242	-3.39811	DOWN	5e-05	0.000919748
XLOC_036302	CP	68.6965	6.57537	-3.38509	DOWN	5e-05	0.000919748
XLOC_014776	NYNRIN	11.8812	1.14646	-3.37342	DOWN	5e-05	0.000919748
XLOC_048870	FAM83A	119.198	11.7781	-3.33919	DOWN	5e-05	0.000919748
XLOC_046885	AC096582.1,IGFBP3	503.157	50.507	-3.31645	DOWN	5e-05	0.000919748
XLOC_020913	ALOX15B	27.544	2.77209	-3.31269	DOWN	5e-05	0.000919748
XLOC_001716	HMGB3P6	51.6525	5.28849	-3.28791	DOWN	5e-05	0.000919748
XLOC_053775	HMGB3	237.876	24.5449	-3.27671	DOWN	5e-05	0.000919748
XLOC_029343	CAPN13	14.564	1.53237	-3.24858	DOWN	5e-05	0.000919748
XLOC_033157	HSF2BP	13.3845	1.46837	-3.18828	DOWN	5e-05	0.000919748
XLOC_004579	PIGR	159.684	18.148	-3.13733	DOWN	5e-05	0.000919748
XLOC_005630	AL603965.1,ANXA8L2	19.8616	2.2662	-3.13164	DOWN	5e-05	0.000919748
XLOC_002210	TGFB2	21.2477	2.59004	-3.03626	DOWN	5e-05	0.000919748
XLOC_006695	ANXA8L1	38.5803	4.71822	-3.03155	DOWN	5e-05	0.000919748
XLOC_046657	MACC1	11.7021	1.43983	-3.0228	DOWN	5e-05	0.000919748
XLOC_026717	CCDC8	12.2634	1.51366	-3.01825	DOWN	5e-05	0.000919748
XLOC_035164	TP63	69.3838	8.56529	-3.01803	DOWN	5e-05	0.000919748
XLOC_012079	LMO3	56.6863	7.16118	-2.98473	DOWN	5e-05	0.000919748
XLOC_037373	SLC4A4	3.65575	0.46294	-2.98127	DOWN	5e-05	0.000919748
XLOC_034628	SLC15A2	15.8875	2.03053	-2.96796	DOWN	5e-05	0.000919748
XLOC_003584	F3	359.672	46.8239	-2.94136	DOWN	5e-05	0.000919748
XLOC_053883	MXRA5	9.0977	1.1863	-2.93903	DOWN	5e-05	0.000919748
XLOC_052938	MAOA	78.3629	10.2244	-2.93816	DOWN	5e-05	0.000919748
XLOC_038262	FGFBP1	56.4972	7.38604	-2.93531	DOWN	5e-05	0.000919748
XLOC_032341	CYP24A1	7.58899	1.0239	-2.88983	DOWN	5e-05	0.000919748
XLOC_008110	DTX4	25.2749	3.48067	-2.86027	DOWN	5e-05	0.000919748
XLOC_011262	IRAK3	14.5661	2.02788	-2.84457	DOWN	5e-05	0.000919748
XLOC_016409	AHNAK2	47.9836	6.73933	-2.83186	DOWN	5e-05	0.000919748
XLOC_048944	WISP1	6.82876	0.963377	-2.82545	DOWN	5e-05	0.000919748
XLOC_032684	CLIC6	46.0021	6.51322	-2.82026	DOWN	5e-05	0.000919748
XLOC_000689	CYP4X1,CYP4Z1	41.5557	5.95828	-2.80208	DOWN	5e-05	0.000919748
XLOC_045166	LFNG	19.1445	2.78007	-2.78374	DOWN	5e-05	0.000919748
XLOC_012284	AMIGO2	46.4348	6.78582	-2.77461	DOWN	5e-05	0.000919748
XLOC_052793	PHEX	2.42327	0.355483	-2.7691	DOWN	5e-05	0.000919748
XLOC_007853	EHF	189.53	28.6308	-2.72679	DOWN	5e-05	0.000919748
XLOC_002902	PAQR7	84.4814	12.8093	-2.72144	DOWN	5e-05	0.000919748
XLOC_010821	LRMP	6.46485	0.991654	-2.70471	DOWN	5e-05	0.000919748
XLOC_031924	FLRT3	54.4061	8.60062	-2.66126	DOWN	5e-05	0.000919748
XLOC_053510	SLC6A14	37.3485	6.08034	-2.61883	DOWN	5e-05	0.000919748
XLOC_007872	PRR5L	9.4911	1.55161	-2.61281	DOWN	5e-05	0.000919748
XLOC_004075	MEX3A	3.06722	0.505014	-2.60254	DOWN	5e-05	0.000919748
XLOC_036072	MYLK	7.83032	1.29064	-2.60098	DOWN	5e-05	0.000919748
XLOC_024389	ZBTB7C	4.82205	0.809953	-2.57374	DOWN	5e-05	0.000919748
XLOC_041903	FAT2	16.4027	2.80733	-2.54666	DOWN	5e-05	0.000919748
XLOC_046893	TNS3	16.6372	2.86186	-2.53939	DOWN	5e-05	0.000919748
XLOC_002847	WNT4	42.298	7.37585	-2.51971	DOWN	5e-05	0.000919748
XLOC_030967	COL6A3	51.0792	8.933	-2.51552	DOWN	5e-05	0.000919748
XLOC_009569	LPXN	14.3642	2.51512	-2.51378	DOWN	5e-05	0.000919748
XLOC_022659	TOP2A	9.92146	1.75077	-2.50257	DOWN	5e-05	0.000919748
XLOC_008919	ADAMTS15	7.27443	1.2866	-2.49927	DOWN	5e-05	0.000919748
XLOC_030796	TNS1	44.2948	7.98899	-2.47105	DOWN	5e-05	0.000919748
XLOC_016897	GREM1	25.0373	4.57917	-2.45092	DOWN	5e-05	0.000919748
XLOC_003140	SLC2A1	240.163	44.637	-2.4277	DOWN	5e-05	0.000919748
XLOC_043255	GJA1	95.2089	17.955	-2.40671	DOWN	5e-05	0.000919748
XLOC_014291	SLITRK6	11.6104	2.21289	-2.39141	DOWN	5e-05	0.000919748
XLOC_008404	P2RY2	21.566	4.11629	-2.38934	DOWN	5e-05	0.000919748
XLOC_024367	PSTPIP2	20.5293	3.92092	-2.38842	DOWN	5e-05	0.000919748
XLOC_011031	METTL7A	55.5179	10.6102	-2.38749	DOWN	5e-05	0.000919748
XLOC_018932	SCNN1B	30.7718	6.01835	-2.35417	DOWN	5e-05	0.000919748
XLOC_028397	GALNT5	22.5198	4.42056	-2.34889	DOWN	5e-05	0.000919748
XLOC_005840	PLAU	133.539	26.3109	-2.34353	DOWN	5e-05	0.000919748
XLOC_050135	NDRG1	439.997	87.1337	-2.33619	DOWN	5e-05	0.000919748
XLOC_035673	HYAL1	8.71735	1.73947	-2.32524	DOWN	5e-05	0.000919748
XLOC_023743	DSG3	10.8407	2.20337	-2.29868	DOWN	5e-05	0.000919748
XLOC_030124	TFCP2L1	16.499	3.36197	-2.29499	DOWN	5e-05	0.000919748
XLOC_051225	OLFML2A	9.46877	1.93461	-2.29113	DOWN	5e-05	0.000919748
XLOC_035361	WNT7A	15.939	3.27245	-2.28412	DOWN	5e-05	0.000919748
XLOC_032274	ZMYND8	24.0855	4.97563	-2.27521	DOWN	5e-05	0.000919748
XLOC_015517	TNFAIP2	60.3717	12.4784	-2.27444	DOWN	5e-05	0.000919748
XLOC_026017	C3,TNFSF14	168.013	34.9807	-2.26394	DOWN	5e-05	0.000919748
XLOC_051962	ALDH1A1	133.168	27.7802	-2.26111	DOWN	5e-05	0.000919748
XLOC_042399	SOX4	96.0477	20.1941	-2.24982	DOWN	5e-05	0.000919748
XLOC_039634	RAI14	96.5794	20.8851	-2.20924	DOWN	5e-05	0.000919748
XLOC_036279	PLOD2	103.701	22.4532	-2.20744	DOWN	5e-05	0.000919748
XLOC_000181	VPS13D	27.4095	6.03228	-2.1839	DOWN	5e-05	0.000919748
XLOC_000067	PLCH2	20.2457	4.48741	-2.17366	DOWN	5e-05	0.000919748
XLOC_004489	LAD1,TNNT2	31.7433	7.04716	-2.17134	DOWN	5e-05	0.000919748
XLOC_022299	SREBF1	102.25	22.8176	-2.16389	DOWN	5e-05	0.000919748
XLOC_009863	UCP2	49.4948	11.1389	-2.15167	DOWN	5e-05	0.000919748
XLOC_043212	MARCKS	76.8037	17.3068	-2.14984	DOWN	5e-05	0.000919748
XLOC_041657	ALDH7A1	88.2442	19.9869	-2.14245	DOWN	5e-05	0.000919748
XLOC_002028	PKP1	34.6229	8.03952	-2.10654	DOWN	5e-05	0.000919748
XLOC_028624	MYO1B	99.187	23.4803	-2.0787	DOWN	5e-05	0.000919748
XLOC_001557	EFNA1	72.5431	17.2883	-2.06905	DOWN	5e-05	0.000919748
XLOC_029016	ACKR3	103.404	24.6726	-2.06731	DOWN	5e-05	0.000919748
XLOC_015238	FLRT2,RP11-497E19.2	10.3181	2.46914	-2.0631	DOWN	5e-05	0.000919748
XLOC_017363	SNX33	35.2015	8.4832	-2.05295	DOWN	5e-05	0.000919748
XLOC_040446	SH3RF2	8.61017	2.08003	-2.04944	DOWN	5e-05	0.000919748
XLOC_038900	NDNF	37.3392	9.03173	-2.04762	DOWN	5e-05	0.000919748
XLOC_048320	C8orf4	77.3832	18.7423	-2.04572	DOWN	5e-05	0.000919748
XLOC_009817	SHANK2	8.62272	2.09442	-2.04159	DOWN	5e-05	0.000919748
XLOC_051541	LDHAP4	82.0854	20.0872	-2.03085	DOWN	5e-05	0.000919748
XLOC_017980	DUOX2,DUOXA1	75.0312	18.5319	-2.01748	DOWN	5e-05	0.000919748
XLOC_009533	PRG2,RP11-872D17.8,SLC43A3	19.618	4.88701	-2.00516	DOWN	5e-05	0.000919748
XLOC_029227	SDC1	355.831	89.8012	-1.98639	DOWN	5e-05	0.000919748
XLOC_017215	TPM1	218.246	55.5722	-1.97352	DOWN	5e-05	0.000919748
XLOC_039602	CDH6	22.8207	5.837	-1.96704	DOWN	5e-05	0.000919748
XLOC_007511	SYT8,TNNI2	81.7501	20.9431	-1.96475	DOWN	5e-05	0.000919748
XLOC_034185	KLHDC8B	20.4747	5.2455	-1.96469	DOWN	5e-05	0.000919748
XLOC_004419	PTGS2	38.6002	9.97385	-1.95239	DOWN	5e-05	0.000919748
XLOC_026026	INSR	6.97099	1.80423	-1.94998	DOWN	5e-05	0.000919748
XLOC_053000	FTSJ1	47.1636	12.3758	-1.93016	DOWN	5e-05	0.000919748
XLOC_014081	VWA8	9.74527	2.56262	-1.92708	DOWN	5e-05	0.000919748
XLOC_026829	KLK10	43.7826	11.5514	-1.92229	DOWN	5e-05	0.000919748
XLOC_001658	VANGL2	8.94421	2.36092	-1.9216	DOWN	5e-05	0.000919748
XLOC_037400	PARM1	28.923	7.68954	-1.91125	DOWN	5e-05	0.000919748
XLOC_036669	MUC4	8.31616	2.21337	-1.90967	DOWN	5e-05	0.000919748
XLOC_009618	SYT7	8.43361	2.26138	-1.89895	DOWN	5e-05	0.000919748
XLOC_027912	PROM2	49.5833	13.3858	-1.88915	DOWN	5e-05	0.000919748
XLOC_045830	CROT	45.4171	12.2678	-1.88836	DOWN	5e-05	0.000919748
XLOC_031877	FERMT1	15.4526	4.17462	-1.88814	DOWN	5e-05	0.000919748
XLOC_045545	EGFR	48.7849	13.1853	-1.88751	DOWN	5e-05	0.000919748
XLOC_003651	VAV3	19.9647	5.41805	-1.88161	DOWN	5e-05	0.000919748
XLOC_008445	SERPINH1	155.395	42.2924	-1.87747	DOWN	5e-05	0.000919748
XLOC_007283	FGFR2	30.1143	8.20348	-1.87614	DOWN	5e-05	0.000919748
XLOC_028993	UGT1A1,UGT1A10,UGT1A3,UGT1A4,UGT1A6,UGT1A7,UGT1A8,UGT1A9	159.912	43.6504	-1.87321	DOWN	5e-05	0.000919748
XLOC_035731	WNT5A	15.6851	4.35643	-1.84817	DOWN	5e-05	0.000919748
XLOC_052140	TBC1D2	52.1281	14.5195	-1.84407	DOWN	5e-05	0.000919748
XLOC_036504	TBL1XR1	41.007	11.4658	-1.83853	DOWN	5e-05	0.000919748
XLOC_052454	ABO,RP11-430N14.4	10.7362	3.00459	-1.83725	DOWN	5e-05	0.000919748
XLOC_000226	FBLIM1	57.1353	16.0752	-1.82955	DOWN	5e-05	0.000919748
XLOC_040492	NDST1	48.4208	13.6484	-1.82689	DOWN	5e-05	0.000919748
XLOC_035150	ST6GAL1	31.2726	8.88693	-1.81514	DOWN	5e-05	0.000919748
XLOC_032719	DSCR8,KCNJ15	24.1088	6.86201	-1.81285	DOWN	5e-05	0.000919748
XLOC_045287	ITGB8	9.37675	2.68045	-1.80661	DOWN	5e-05	0.000919748
XLOC_039318	SORBS2	10.0549	2.88156	-1.80297	DOWN	5e-05	0.000919748
XLOC_012371	SLC11A2	30.277	8.71943	-1.79592	DOWN	5e-05	0.000919748
XLOC_017637	ALDH1A3	231.128	66.6754	-1.79347	DOWN	5e-05	0.000919748
XLOC_007182	SH3PXD2A	21.274	6.13929	-1.79295	DOWN	5e-05	0.000919748
XLOC_011147	DGKA	50.9416	14.7023	-1.7928	DOWN	5e-05	0.000919748
XLOC_032321	ATP9A	10.6868	3.12786	-1.77258	DOWN	5e-05	0.000919748
XLOC_034786	IL20RB,NCK1	84.2665	24.8729	-1.76038	DOWN	5e-05	0.000919748
XLOC_012538	LRIG3	12.5331	3.70571	-1.75793	DOWN	5e-05	0.000919748
XLOC_031495	EPB41L1	22.7886	6.79717	-1.7453	DOWN	5e-05	0.000919748
XLOC_006797	ANK3	13.6635	4.07634	-1.74498	DOWN	5e-05	0.000919748
XLOC_044159	GPR116	26.6918	7.96807	-1.7441	DOWN	5e-05	0.000919748
XLOC_008320	ALDH3B1	19.9351	5.95282	-1.74366	DOWN	5e-05	0.000919748
XLOC_035599	ALS2CL	21.2199	6.35513	-1.73942	DOWN	5e-05	0.000919748
XLOC_015073	SYNE2	12.5307	3.78826	-1.72586	DOWN	5e-05	0.000919748
XLOC_010293	TRIM29	107.765	32.7397	-1.71878	DOWN	5e-05	0.000919748
XLOC_044942	THBS2	15.9567	4.84801	-1.7187	DOWN	5e-05	0.000919748
XLOC_034480	TMEM45A	92.3406	28.0573	-1.71859	DOWN	5e-05	0.000919748
XLOC_025391	CYP2S1	40.3627	12.2696	-1.71793	DOWN	5e-05	0.000919748
XLOC_022052	SLC43A2	33.3724	10.2325	-1.70549	DOWN	5e-05	0.000919748
XLOC_019398	CDH1	154.459	47.5566	-1.6995	DOWN	5e-05	0.000919748
XLOC_002713	DHRS3	200.148	61.6579	-1.69871	DOWN	5e-05	0.000919748
XLOC_005301	PFKFB3	83.8438	25.8393	-1.69814	DOWN	5e-05	0.000919748
XLOC_021619	ACSF2	35.2771	10.9106	-1.69299	DOWN	5e-05	0.000919748
XLOC_053067	MAGED1	90.307	27.9392	-1.69255	DOWN	5e-05	0.000919748
XLOC_040493	SYNPO	63.7359	19.8878	-1.68022	DOWN	5e-05	0.000919748
XLOC_002385	EDARADD	79.3686	24.9716	-1.66828	DOWN	5e-05	0.000919748
XLOC_003211	PDZK1IP1	130.136	40.9937	-1.66654	DOWN	5e-05	0.000919748
XLOC_039907	ARHGEF28	5.55618	1.75724	-1.66078	DOWN	5e-05	0.000919748
XLOC_008762	PHLDB1	22.3121	7.07407	-1.65721	DOWN	5e-05	0.000919748
XLOC_028983	INPP5D	20.1456	6.39315	-1.65587	DOWN	5e-05	0.000919748
XLOC_031613	EYA2	50.2754	16.0605	-1.64634	DOWN	5e-05	0.000919748
XLOC_039934	F2R	16.6221	5.35694	-1.63363	DOWN	5e-05	0.000919748
XLOC_000870	AK4	14.9446	4.8208	-1.63228	DOWN	5e-05	0.000919748
XLOC_025722	MYADM	95.7878	30.9498	-1.62991	DOWN	5e-05	0.000919748
XLOC_031840	SLC4A11	16.5034	5.33714	-1.62862	DOWN	5e-05	0.000919748
XLOC_015906	PYGL	43.3123	14.0135	-1.62797	DOWN	5e-05	0.000919748
XLOC_020931	NTN1	8.31868	2.70359	-1.62148	DOWN	5e-05	0.000919748
XLOC_036875	FGFR3	46.062	15.0366	-1.6151	DOWN	5e-05	0.000919748
XLOC_007685	MICAL2,MICALCL	31.2622	10.2118	-1.61418	DOWN	5e-05	0.000919748
XLOC_031341	RIN2	20.5388	6.72743	-1.61023	DOWN	5e-05	0.000919748
XLOC_038758	ADH5	115.39	37.8442	-1.60838	DOWN	5e-05	0.000919748
XLOC_054323	RP11-516A11.1	73.7246	24.3539	-1.59799	DOWN	5e-05	0.000919748
XLOC_054722	SMARCA1	17.5307	5.795	-1.59701	DOWN	5e-05	0.000919748
XLOC_012068	ARHGDIB	40.294	13.3895	-1.58947	DOWN	5e-05	0.000919748
XLOC_030880	IRS1	18.4427	6.1845	-1.57632	DOWN	5e-05	0.000919748
XLOC_037865	TRIM2	23.52	7.93768	-1.5671	DOWN	5e-05	0.000919748
XLOC_001050	FNBP1L	36.0734	12.1959	-1.56454	DOWN	5e-05	0.000919748
XLOC_029790	ST3GAL5	32.4178	10.9713	-1.56305	DOWN	5e-05	0.000919748
XLOC_030410	COBLL1	20.1895	6.89	-1.55103	DOWN	5e-05	0.000919748
XLOC_024301	DSC2	16.8906	5.76427	-1.55101	DOWN	5e-05	0.000919748
XLOC_018857	ABCC1	17.7254	6.06567	-1.54708	DOWN	5e-05	0.000919748
XLOC_015082	PLEKHG3	16.6518	5.70536	-1.54529	DOWN	5e-05	0.000919748
XLOC_018970	IL4R	42.1137	14.5282	-1.53543	DOWN	5e-05	0.000919748
XLOC_020357	SLC38A7	10.9961	3.83207	-1.5208	DOWN	5e-05	0.000919748
XLOC_038724	FAM13A	11.9498	4.17113	-1.51847	DOWN	5e-05	0.000919748
XLOC_048236	RBPMS	99.6984	34.9829	-1.51092	DOWN	5e-05	0.000919748
XLOC_013881	GJB2	54.8651	19.2635	-1.51002	DOWN	5e-05	0.000919748
XLOC_036887	SH3BP2	12.9696	4.57574	-1.50306	DOWN	5e-05	0.000919748
XLOC_008242	CAPN1	183.033	64.7994	-1.49805	DOWN	5e-05	0.000919748
XLOC_002064	BTG2	48.2479	17.0891	-1.49739	DOWN	5e-05	0.000919748
XLOC_002067	ATP2B4	28.866	10.2748	-1.49026	DOWN	5e-05	0.000919748
XLOC_028904	SGPP2	47.0083	16.7352	-1.49003	DOWN	5e-05	0.000919748
XLOC_038292	PPARGC1A	6.95456	2.48402	-1.48528	DOWN	5e-05	0.000919748
XLOC_028853	CTDSP1	41.182	14.7837	-1.47801	DOWN	5e-05	0.000919748
XLOC_026201	NOTCH3	24.0164	8.62312	-1.47774	DOWN	5e-05	0.000919748
XLOC_022258	CDRT1,RP11-385D13.1,TRIM16	24.1073	8.67382	-1.47473	DOWN	5e-05	0.000919748
XLOC_004399	FAM129A	15.7644	5.73239	-1.45946	DOWN	5e-05	0.000919748
XLOC_008752	TMPRSS4	100.14	36.4416	-1.45836	DOWN	5e-05	0.000919748
XLOC_007754	NAV2	10.9468	3.98926	-1.45632	DOWN	5e-05	0.000919748
XLOC_006248	TACC2	49.2839	17.9633	-1.45606	DOWN	5e-05	0.000919748
XLOC_020891	ACAP1,KCTD11	43.396	15.9006	-1.44848	DOWN	5e-05	0.000919748
XLOC_030584	COL5A2	17.1423	6.30057	-1.44401	DOWN	5e-05	0.000919748
XLOC_053158	MSN	96.8065	35.6047	-1.44304	DOWN	5e-05	0.000919748
XLOC_003970	SELENBP1	39.2206	14.4294	-1.4426	DOWN	5e-05	0.000919748
XLOC_035217	MUC20	94.32	34.7428	-1.44085	DOWN	5e-05	0.000919748
XLOC_000334	EPHB2	30.7425	11.3437	-1.43835	DOWN	5e-05	0.000919748
XLOC_016260	CATSPERB,TC2N	35.5391	13.1385	-1.4356	DOWN	5e-05	0.000919748
XLOC_010003	CTSC	130.126	48.2096	-1.43251	DOWN	5e-05	0.000919748
XLOC_004582	C1orf116	70.9063	26.3029	-1.43069	DOWN	5e-05	0.000919748
XLOC_042956	CD109	33.6077	12.648	-1.40988	DOWN	5e-05	0.000919748
XLOC_053503	PLS3	130.427	49.1872	-1.40689	DOWN	5e-05	0.000919748
XLOC_008804	SORL1	7.14685	2.70849	-1.39982	DOWN	5e-05	0.000919748
XLOC_015807	NKX2-1,SFTA3	99.044	37.5638	-1.39873	DOWN	5e-05	0.000919748
XLOC_037435	ANXA3	68.3099	25.9569	-1.39598	DOWN	5e-05	0.000919748
XLOC_006966	ANXA11	131.255	50.2511	-1.38515	DOWN	5e-05	0.000919748
XLOC_035626	PLXNB1	45.2407	17.3692	-1.38109	DOWN	5e-05	0.000919748
XLOC_003349	DOCK7	10.3259	3.9806	-1.37521	DOWN	5e-05	0.000919748
XLOC_049349	FBXO16,ZNF395	24.71	9.55603	-1.37061	DOWN	5e-05	0.000919748
XLOC_012795	NTN4	48.253	18.7211	-1.36595	DOWN	5e-05	0.000919748
XLOC_011611	ACAD10,ALDH2,RP11-162P23.2	167.922	65.269	-1.36332	DOWN	5e-05	0.000919748
XLOC_041968	CCNJL	19.1739	7.50964	-1.35233	DOWN	5e-05	0.000919748
XLOC_043618	SERPINB6	102.427	40.3525	-1.34386	DOWN	5e-05	0.000919748
XLOC_031510	SRC	32.9852	13.0238	-1.34067	DOWN	5e-05	0.000919748
XLOC_024646	CNN2	168.334	66.6364	-1.33695	DOWN	5e-05	0.000919748
XLOC_012762	EEA1	7.54726	2.98908	-1.33625	DOWN	5e-05	0.000919748
XLOC_049998	SYBU	15.5494	6.16053	-1.33573	DOWN	5e-05	0.000919748
XLOC_000664	AKR1A1	81.0174	32.599	-1.3134	DOWN	5e-05	0.000919748
XLOC_043960	VARS	19.1533	7.75279	-1.30481	DOWN	5e-05	0.000919748
XLOC_034247	PRKCD	33.532	13.6519	-1.29644	DOWN	5e-05	0.000919748
XLOC_037603	HADH	50.8646	20.7251	-1.29528	DOWN	5e-05	0.000919748
XLOC_030254	DARS	48.7623	19.9259	-1.29112	DOWN	5e-05	0.000919748
XLOC_032790	PFKL	60.2789	24.6497	-1.29008	DOWN	5e-05	0.000919748
XLOC_030430	STK39	41.826	17.1284	-1.28801	DOWN	5e-05	0.000919748
XLOC_007087	ALDH18A1	24.5927	10.1117	-1.28221	DOWN	5e-05	0.000919748
XLOC_050912	DAPK1	9.29506	3.89435	-1.25508	DOWN	5e-05	0.000919748
XLOC_015177	YLPM1	13.9904	5.87312	-1.25224	DOWN	5e-05	0.000919748
XLOC_035614	SMARCC1	21.9509	9.31144	-1.2372	DOWN	5e-05	0.000919748
XLOC_024868	SMARCA4	30.8662	13.258	-1.21916	DOWN	5e-05	0.000919748
XLOC_015683	AJUBA,HAUS4,RP11-298I3.5	53.0661	23.0272	-1.20445	DOWN	5e-05	0.000919748
XLOC_051255	CDK9,FPGS	66.2179	28.9244	-1.19494	DOWN	5e-05	0.000919748
XLOC_000464	PTPRU	22.1744	9.70401	-1.19224	DOWN	5e-05	0.000919748
XLOC_027659	ANTXR1	26.9604	11.8068	-1.19122	DOWN	5e-05	0.000919748
XLOC_025033	SLC5A5	9.64549	0.613153	-3.97554	DOWN	0.0001	0.00166961
XLOC_031735	PHACTR3	10.0821	0.684491	-3.88062	DOWN	0.0001	0.00166961
XLOC_051156	PAPPA	3.42926	0.256385	-3.74151	DOWN	0.0001	0.00166961
XLOC_001796	FMO3	5.78024	0.489428	-3.56196	DOWN	0.0001	0.00166961
XLOC_041166	ACTBL2	3.30148	0.303348	-3.44407	DOWN	0.0001	0.00166961
XLOC_049989	ANGPT1	2.06789	0.238524	-3.11595	DOWN	0.0001	0.00166961
XLOC_009346	ELF5	4.38264	0.581442	-2.91409	DOWN	0.0001	0.00166961
XLOC_018931	SCNN1G	10.5714	1.40758	-2.90887	DOWN	0.0001	0.00166961
XLOC_018273	STRA6	7.42619	1.15132	-2.68933	DOWN	0.0001	0.00166961
XLOC_017057	DUOX1	84.8793	13.7928	-2.62149	DOWN	0.0001	0.00166961
XLOC_049475	PLAT	9.10677	1.98678	-2.1965	DOWN	0.0001	0.00166961
XLOC_051042	COL15A1	5.46779	1.2187	-2.16561	DOWN	0.0001	0.00166961
XLOC_026660	KCNN4	15.8127	3.57418	-2.1454	DOWN	0.0001	0.00166961
XLOC_039990	VCAN	46.5869	10.7824	-2.11124	DOWN	0.0001	0.00166961
XLOC_033821	CHL1	2.87595	0.74974	-1.93957	DOWN	0.0001	0.00166961
XLOC_019063	TGFB1I1	12.4688	3.42059	-1.86601	DOWN	0.0001	0.00166961
XLOC_048103	SLC7A2	7.07614	1.94283	-1.8648	DOWN	0.0001	0.00166961
XLOC_025323	KCNK6	21.4531	6.35974	-1.75415	DOWN	0.0001	0.00166961
XLOC_051476	GLIS3	6.14107	1.84833	-1.73227	DOWN	0.0001	0.00166961
XLOC_034512	ALCAM	166.872	55.2023	-1.59594	DOWN	0.0001	0.00166961
XLOC_014386	TMTC4	6.07924	2.01476	-1.59328	DOWN	0.0001	0.00166961
XLOC_001519	S100A9	603.947	204.445	-1.56271	DOWN	0.0001	0.00166961
XLOC_005809	DDIT4	624.057	213.684	-1.5462	DOWN	0.0001	0.00166961
XLOC_034057	CTDSPL,VILL	61.0055	21.8501	-1.4813	DOWN	0.0001	0.00166961
XLOC_013059	HCAR1,HCAR2,HCAR3	41.2472	14.9062	-1.46839	DOWN	0.0001	0.00166961
XLOC_039708	NNT	28.245	10.6273	-1.41022	DOWN	0.0001	0.00166961
XLOC_004492	PHLDA3	98.2453	37.2921	-1.39752	DOWN	0.0001	0.00166961
XLOC_047599	CREB3L2	16.3269	6.39436	-1.35238	DOWN	0.0001	0.00166961
XLOC_020603	TLDC1	15.2428	5.97318	-1.35155	DOWN	0.0001	0.00166961
XLOC_004868	NID1	13.4607	5.28073	-1.34994	DOWN	0.0001	0.00166961
XLOC_053140	ZXDB	12.7744	5.05887	-1.33637	DOWN	0.0001	0.00166961
XLOC_021742	TANC2	17.3323	7.02575	-1.30274	DOWN	0.0001	0.00166961
XLOC_007108	MMS19	23.3809	9.52352	-1.29577	DOWN	0.0001	0.00166961
XLOC_035447	SLC4A7	10.3038	4.23349	-1.28326	DOWN	0.0001	0.00166961
XLOC_023691	RBBP8	28.7393	12.0701	-1.25159	DOWN	0.0001	0.00166961
XLOC_016234	GALC	16.6295	7.33033	-1.1818	DOWN	0.0001	0.00166961
XLOC_003764	IGSF3	25.3241	11.4845	-1.14082	DOWN	0.0001	0.00166961
XLOC_011603	CUX2	6.15284	0.416274	-3.88565	DOWN	0.00015	0.00236359
XLOC_012405	KRT6A	482.718	55.0603	-3.1321	DOWN	0.00015	0.00236359
XLOC_009730	CD248	10.6951	1.53281	-2.8027	DOWN	0.00015	0.00236359
XLOC_001792	PRRX1	4.42304	0.704676	-2.65001	DOWN	0.00015	0.00236359
XLOC_014196	DIAPH3	2.31332	0.46084	-2.32762	DOWN	0.00015	0.00236359
XLOC_023221	ST6GALNAC1	52.0129	10.4872	-2.31024	DOWN	0.00015	0.00236359
XLOC_024469	CCBE1	4.49488	0.91418	-2.29773	DOWN	0.00015	0.00236359
XLOC_022111	GGT6	5.59599	1.2096	-2.20986	DOWN	0.00015	0.00236359
XLOC_042829	GPR111,GPR115	9.08457	2.14616	-2.08166	DOWN	0.00015	0.00236359
XLOC_037890	GUCY1A3	7.44377	1.79406	-2.05281	DOWN	0.00015	0.00236359
XLOC_032656	EVA1C	18.6357	4.94329	-1.91452	DOWN	0.00015	0.00236359
XLOC_030073	IL1A	21.5887	5.77837	-1.90154	DOWN	0.00015	0.00236359
XLOC_050620	ALDH1B1	8.24269	2.20707	-1.90098	DOWN	0.00015	0.00236359
XLOC_001778	ATP1B1	338.07	100.027	-1.75694	DOWN	0.00015	0.00236359
XLOC_007065	MYOF	78.1032	24.9067	-1.64885	DOWN	0.00015	0.00236359
XLOC_052318	STOM	556.518	184.072	-1.59615	DOWN	0.00015	0.00236359
XLOC_050420	LURAP1L	27.4537	9.28707	-1.56371	DOWN	0.00015	0.00236359
XLOC_031448	BPIFB1	239.146	81.6144	-1.551	DOWN	0.00015	0.00236359
XLOC_053907	KAL1	19.4596	6.65482	-1.54801	DOWN	0.00015	0.00236359
XLOC_039027	INPP4B	7.63052	2.6302	-1.53661	DOWN	0.00015	0.00236359
XLOC_045779	HSPB1	1426.11	498.879	-1.51532	DOWN	0.00015	0.00236359
XLOC_016140	LTBP2	21.6193	7.61276	-1.50583	DOWN	0.00015	0.00236359
XLOC_043458	AKAP12	11.4346	4.4397	-1.36487	DOWN	0.00015	0.00236359
XLOC_037089	PCDH7	16.2181	6.41465	-1.33816	DOWN	0.00015	0.00236359
XLOC_052466	VAV2	22.9726	9.80995	-1.2276	DOWN	0.00015	0.00236359
XLOC_029199	NBAS	8.03614	3.57006	-1.17055	DOWN	0.00015	0.00236359
XLOC_048162	TNFRSF10C	13.4242	6.19336	-1.11604	DOWN	0.00015	0.00236359
XLOC_035752	FAM3D	5.12472	0.183186	-4.80609	DOWN	0.0002	0.00302392
XLOC_004084	IQGAP3	1.48804	0.276686	-2.42709	DOWN	0.0002	0.00302392
XLOC_045423	ANLN	10.113	2.06258	-2.29369	DOWN	0.0002	0.00302392
XLOC_002578	ANKRD65	33.1304	7.27627	-2.18689	DOWN	0.0002	0.00302392
XLOC_039945	ALDH7A1P1	57.2872	12.7315	-2.16981	DOWN	0.0002	0.00302392
XLOC_045808	CD36	6.88884	1.63232	-2.07734	DOWN	0.0002	0.00302392
XLOC_008168	FADS2,FEN1	167.089	39.7916	-2.07008	DOWN	0.0002	0.00302392
XLOC_000802	PCSK9	6.5181	1.64529	-1.98611	DOWN	0.0002	0.00302392
XLOC_013018	CIT	6.03842	1.67402	-1.85086	DOWN	0.0002	0.00302392
XLOC_023318	FASN	126.081	34.9636	-1.85042	DOWN	0.0002	0.00302392
XLOC_016073	ACTN1	119.649	34.3307	-1.80124	DOWN	0.0002	0.00302392
XLOC_017906	RHOV	24.2742	8.59266	-1.49824	DOWN	0.0002	0.00302392
XLOC_016071	ZFP36L1	205.75	80.3265	-1.35694	DOWN	0.0002	0.00302392
XLOC_000861	PGM1	39.8431	15.8013	-1.33429	DOWN	0.0002	0.00302392
XLOC_051043	TGFBR1	35	14.1377	-1.30781	DOWN	0.0002	0.00302392
XLOC_024693	GNA15	29.8044	12.241	-1.28381	DOWN	0.0002	0.00302392
XLOC_003672	SORT1	34.2375	14.2075	-1.26892	DOWN	0.0002	0.00302392
XLOC_043027	ZNF292	5.63386	2.34593	-1.26396	DOWN	0.0002	0.00302392
XLOC_024128	PPP4R1	51.2313	22.2149	-1.2055	DOWN	0.0002	0.00302392
XLOC_001890	XPR1	42.6288	18.6619	-1.19173	DOWN	0.0002	0.00302392
XLOC_026081	ZNF812	10.9497	0.268804	-5.34819	DOWN	0.00025	0.0036806
XLOC_013349	ATP12A	8.81575	0.536995	-4.0371	DOWN	0.00025	0.0036806
XLOC_000263	PADI3	2.0825	0.179187	-3.53878	DOWN	0.00025	0.0036806
XLOC_011055	KRT7,KRT86	1233.53	157.256	-2.9716	DOWN	0.00025	0.0036806
XLOC_004372	GLUL	907.597	154.398	-2.5554	DOWN	0.00025	0.0036806
XLOC_040462	SPINK5	3.00748	0.646052	-2.21883	DOWN	0.00025	0.0036806
XLOC_046182	CPA4	3.14116	0.881535	-1.83321	DOWN	0.00025	0.0036806
XLOC_038591	CXCL5	20.8711	6.65624	-1.64873	DOWN	0.00025	0.0036806
XLOC_025583	MYH14	14.901	5.24694	-1.50586	DOWN	0.00025	0.0036806
XLOC_000638	PTPRF	101.47	36.6532	-1.46904	DOWN	0.00025	0.0036806
XLOC_011218	MON2	9.7685	3.65042	-1.42007	DOWN	0.00025	0.0036806
XLOC_037529	SMARCAD1	10.888	4.29096	-1.34336	DOWN	0.00025	0.0036806
XLOC_050204	FAM83H	44.9365	19.3483	-1.21568	DOWN	0.00025	0.0036806
XLOC_018676	CRAMP1L,HN1L,LA16c-431H6.6	81.0406	35.432	-1.19359	DOWN	0.00025	0.0036806
XLOC_044026	SPDEF	7.57401	0.238245	-4.99054	DOWN	0.0003	0.00432581
XLOC_025342	NCCRP1	3.4308	0.194581	-4.1401	DOWN	0.0003	0.00432581
XLOC_014775	NFATC4	25.2225	4.16233	-2.59924	DOWN	0.0003	0.00432581
XLOC_026099	S1PR5	9.66377	1.81511	-2.41253	DOWN	0.0003	0.00432581
XLOC_021973	AC127496.1,CHMP6	12.8129	3.66649	-1.80513	DOWN	0.0003	0.00432581
XLOC_003298	DHCR24	333.881	99.3112	-1.7493	DOWN	0.0003	0.00432581
XLOC_034103	VIPR1	14.2199	4.50096	-1.6596	DOWN	0.0003	0.00432581
XLOC_018145	CA12	43.781	14.5905	-1.58527	DOWN	0.0003	0.00432581
XLOC_029020	MLPH	35.546	12.0037	-1.56621	DOWN	0.0003	0.00432581
XLOC_047178	SEMA3C	61.1558	23.0587	-1.40718	DOWN	0.0003	0.00432581
XLOC_042707	MAPK13	35.7638	13.7656	-1.37743	DOWN	0.0003	0.00432581
XLOC_034013	GPD1L	13.8647	5.72178	-1.27689	DOWN	0.0003	0.00432581
XLOC_036621	CLDN1	109.058	47.4701	-1.2	DOWN	0.0003	0.00432581
XLOC_035436	TOP2B	42.1015	18.8635	-1.15827	DOWN	0.0003	0.00432581
XLOC_035866	GBE1	32.27	14.4631	-1.15781	DOWN	0.0003	0.00432581
XLOC_044215	ELOVL5	111.688	52.0225	-1.10227	DOWN	0.0003	0.00432581
XLOC_023119	FAM20A	6.00281	0.381416	-3.9762	DOWN	0.00035	0.00493257
XLOC_038263	FGFBP2,PROM1	5.03587	0.581203	-3.11513	DOWN	0.00035	0.00493257
XLOC_014019	DCLK1	1.98738	0.293248	-2.76067	DOWN	0.00035	0.00493257
XLOC_025385	CYP2B6	262.201	42.3499	-2.63025	DOWN	0.00035	0.00493257
XLOC_045298	DNAH11	1.65559	0.286219	-2.53215	DOWN	0.00035	0.00493257
XLOC_032098	PXMP4	10.7075	2.64033	-2.01984	DOWN	0.00035	0.00493257
XLOC_028573	ITGA4	8.3044	2.07321	-2.00201	DOWN	0.00035	0.00493257
XLOC_030763	IKZF2	5.09183	1.84298	-1.46614	DOWN	0.00035	0.00493257
XLOC_047299	AZGP1	35.069	12.8873	-1.44424	DOWN	0.00035	0.00493257
XLOC_023220	ST6GALNAC2	50.6278	18.8995	-1.42158	DOWN	0.00035	0.00493257
XLOC_025515	EHD2,GLTSCR2	206.3	77.9631	-1.40388	DOWN	0.00035	0.00493257
XLOC_029100	PXDN	39.9592	15.7348	-1.34457	DOWN	0.00035	0.00493257
XLOC_045266	BZW2	29.5919	11.7788	-1.32901	DOWN	0.00035	0.00493257
XLOC_021401	RAPGEFL1	16.9187	7.56466	-1.16128	DOWN	0.00035	0.00493257
XLOC_038833	CFI	40.595	18.668	-1.12073	DOWN	0.00035	0.00493257
XLOC_047227	CYP51A1,LRRD1	35.7194	16.4449	-1.11907	DOWN	0.00035	0.00493257
XLOC_001178	AHCYL1	76.8527	35.5521	-1.11216	DOWN	0.00035	0.00493257
XLOC_038670	SCD5	26.4703	12.2828	-1.10773	DOWN	0.00035	0.00493257
XLOC_042781	PTK7	57.6552	26.954	-1.09695	DOWN	0.00035	0.00493257
XLOC_011612	RP3-462E2.3	1.65079	0.187324	-3.13955	DOWN	0.0004	0.00553514
XLOC_031737	CDH26	5.37536	1.28335	-2.06645	DOWN	0.0004	0.00553514
XLOC_019837	EMP2	87.908	26.4358	-1.7335	DOWN	0.0004	0.00553514
XLOC_050066	FBXO32	130.048	41.4346	-1.65014	DOWN	0.0004	0.00553514
XLOC_027488	MTA3	17.4119	6.11819	-1.5089	DOWN	0.0004	0.00553514
XLOC_019748	PRSS22	61.5401	25.3745	-1.27815	DOWN	0.0004	0.00553514
XLOC_027391	FOSL2	57.3401	25.2075	-1.18569	DOWN	0.0004	0.00553514
XLOC_041838	LARS	25.6856	12.4764	-1.04176	DOWN	0.0004	0.00553514
XLOC_028671	AOX1	2.86989	0.458259	-2.64676	DOWN	0.00045	0.00614111
XLOC_013761	PCCA	23.6863	8.04728	-1.55748	DOWN	0.00045	0.00614111
XLOC_023152	SDK2	5.75321	2.01304	-1.51499	DOWN	0.00045	0.00614111
XLOC_004096	HDGF	128.903	45.376	-1.50629	DOWN	0.00045	0.00614111
XLOC_009981	SYTL2	10.3199	4.0568	-1.34701	DOWN	0.00045	0.00614111
XLOC_001266	PTGFRN	45.0349	18.1122	-1.31408	DOWN	0.00045	0.00614111
XLOC_007231	ABLIM1	41.9278	19.2693	-1.1216	DOWN	0.00045	0.00614111
XLOC_021622	EPN3,SPATA20	22.1001	10.9732	-1.01007	DOWN	0.00045	0.00614111
XLOC_001506	IVL	2.38594	0.106403	-4.48695	DOWN	0.0005	0.00671446
XLOC_018886	TMC5	41.423	5.75711	-2.84701	DOWN	0.0005	0.00671446
XLOC_040592	TENM2	6.7587	1.31135	-2.36569	DOWN	0.0005	0.00671446
XLOC_030770	ABCA12	3.7326	0.864849	-2.10966	DOWN	0.0005	0.00671446
XLOC_044151	CLIC5	7.28814	1.71453	-2.08774	DOWN	0.0005	0.00671446
XLOC_000408	SFN	542.987	130.494	-2.05694	DOWN	0.0005	0.00671446
XLOC_017431	ARNT2	3.00025	0.748816	-2.0024	DOWN	0.0005	0.00671446
XLOC_022776	MPP2	1.22773	0.378975	-1.69582	DOWN	0.0005	0.00671446
XLOC_009414	ARFGAP2,PACSIN3	46.4876	19.852	-1.22756	DOWN	0.0005	0.00671446
XLOC_052513	AGPAT2	64.0435	29.2775	-1.12926	DOWN	0.0005	0.00671446
XLOC_038196	AFAP1	9.74043	4.62908	-1.07326	DOWN	0.0005	0.00671446
XLOC_007550	RRM1	18.9975	9.07243	-1.06625	DOWN	0.0005	0.00671446
XLOC_009871	KCNE3	1.70468	0.0657306	-4.69679	DOWN	0.00055	0.00724698
XLOC_000998	CLCA4	5.02008	1.13408	-2.14619	DOWN	0.00055	0.00724698
XLOC_055427	CD24P4	923.267	297.383	-1.63443	DOWN	0.00055	0.00724698
XLOC_017533	ZNF710	8.97448	3.3961	-1.40195	DOWN	0.00055	0.00724698
XLOC_029067	BOK	17.7078	6.77944	-1.38515	DOWN	0.00055	0.00724698
XLOC_044324	COL12A1	8.25379	3.22994	-1.35355	DOWN	0.00055	0.00724698
XLOC_030607	SDPR	24.087	9.88449	-1.28501	DOWN	0.00055	0.00724698
XLOC_037427	CCNG2	51.9232	21.6768	-1.26023	DOWN	0.00055	0.00724698
XLOC_035024	FNDC3B	47.054	21.981	-1.09806	DOWN	0.00055	0.00724698
XLOC_032169	TGM2	41.141	19.4542	-1.08049	DOWN	0.00055	0.00724698
XLOC_000323	CDC42	128.089	63.959	-1.00193	DOWN	0.00055	0.00724698
XLOC_008928	NTM	11.9244	3.42622	-1.79923	DOWN	0.0006	0.00782607
XLOC_012111	BCAT1	5.63479	1.7349	-1.69951	DOWN	0.0006	0.00782607
XLOC_021229	CPD	133.474	43.6263	-1.61329	DOWN	0.0006	0.00782607
XLOC_038883	PRSS12	19.7466	6.57116	-1.58738	DOWN	0.0006	0.00782607
XLOC_048523	SULF1	5.90848	2.12358	-1.47629	DOWN	0.0006	0.00782607
XLOC_025392	AXL	17.3224	7.30015	-1.24664	DOWN	0.0006	0.00782607
XLOC_024299	DSC3	38.237	16.6744	-1.19733	DOWN	0.0006	0.00782607
XLOC_034688	PLXNA1	23.4285	10.785	-1.11924	DOWN	0.0006	0.00782607
XLOC_052059	RP11-367F23.1	2.15939	0.148223	-3.86478	DOWN	0.00065	0.00837429
XLOC_040879	DNAH5	2.34334	0.387313	-2.59699	DOWN	0.00065	0.00837429
XLOC_009891	ARRB1	9.14554	3.30085	-1.47023	DOWN	0.00065	0.00837429
XLOC_005376	VIM	264.194	96.3586	-1.45511	DOWN	0.00065	0.00837429
XLOC_004155	IGSF9	7.33359	2.78522	-1.39673	DOWN	0.00065	0.00837429
XLOC_028596	ITGAV	75.1041	31.3024	-1.26262	DOWN	0.00065	0.00837429
XLOC_036556	MCCC1	17.4745	7.57257	-1.2064	DOWN	0.00065	0.00837429
XLOC_004927	ADSS	22.4196	9.92962	-1.17495	DOWN	0.00065	0.00837429
XLOC_037112	PGM2	32.226	15.3002	-1.07468	DOWN	0.00065	0.00837429
XLOC_029952	TMEM131	18.6743	9.30645	-1.00476	DOWN	0.00065	0.00837429
XLOC_004409	IVNS1ABP	23.2867	10.3298	-1.17269	DOWN	0.0007	0.00897719
XLOC_001464	CGN	16.8659	7.52454	-1.16443	DOWN	0.0007	0.00897719
XLOC_030588	SLC40A1	40.5236	18.6991	-1.11579	DOWN	0.0007	0.00897719
XLOC_020848	PLD2	16.1299	7.57335	-1.09073	DOWN	0.0007	0.00897719
XLOC_008144	MS4A15	16.1098	2.2115	-2.86484	DOWN	0.00075	0.00949529
XLOC_012908	TMEM119	5.4089	1.00361	-2.43013	DOWN	0.00075	0.00949529
XLOC_051260	LCN2	1756.46	465.641	-1.91538	DOWN	0.00075	0.00949529
XLOC_050971	WNK2	3.57135	1.00863	-1.82408	DOWN	0.00075	0.00949529
XLOC_002388	MTR	5.26632	1.76605	-1.57627	DOWN	0.00075	0.00949529
XLOC_000047	ATAD3A,ATAD3B,ATAD3C,VWA1	85.2247	34.0409	-1.324	DOWN	0.00075	0.00949529
XLOC_026780	TEAD2	21.79	9.66246	-1.17321	DOWN	0.00075	0.00949529
XLOC_017371	UBE2Q2	21.8303	9.8713	-1.14502	DOWN	0.00075	0.00949529
XLOC_021889	ITGB4	250.762	63.0045	-1.99279	DOWN	0.0008	0.0100227
XLOC_002869	GALE	34.2812	10.1297	-1.75883	DOWN	0.0008	0.0100227
XLOC_011209	SLC16A7	3.42676	1.1117	-1.62408	DOWN	0.0008	0.0100227
XLOC_043453	MTHFD1L	8.69508	3.23782	-1.42518	DOWN	0.0008	0.0100227
XLOC_002248	CAPN2	326.896	124.353	-1.39439	DOWN	0.0008	0.0100227
XLOC_006486	NEBL	16.4545	6.79332	-1.27629	DOWN	0.0008	0.0100227
XLOC_041881	PDGFRB	14.118	6.05679	-1.22091	DOWN	0.0008	0.0100227
XLOC_051067	RNF20	14.2975	6.54283	-1.12777	DOWN	0.0008	0.0100227
XLOC_033023	URB1	6.32475	2.98656	-1.08252	DOWN	0.0008	0.0100227
XLOC_041696	2008-09-01	17.4599	8.44873	-1.04724	DOWN	0.0008	0.0100227
XLOC_017892	C15orf52	6.88853	1.42284	-2.27543	DOWN	0.00085	0.0105938
XLOC_040499	GM2A	93.2149	40.2714	-1.2108	DOWN	0.00085	0.0105938
XLOC_042590	DDR1	164.172	73.2898	-1.16352	DOWN	0.00085	0.0105938
XLOC_012163	IPO8	14.5607	6.92683	-1.07181	DOWN	0.00085	0.0105938
XLOC_035750	ACOX2	3.62965	0.714986	-2.34384	DOWN	0.0009	0.0110936
XLOC_042988	TTK	2.55942	0.598925	-2.09537	DOWN	0.0009	0.0110936
XLOC_043529	SLC22A3	7.42676	2.29649	-1.6933	DOWN	0.0009	0.0110936
XLOC_029933	SEMA4C	10.7225	3.3668	-1.6712	DOWN	0.0009	0.0110936
XLOC_041894	ANXA6	15.7121	6.7593	-1.21693	DOWN	0.0009	0.0110936
XLOC_031515	VSTM2L	67.6221	30.5945	-1.14423	DOWN	0.0009	0.0110936
XLOC_005619	GPRIN2	4.29654	1.38265	-1.63574	DOWN	0.00095	0.0115658
XLOC_019010	KIF22	10.3568	3.34469	-1.63063	DOWN	0.00095	0.0115658
XLOC_040240	LMNB1	4.97742	1.7164	-1.53601	DOWN	0.00095	0.0115658
XLOC_037482	ARHGAP24	10.4817	3.68384	-1.5086	DOWN	0.00095	0.0115658
XLOC_022036	RPH3AL	10.3685	4.01956	-1.3671	DOWN	0.00095	0.0115658
XLOC_035077	SOX2	28.2622	12.6644	-1.15809	DOWN	0.00095	0.0115658
XLOC_028216	UGGT1	12.1407	6.01063	-1.01426	DOWN	0.00095	0.0115658
XLOC_004457	ASPM	1.55294	0.30627	-2.34212	DOWN	0.001	0.0119751
XLOC_046934	FKBP9L,RP11-310H4.6	7.29077	1.68335	-2.11473	DOWN	0.001	0.0119751
XLOC_006457	FAM171A1	4.24172	1.00804	-2.07309	DOWN	0.001	0.0119751
XLOC_015550	ADSSL1	9.74503	3.0781	-1.66262	DOWN	0.001	0.0119751
XLOC_025031	B3GNT3	12.4279	4.13281	-1.58839	DOWN	0.001	0.0119751
XLOC_053961	CTPS2	7.27328	2.67084	-1.44531	DOWN	0.001	0.0119751
XLOC_014333	ABCC4	4.95767	1.94421	-1.35048	DOWN	0.001	0.0119751
XLOC_025875	PPAP2C	51.5434	21.882	-1.23605	DOWN	0.001	0.0119751
XLOC_006538	MPP7	13.447	6.45874	-1.05796	DOWN	0.001	0.0119751
XLOC_001916	LAMC1	48.4796	23.6574	-1.03508	DOWN	0.001	0.0119751
XLOC_041814	PCDH1	34.5851	17.2086	-1.00702	DOWN	0.001	0.0119751
XLOC_004369	ZNF648	1.14967	0.0254556	-5.4971	DOWN	0.00105	0.0124585
XLOC_034278	FLNB	79.8154	24.8676	-1.6824	DOWN	0.00105	0.0124585
XLOC_044272	ADH5P4	21.4139	7.13142	-1.58628	DOWN	0.00105	0.0124585
XLOC_025982	CTB-50L17.14,LRG1,PLIN5	11.6555	4.66167	-1.32209	DOWN	0.00105	0.0124585
XLOC_018888	C16orf62	16.2647	6.58203	-1.30514	DOWN	0.00105	0.0124585
XLOC_020104	ZNF629	5.54949	2.27544	-1.28621	DOWN	0.00105	0.0124585
XLOC_049162	PPP1R3B	8.09178	3.56837	-1.18119	DOWN	0.00105	0.0124585
XLOC_040785	BRD9,ZDHHC11,ZDHHC11B	17.477	7.76195	-1.17096	DOWN	0.00105	0.0124585
XLOC_027586	REL	6.83783	3.03784	-1.17049	DOWN	0.00105	0.0124585
XLOC_041061	PRKAA1,TTC33	36.7902	17.9064	-1.03885	DOWN	0.00105	0.0124585
XLOC_027996	IL1R1	31.8554	15.5666	-1.03309	DOWN	0.00105	0.0124585
XLOC_044544	LAMA4	5.0081	1.43978	-1.79842	DOWN	0.0011	0.0129694
XLOC_043341	MYB	1.90238	0.680088	-1.48401	DOWN	0.0011	0.0129694
XLOC_035031	ECT2	10.8026	4.64698	-1.21701	DOWN	0.0011	0.0129694
XLOC_051564	PLIN2	23.4005	10.6832	-1.13119	DOWN	0.0011	0.0129694
XLOC_049258	MTUS1	44.0102	20.3088	-1.11573	DOWN	0.0011	0.0129694
XLOC_051716	TPM2	39.7794	16.8212	-1.24174	DOWN	0.00115	0.0134738
XLOC_044036	FKBP5	76.5784	36.4681	-1.0703	DOWN	0.00115	0.0134738
XLOC_015202	CIPC,RP11-463C8.4,TMEM63C	8.97939	4.27946	-1.06919	DOWN	0.00115	0.0134738
XLOC_025229	GPI,PDCD2L,RP11-618P17.4	142.86	68.264	-1.06541	DOWN	0.00115	0.0134738
XLOC_053677	VGLL1	3.04025	0.371986	-3.03087	DOWN	0.0012	0.0139238
XLOC_037389	CXCL6	24.8285	3.30266	-2.9103	DOWN	0.0012	0.0139238
XLOC_033995	RBMS3	5.09416	1.48001	-1.78323	DOWN	0.0012	0.0139238
XLOC_045873	COL1A2	185.473	59.1306	-1.64923	DOWN	0.0012	0.0139238
XLOC_023311	MYADML2,PYCR1	5.99953	1.93942	-1.62922	DOWN	0.0012	0.0139238
XLOC_005718	CDK1	13.8212	4.66004	-1.56847	DOWN	0.0012	0.0139238
XLOC_035713	TKT	216.948	98.8027	-1.13473	DOWN	0.0012	0.0139238
XLOC_007741	LDHA	733.341	187.825	-1.9651	DOWN	0.00125	0.014375
XLOC_039521	FAM105A	6.88764	1.86169	-1.8874	DOWN	0.00125	0.014375
XLOC_050389	IL33	33.0034	9.13432	-1.85325	DOWN	0.00125	0.014375
XLOC_031415	TPX2	7.27159	2.27344	-1.67739	DOWN	0.00125	0.014375
XLOC_046165	SMO	9.08528	3.98413	-1.18927	DOWN	0.00125	0.014375
XLOC_022306	FLII	63.3775	30.5075	-1.05481	DOWN	0.00125	0.014375
XLOC_043494	ARID1B	13.5962	6.71853	-1.01699	DOWN	0.00125	0.014375
XLOC_018097	ADAM10	47.2644	23.4325	-1.01225	DOWN	0.00125	0.014375
XLOC_046207	EXOC4	25.3843	12.6076	-1.00965	DOWN	0.00125	0.014375
XLOC_008858	SLC37A2	10.4398	3.41993	-1.61005	DOWN	0.0013	0.0147982
XLOC_034707	ACAD9	12.2179	5.18327	-1.23706	DOWN	0.0013	0.0147982
XLOC_013066	CDK2AP1	167.885	72.5638	-1.21015	DOWN	0.0013	0.0147982
XLOC_026769	GYS1	35.1373	15.8569	-1.14789	DOWN	0.0013	0.0147982
XLOC_002975	SDC3	8.42867	3.81586	-1.1433	DOWN	0.0013	0.0147982
XLOC_004932	HNRNPU	120.367	56.4507	-1.09238	DOWN	0.0013	0.0147982
XLOC_035050	RP11-2L8.1,RP11-91K9.1	5.12953	0.54016	-3.24737	DOWN	0.00135	0.015223
XLOC_044167	PTCHD4	6.42736	1.17431	-2.45241	DOWN	0.00135	0.015223
XLOC_027237	RRM2	4.91426	1.10345	-2.15496	DOWN	0.00135	0.015223
XLOC_038349	TLR1,TLR6	1.33821	0.420594	-1.6698	DOWN	0.00135	0.015223
XLOC_047424	TMEM168	10.551	3.54228	-1.57464	DOWN	0.00135	0.015223
XLOC_054751	HS6ST2	8.35703	3.13929	-1.41255	DOWN	0.00135	0.015223
XLOC_038128	SPON2	95.9117	41.3223	-1.21479	DOWN	0.00135	0.015223
XLOC_044712	MAP3K5	12.8924	6.12077	-1.07473	DOWN	0.00135	0.015223
XLOC_015910	LINC00519	4.61157	0.414558	-3.47561	DOWN	0.0014	0.0156608
XLOC_006164	PDCD4	209.367	44.0784	-2.24789	DOWN	0.0014	0.0156608
XLOC_005778	HKDC1	2.89574	0.617148	-2.23024	DOWN	0.0014	0.0156608
XLOC_039235	HPGD	8.03027	2.59548	-1.62945	DOWN	0.0014	0.0156608
XLOC_040796	LPCAT1	123.393	49.7305	-1.31106	DOWN	0.0014	0.0156608
XLOC_046214	CALD1	71.4034	31.015	-1.20303	DOWN	0.0014	0.0156608
XLOC_052224	EPB41L4B	14.5649	6.69797	-1.1207	DOWN	0.0014	0.0156608
XLOC_041785	TMEM173	30.4175	14.2008	-1.09893	DOWN	0.0014	0.0156608
XLOC_034336	MITF	9.73268	4.58236	-1.08675	DOWN	0.0014	0.0156608
XLOC_028958	B3GNT7	8.45735	2.45127	-1.78668	DOWN	0.00145	0.0160704
XLOC_020776	FAM57A	24.9157	8.25362	-1.59396	DOWN	0.00145	0.0160704
XLOC_005344	CAMK1D	4.48341	1.50803	-1.57193	DOWN	0.00145	0.0160704
XLOC_041562	EPB41L4A	8.94467	3.28683	-1.44433	DOWN	0.00145	0.0160704
XLOC_014151	EBPL	59.3946	21.8671	-1.44157	DOWN	0.00145	0.0160704
XLOC_027550	SPTBN1	63.6687	25.5738	-1.31592	DOWN	0.00145	0.0160704
XLOC_035647	LAMB2	96.3793	40.9971	-1.2332	DOWN	0.00145	0.0160704
XLOC_001609	KIRREL	15.8897	6.9759	-1.18764	DOWN	0.00145	0.0160704
XLOC_021396	CSF3	11.1035	1.08448	-3.35594	DOWN	0.0015	0.0164511
XLOC_006065	SCD	334.627	109.694	-1.60906	DOWN	0.0015	0.0164511
XLOC_012928	TRPV4	7.37163	2.84469	-1.37371	DOWN	0.0015	0.0164511
XLOC_038780	SLC39A8	32.3057	13.2567	-1.28506	DOWN	0.0015	0.0164511
XLOC_009601	TCN1	28.419	12.7132	-1.16053	DOWN	0.0015	0.0164511
XLOC_009634	AHNAK	50.1865	18.3	-1.45545	DOWN	0.00155	0.0169442
XLOC_041142	SLC38A9	12.9181	5.53708	-1.2222	DOWN	0.00155	0.0169442
XLOC_017547	IQGAP1	72.5997	33.2805	-1.12528	DOWN	0.00155	0.0169442
XLOC_039076	LRBA	19.7328	9.57387	-1.04342	DOWN	0.00155	0.0169442
XLOC_025452	CBLC	9.34244	1.7129	-2.44735	DOWN	0.0016	0.0174003
XLOC_025403	CEA,CEACAM5,CEACAM6	838.857	178.692	-2.23095	DOWN	0.0016	0.0174003
XLOC_048155	SORBS3	41.8212	17.9002	-1.22426	DOWN	0.0016	0.0174003
XLOC_008599	AMOTL1	17.8423	7.68275	-1.21561	DOWN	0.0016	0.0174003
XLOC_033206	SLC19A1	8.1088	1.38489	-2.54972	DOWN	0.00165	0.0178058
XLOC_018463	RHCG	5.71066	1.30406	-2.13065	DOWN	0.00165	0.0178058
XLOC_043848	ZSCAN31	12.3019	4.57869	-1.42588	DOWN	0.00165	0.0178058
XLOC_018009	FBN1	5.02436	2.00334	-1.32654	DOWN	0.00165	0.0178058
XLOC_021388	ERBB2	56.7342	22.6517	-1.3246	DOWN	0.00165	0.0178058
XLOC_020382	CDH11	10.864	4.36504	-1.31549	DOWN	0.00165	0.0178058
XLOC_005904	TSPAN14	63.2918	27.292	-1.21354	DOWN	0.00165	0.0178058
XLOC_007085	PDLIM1	240.372	119.674	-1.00616	DOWN	0.00165	0.0178058
XLOC_035891	PROS1	23.979	10.7405	-1.15871	DOWN	0.0017	0.0182984
XLOC_053771	MTMR1	14.3339	6.9121	-1.05224	DOWN	0.0017	0.0182984
XLOC_035924	FILIP1L	12.9967	3.39715	-1.93575	DOWN	0.00175	0.0187287
XLOC_005271	PFKP	115.448	42.4405	-1.44372	DOWN	0.00175	0.0187287
XLOC_010962	PFKM	21.4748	9.44754	-1.18464	DOWN	0.00175	0.0187287
XLOC_017184	GCNT3	17.8333	1.60892	-3.47041	DOWN	0.0018	0.0191662
XLOC_010758	DERA	29.8402	12.9298	-1.20656	DOWN	0.00185	0.0196116
XLOC_030578	TFPI	37.9191	16.7321	-1.1803	DOWN	0.00185	0.0196116
XLOC_009021	OSBPL5	7.64747	3.5188	-1.1199	DOWN	0.00185	0.0196116
XLOC_000128	H6PD	9.51982	4.5905	-1.05228	DOWN	0.00185	0.0196116
XLOC_022662	TNS4	110.79	21.8027	-2.34524	DOWN	0.0019	0.0200155
XLOC_028156	STEAP3	12.7279	5.92731	-1.10254	DOWN	0.0019	0.0200155
XLOC_042435	LRRC16A	8.90238	4.37927	-1.0235	DOWN	0.0019	0.0200155
XLOC_020992	ADORA2B	10.9555	2.94799	-1.89385	DOWN	0.002	0.0208727
XLOC_037533	BMPR1B	3.91521	1.41201	-1.47134	DOWN	0.002	0.0208727
XLOC_000423	SYTL1	26.1763	10.9537	-1.25684	DOWN	0.002	0.0208727
XLOC_051159	TRIM32	10.2785	4.3559	-1.23859	DOWN	0.002	0.0208727
XLOC_013117	SLC15A4	23.9924	11.6944	-1.03677	DOWN	0.002	0.0208727
XLOC_010087	TRPC6	2.90596	0.679797	-2.09584	DOWN	0.00205	0.021302
XLOC_035791	SUCLG2	24.6474	9.38339	-1.39326	DOWN	0.00205	0.021302
XLOC_039682	CARD6	6.63	3.06721	-1.11208	DOWN	0.00205	0.021302
XLOC_050114	GSDMC	3.15203	0.557521	-2.49918	DOWN	0.0021	0.0217142
XLOC_051075	SMC2	4.96224	1.96331	-1.3377	DOWN	0.0021	0.0217142
XLOC_008408	ARHGEF17	9.21371	3.96997	-1.21465	DOWN	0.0021	0.0217142
XLOC_013791	LINC00370	4.97925	1.80535	-1.46365	DOWN	0.00215	0.0221495
XLOC_032038	ACSS1	6.96001	2.6225	-1.40815	DOWN	0.00215	0.0221495
XLOC_025922	MOB3A	21.979	10.5454	-1.05952	DOWN	0.00215	0.0221495
XLOC_036329	GPR87	51.636	25.4334	-1.02166	DOWN	0.00215	0.0221495
XLOC_032976	CLDN8	2.05791	0.171151	-3.58783	DOWN	0.0022	0.0225816
XLOC_000079	TP73	1.14587	0.216762	-2.40226	DOWN	0.0022	0.0225816
XLOC_022183	AURKB	4.06519	0.937166	-2.11695	DOWN	0.0022	0.0225816
XLOC_042594	MUC21	2.55094	0.551088	-2.21067	DOWN	0.00225	0.0230245
XLOC_044735	REPS1	16.5846	8.24494	-1.00826	DOWN	0.00225	0.0230245
XLOC_048865	ZHX2	4.75069	1.37718	-1.78642	DOWN	0.0023	0.0235075
XLOC_043449	PLEKHG1	4.12265	1.68787	-1.28837	DOWN	0.00235	0.0239313
XLOC_031556	SRSF6	36.9148	17.1752	-1.10387	DOWN	0.00235	0.0239313
XLOC_016266	TRIP11	9.03362	4.36948	-1.04784	DOWN	0.00235	0.0239313
XLOC_046078	CFTR	2.39075	0.453871	-2.39711	DOWN	0.0024	0.0243667
XLOC_012149	PTHLH	57.3599	16.7536	-1.77557	DOWN	0.0024	0.0243667
XLOC_053276	PGK1	584.493	198.452	-1.5584	DOWN	0.0025	0.0251692
XLOC_029791	POLR1A	5.56202	2.68976	-1.04813	DOWN	0.0025	0.0251692
XLOC_042802	TMEM63B	76.8649	37.532	-1.0342	DOWN	0.0025	0.0251692
XLOC_026936	CDC42EP5	21.489	5.4975	-1.96675	DOWN	0.00255	0.0255654
XLOC_019726	ABCA3	20.2314	6.96255	-1.53891	DOWN	0.00255	0.0255654
XLOC_005332	CELF2	11.1119	4.75297	-1.22521	DOWN	0.00255	0.0255654
XLOC_053196	DLG3	15.5408	7.58046	-1.0357	DOWN	0.00255	0.0255654
XLOC_002119	IL24	7.51581	0.588349	-3.67518	DOWN	0.0026	0.0259275
XLOC_039052	ZNF827	5.00099	1.61315	-1.63233	DOWN	0.00265	0.0263636
XLOC_011594	ATP2A2	206.957	87.7704	-1.23753	DOWN	0.00265	0.0263636
XLOC_031841	C20orf194	6.45329	2.87461	-1.16667	DOWN	0.00265	0.0263636
XLOC_039963	PAPD4	18.4405	8.8957	-1.0517	DOWN	0.00265	0.0263636
XLOC_006188	VWA2	4.57359	1.0175	-2.16831	DOWN	0.00275	0.027086
XLOC_052314	C5	4.58713	1.14417	-2.00329	DOWN	0.00275	0.027086
XLOC_039843	CCNB1	18.4873	6.89533	-1.42284	DOWN	0.00275	0.027086
XLOC_053003	RBM3	57.3348	24.6434	-1.21821	DOWN	0.00275	0.027086
XLOC_027298	VSNL1	18.6428	8.66269	-1.10573	DOWN	0.00275	0.027086
XLOC_012390	KRT80	8.7704	3.76884	-1.21852	DOWN	0.0028	0.0274498
XLOC_032783	PWP2	9.63454	4.44427	-1.11627	DOWN	0.0028	0.0274498
XLOC_043365	KIAA1244	4.45373	2.22485	-1.00131	DOWN	0.0028	0.0274498
XLOC_020291	TOX3	4.32487	0.873678	-2.30748	DOWN	0.00285	0.0278426
XLOC_041135	MCIDAS	2.93042	0.678202	-2.11132	DOWN	0.00285	0.0278426
XLOC_023950	SERPINB10,SERPINB2	15.8954	6.06409	-1.39025	DOWN	0.00285	0.0278426
XLOC_044629	PTPRK	60.2657	28.7618	-1.06718	DOWN	0.0029	0.0282163
XLOC_033877	FANCD2	1.83196	0.570165	-1.68394	DOWN	0.00295	0.0285869
XLOC_027523	MSH2	6.66042	2.70334	-1.30087	DOWN	0.00295	0.0285869
XLOC_002672	GPR157	24.8582	10.9296	-1.18548	DOWN	0.00295	0.0285869
XLOC_019554	ATP2C2	15.1684	7.05995	-1.10334	DOWN	0.00295	0.0285869
XLOC_012421	KRT4	4.57817	1.0592	-2.11179	DOWN	0.003	0.0289713
XLOC_015332	BDKRB1,BDKRB2,RP11-404P21.8	6.36797	1.68727	-1.91614	DOWN	0.003	0.0289713
XLOC_005948	PAPSS2	9.60399	3.9401	-1.2854	DOWN	0.003	0.0289713
XLOC_016971	IVD	18.8467	8.56464	-1.13785	DOWN	0.003	0.0289713
XLOC_033834	LRRN1	37.5386	15.0481	-1.31879	DOWN	0.00305	0.0293362
XLOC_026569	DYRK1B	19.0343	8.39247	-1.18143	DOWN	0.00305	0.0293362
XLOC_002193	CENPF	3.14541	0.712516	-2.14226	DOWN	0.0031	0.0297321
XLOC_007848	NAT10	10.578	5.27479	-1.00389	DOWN	0.0031	0.0297321
XLOC_015641	NDRG2	24.6684	5.08164	-2.2793	DOWN	0.0032	0.0305691
XLOC_041568	MCC	10.3747	4.63146	-1.16354	DOWN	0.0032	0.0305691
XLOC_023122	ABCA8	1.56107	0.422448	-1.88569	DOWN	0.00325	0.0309237
XLOC_048679	TMEM67	5.69866	2.19876	-1.37393	DOWN	0.00325	0.0309237
XLOC_003500	ZNHIT6	12.8998	5.77963	-1.1583	DOWN	0.0033	0.0312756
XLOC_053797	ZNF185	22.15	10.1885	-1.12037	DOWN	0.0033	0.0312756
XLOC_017023	CKMT1B	3.97881	1.03137	-1.94777	DOWN	0.00335	0.0317137
XLOC_000262	PADI1	1.27222	0.125258	-3.34438	DOWN	0.0034	0.0321147
XLOC_052697	GYG2	1.03458	0.226413	-2.19201	DOWN	0.0034	0.0321147
XLOC_027444	CRIM1	25.4379	12.2229	-1.0574	DOWN	0.0034	0.0321147
XLOC_048422	MRPL15	30.0423	12.4864	-1.26664	DOWN	0.00345	0.0324593
XLOC_008333	TPCN2	4.66983	1.29951	-1.8454	DOWN	0.00355	0.0332328
XLOC_015297	RIN3	4.06018	1.50476	-1.43201	DOWN	0.00355	0.0332328
XLOC_035649	CCDC71	12.1106	5.22042	-1.21403	DOWN	0.00355	0.0332328
XLOC_018281	CYP1A1	14.913	6.85639	-1.12105	DOWN	0.00355	0.0332328
XLOC_034055	ITGA9	1.96319	0.210012	-3.22466	DOWN	0.0036	0.033626
XLOC_031471	ACSS2	49.0354	23.9739	-1.03236	DOWN	0.0036	0.033626
XLOC_035693	DUSP7	30.7202	15.2128	-1.0139	DOWN	0.0036	0.033626
XLOC_049364	LINC00589	1.95257	0.261957	-2.89797	DOWN	0.00365	0.0339986
XLOC_051299	RP11-65J3.1	28.5327	10.4638	-1.44721	DOWN	0.00365	0.0339986
XLOC_028926	CCL20	186.51	89.6627	-1.05668	DOWN	0.00365	0.0339986
XLOC_022715	KRT13,KRT15,KRT19	2200.77	475.309	-2.21107	DOWN	0.0037	0.0343881
XLOC_043965	EHMT2	17.3582	8.13228	-1.09389	DOWN	0.0037	0.0343881
XLOC_035789	LRIG1	18.6321	8.81828	-1.07922	DOWN	0.0037	0.0343881
XLOC_048993	PSCA	74.0214	18.4822	-2.0018	DOWN	0.00375	0.0347376
XLOC_028413	TANC1	12.0001	5.82316	-1.04317	DOWN	0.00375	0.0347376
XLOC_000275	KLHDC7A	1.52018	0.206458	-2.88032	DOWN	0.0038	0.0351041
XLOC_019371	PLEKHG4	1.25407	0.423737	-1.56537	DOWN	0.0038	0.0351041
XLOC_001582	SEMA4A	8.00104	3.49334	-1.19558	DOWN	0.0038	0.0351041
XLOC_001229	MAGI3	10.2428	4.59474	-1.15655	DOWN	0.00385	0.0354297
XLOC_038566	SULT1E1	1.18319	0.162896	-2.86066	DOWN	0.0039	0.035831
XLOC_043406	UTRN	13.2609	5.6969	-1.21893	DOWN	0.00395	0.0362507
XLOC_020682	DBNDD1	11.7889	4.42794	-1.41272	DOWN	0.004	0.0364905
XLOC_034472	COL8A1	9.54342	3.85789	-1.30669	DOWN	0.004	0.0364905
XLOC_012824	IKBIP	20.8799	8.90556	-1.22933	DOWN	0.004	0.0364905
XLOC_049526	SNAI2	48.2986	22.8502	-1.07977	DOWN	0.004	0.0364905
XLOC_051373	COL5A1	26.4312	12.6814	-1.05953	DOWN	0.004	0.0364905
XLOC_030004	FHL2	56.8761	22.7876	-1.31958	DOWN	0.00405	0.0369066
XLOC_041883	ARSI	2.4513	0.571236	-2.10138	DOWN	0.0041	0.0371809
XLOC_024799	CERS4	24.0602	7.92896	-1.60144	DOWN	0.0041	0.0371809
XLOC_031638	SLC9A8	6.63074	3.0391	-1.12552	DOWN	0.0041	0.0371809
XLOC_026199	ILVBL	19.1082	8.34175	-1.19577	DOWN	0.00415	0.0374726
XLOC_029703	DCTN1,RP11-287D1.3,SLC4A5	37.8972	17.1838	-1.14104	DOWN	0.00415	0.0374726
XLOC_004326	RFWD2	21.7406	10.7427	-1.01704	DOWN	0.00415	0.0374726
XLOC_031014	C2orf54	3.3968	0.81008	-2.06804	DOWN	0.0042	0.0378428
XLOC_011233	SRGAP1	3.25374	1.45512	-1.16095	DOWN	0.00425	0.0381705
XLOC_039067	NR3C2	8.51802	4.00599	-1.08836	DOWN	0.00425	0.0381705
XLOC_008407	P2RY6	3.8356	0.910846	-2.07417	DOWN	0.0043	0.0385784
XLOC_033520	-	19.9173	6.09713	-1.70782	DOWN	0.00435	0.0389024
XLOC_041675	FBN2	2.42064	0.784825	-1.62494	DOWN	0.00435	0.0389024
XLOC_041731	H2AFY	110.668	53.3597	-1.05241	DOWN	0.00435	0.0389024
XLOC_041055	FYB	13.1261	3.11591	-2.07472	DOWN	0.0044	0.039266
XLOC_003260	COA7	5.92857	2.08603	-1.50693	DOWN	0.0044	0.039266
XLOC_012879	ALDH1L2	3.56621	1.42807	-1.32032	DOWN	0.0044	0.039266
XLOC_027665	ANXA4	126.049	56.1211	-1.16737	DOWN	0.00445	0.0396281
XLOC_046637	AGR3	23.7696	6.41951	-1.88858	DOWN	0.0045	0.0400098
XLOC_001679	TOMM40L	8.26659	3.64542	-1.18121	DOWN	0.0045	0.0400098
XLOC_017537	SEMA4B	151.526	46.4724	-1.70512	DOWN	0.0046	0.0407266
XLOC_023203	TRIM47	20.1323	8.22617	-1.29122	DOWN	0.0046	0.0407266
XLOC_023744	DSG2	154.445	66.1553	-1.22316	DOWN	0.00465	0.0410612
XLOC_014882	CTAGE5,MIA2,RP11-407N17.3	26.4864	10.4693	-1.33908	DOWN	0.0047	0.0413723
XLOC_034965	NMD3	22.9224	10.7325	-1.09477	DOWN	0.0047	0.0413723
XLOC_037069	RP11-302F12.1	9.90767	0	#NAME?	DOWN	0.00475	0.0417033
XLOC_004007	PGLYRP3,PGLYRP4	2.2423	0.314457	-2.83405	DOWN	0.00475	0.0417033
XLOC_045133	AC093627.10	2.10466	0.379862	-2.47004	DOWN	0.0048	0.0420325
XLOC_031962	RBBP9	10.4278	4.49034	-1.21554	DOWN	0.0048	0.0420325
XLOC_007332	MKI67	2.25847	0.550364	-2.03689	DOWN	0.00485	0.0422941
XLOC_007302	NKX1-2	3.78745	1.05827	-1.83952	DOWN	0.00485	0.0422941
XLOC_042630	C2,CFB	230.51	65.3768	-1.81798	DOWN	0.00485	0.0422941
XLOC_044624	KIAA0408,SOGA3	6.11941	1.89813	-1.68882	DOWN	0.00485	0.0422941
XLOC_006724	ARHGAP22	5.28271	1.69171	-1.6428	DOWN	0.00485	0.0422941
XLOC_003959	FAM63A	11.6371	4.04076	-1.52603	DOWN	0.0049	0.0426637
XLOC_051302	LINC00963,RP11-492E3.51	15.6979	6.98879	-1.16746	DOWN	0.0049	0.0426637
XLOC_019535	HSD17B2	7.74266	0.896244	-3.11087	DOWN	0.00495	0.0429878
XLOC_052460	SLC2A6	9.05152	2.25376	-2.00582	DOWN	0.00495	0.0429878
XLOC_037159	LIMCH1	17.2909	8.18751	-1.07852	DOWN	0.00495	0.0429878
XLOC_011460	SUCLG2P2	9.9878	3.53142	-1.49992	DOWN	0.005	0.0433548
XLOC_010781	AEBP2	16.522	7.78345	-1.08591	DOWN	0.0051	0.0441536
XLOC_041077	SEPP1	309.869	132.402	-1.22674	DOWN	0.00515	0.0444492
XLOC_045474	AEBP1	8.69069	4.20485	-1.04742	DOWN	0.00515	0.0444492
XLOC_006668	C10orf10	7.95596	1.4188	-2.48737	DOWN	0.0052	0.0447429
XLOC_030961	IQCA1	5.57464	2.54932	-1.12876	DOWN	0.0052	0.0447429
XLOC_050182	LY6D	2.60517	0.345254	-2.91565	DOWN	0.00525	0.0451039
XLOC_048520	C8orf34	2.90748	0.489258	-2.5711	DOWN	0.00525	0.0451039
XLOC_027430	LTBP1	21.4847	8.70564	-1.30328	DOWN	0.00535	0.0458225
XLOC_014004	STARD13	3.14095	1.36392	-1.20344	DOWN	0.00535	0.0458225
XLOC_042307	DSP	65.1867	31.2495	-1.06074	DOWN	0.00535	0.0458225
XLOC_048522	GS1-44D20.1	47.1448	22.9686	-1.03743	DOWN	0.00535	0.0458225
XLOC_001702	DDR2	3.58669	1.52643	-1.23249	DOWN	0.0054	0.0461332
XLOC_050025	SAMD12	10.6944	5.22618	-1.03303	DOWN	0.0055	0.04675
XLOC_054517	XKRX	2.83348	0.540574	-2.39001	DOWN	0.00555	0.0470561
XLOC_001260	ATP1A1	360.692	146.8	-1.29691	DOWN	0.0056	0.0473606
XLOC_018407	GOLGA6L5P,RP11-182J1.12,UBE2Q2P1	2.02314	0.535459	-1.91775	DOWN	0.00565	0.0476875
XLOC_046408	KRBA1	4.9957	1.9685	-1.34359	DOWN	0.00565	0.0476875
XLOC_016212	STON2	8.58632	3.76237	-1.1904	DOWN	0.00565	0.0476875
XLOC_025531	SULT2B1	3.73443	0.599211	-2.63975	DOWN	0.0057	0.047965
XLOC_025536	FUT2	19.626	3.32386	-2.56184	DOWN	0.0057	0.047965
XLOC_014119	LCP1	2.14434	0.659487	-1.70112	DOWN	0.0057	0.047965
XLOC_017155	CGNL1	4.50646	2.04857	-1.13738	DOWN	0.0057	0.047965
XLOC_051144	COL27A1	6.96094	3.17552	-1.13229	DOWN	0.0057	0.047965
XLOC_000685	CYP4B1	203.025	60.7551	-1.74058	DOWN	0.00575	0.0482409
XLOC_003412	LRRC40	9.99019	3.90999	-1.35335	DOWN	0.00575	0.0482409
XLOC_010625	GPR162,LEPREL2	10.4072	5.07198	-1.03696	DOWN	0.00575	0.0482409
XLOC_021474	ARL4D	35.7877	17.8456	-1.00389	DOWN	0.00575	0.0482409
XLOC_013718	GPC6	3.0662	1.16968	-1.39034	DOWN	0.0058	0.0484428
XLOC_008691	DIXDC1	3.56149	1.50353	-1.24413	DOWN	0.0058	0.0484428
XLOC_020115	PRSS8	98.123	48.4928	-1.01682	DOWN	0.0058	0.0484428
XLOC_030530	SESTD1	28.5397	11.561	-1.30371	DOWN	0.00595	0.0495234
XLOC_000996	CLCA2	54.3321	26.6043	-1.03015	DOWN	0.00595	0.0495234
XLOC_046221	NUP205	13.2964	6.62472	-1.0051	DOWN	0.00595	0.0495234
XLOC_041972	ATP10B	2.10701	0.409525	-2.36317	DOWN	0.006	0.0498163

## Sheet: HD vs HA
LocusID	GeneID	HD_FPKM	HA_FPKM	Ratio(log2)	Up/Down	P-value	Q-value
XLOC_018626	HBA1	0	1.23355	inf	UP	5e-05	0.00180249
XLOC_013025	RNU4-1,RNU4-2	0.39769	375.215	9.88186	UP	5e-05	0.00180249
XLOC_030185	CYP4F62P,FAR2P2	0.0978111	2.64179	4.75537	UP	5e-05	0.00180249
XLOC_003914	RNVU1-18	0.375424	10.0779	4.74654	UP	5e-05	0.00180249
XLOC_021597	NGFR	1.0006	26.3155	4.71698	UP	5e-05	0.00180249
XLOC_039022	RNF150	0.328283	5.64667	4.10439	UP	5e-05	0.00180249
XLOC_050175	ARC	1.52711	26.1121	4.09584	UP	5e-05	0.00180249
XLOC_051714	RMRP	20.5274	333.653	4.02273	UP	5e-05	0.00180249
XLOC_027345	EFR3B	0.153004	2.10129	3.77963	UP	5e-05	0.00180249
XLOC_015887	RN7SL2	64.8028	856.254	3.72391	UP	5e-05	0.00180249
XLOC_042857	RN7SK	51.3116	634.753	3.62884	UP	5e-05	0.00180249
XLOC_011588	FAM222A	0.836664	10.2585	3.61603	UP	5e-05	0.00180249
XLOC_005995	HHEX	1.0968	12.189	3.4742	UP	5e-05	0.00180249
XLOC_043798	HIST1H2BG	8.14717	90.4763	3.47317	UP	5e-05	0.00180249
XLOC_045876	PEG10	26.9928	286.469	3.40773	UP	5e-05	0.00180249
XLOC_029921	DUSP2	1.40709	14.8762	3.40222	UP	5e-05	0.00180249
XLOC_018368	MEX3B	3.14915	32.0672	3.34806	UP	5e-05	0.00180249
XLOC_048175	NEFM	2.75551	23.667	3.10248	UP	5e-05	0.00180249
XLOC_026057	MYO1F	0.139894	1.11868	2.99939	UP	5e-05	0.00180249
XLOC_004080	C1orf61	0.424343	3.22565	2.92629	UP	5e-05	0.00180249
XLOC_030901	SLC16A14	0.445712	3.17591	2.83298	UP	5e-05	0.00180249
XLOC_031759	SLCO4A1	0.464612	3.26103	2.81123	UP	5e-05	0.00180249
XLOC_030459	DLX2	2.2228	14.9723	2.75185	UP	5e-05	0.00180249
XLOC_034218	GRM2	0.300283	2.00353	2.73815	UP	5e-05	0.00180249
XLOC_041734	CXCL14	4.96405	32.7949	2.72388	UP	5e-05	0.00180249
XLOC_027216	ID2	56.3823	362.971	2.68654	UP	5e-05	0.00180249
XLOC_012502	GLS2,MIP	1.05963	6.77812	2.67733	UP	5e-05	0.00180249
XLOC_037745	PCDH10	3.37747	20.4932	2.60113	UP	5e-05	0.00180249
XLOC_028706	FZD7	1.71272	8.99418	2.3927	UP	5e-05	0.00180249
XLOC_009013	CDKN1C	5.30595	27.8074	2.38978	UP	5e-05	0.00180249
XLOC_013537	DLEU1	2.16058	11.1859	2.37219	UP	5e-05	0.00180249
XLOC_004376	RGS16	10.1243	49.3413	2.28497	UP	5e-05	0.00180249
XLOC_023333	RAB40B	1.43191	6.92678	2.27425	UP	5e-05	0.00180249
XLOC_011778	AC079949.1	513.915	2483.97	2.27305	UP	5e-05	0.00180249
XLOC_047269	ASNS	13.7639	64.9043	2.23743	UP	5e-05	0.00180249
XLOC_030255	CXCR4	3.72653	17.1563	2.20283	UP	5e-05	0.00180249
XLOC_052540	NRARP	10.9284	49.7819	2.18754	UP	5e-05	0.00180249
XLOC_032185	MAFB	26.689	118.738	2.15346	UP	5e-05	0.00180249
XLOC_047187	PCLO	0.78227	3.47919	2.15301	UP	5e-05	0.00180249
XLOC_047206	ABCB1,ABCB4	0.35852	1.51423	2.07846	UP	5e-05	0.00180249
XLOC_042368	MYLIP	9.00924	37.0584	2.04032	UP	5e-05	0.00180249
XLOC_035097	KLHL24	6.8233	27.5549	2.01377	UP	5e-05	0.00180249
XLOC_039427	CTD-2228K2.7	6.98077	27.3125	1.9681	UP	5e-05	0.00180249
XLOC_043793	HIST1H1C	39.9993	147.008	1.87785	UP	5e-05	0.00180249
XLOC_008468	CAPN5	2.67697	9.58055	1.83951	UP	5e-05	0.00180249
XLOC_028089	ACOXL,BCL2L11	6.34718	22.3737	1.81762	UP	5e-05	0.00180249
XLOC_051091	TMEM38B	6.06666	21.1761	1.80346	UP	5e-05	0.00180249
XLOC_020400	CDH16,RRAD	16.2946	55.9781	1.78047	UP	5e-05	0.00180249
XLOC_031198	TRIB3	12.183	40.8441	1.74526	UP	5e-05	0.00180249
XLOC_032056	MIR663A	1.80715	6.02995	1.73843	UP	5e-05	0.00180249
XLOC_023265	CBX4	37.5545	120.259	1.67909	UP	5e-05	0.00180249
XLOC_003935	RP11-196G18.22	8.74914	26.4274	1.59482	UP	5e-05	0.00180249
XLOC_004830	SIPA1L2	4.05396	12.1552	1.58418	UP	5e-05	0.00180249
XLOC_050859	PSAT1	13.8346	40.5299	1.5507	UP	5e-05	0.00180249
XLOC_038144	MXD4	16.2514	46.9742	1.5313	UP	5e-05	0.00180249
XLOC_024683	GADD45B	119.091	337.635	1.5034	UP	5e-05	0.00180249
XLOC_037720	HSPA4L	8.71531	24.5442	1.49376	UP	5e-05	0.00180249
XLOC_023303	FAM195B	25.4262	70.538	1.47208	UP	5e-05	0.00180249
XLOC_023315	DCXR	42.6702	117.551	1.46198	UP	5e-05	0.00180249
XLOC_048281	ZNF703	6.28622	16.5739	1.39864	UP	5e-05	0.00180249
XLOC_014409	EFNB2	22.3657	58.6902	1.39183	UP	5e-05	0.00180249
XLOC_035816	RYBP	18.4303	48.2493	1.38843	UP	5e-05	0.00180249
XLOC_032813	BX322557.10,LINC00205	3.25927	8.39033	1.36418	UP	5e-05	0.00180249
XLOC_051261	C9orf16	74.491	189.307	1.34559	UP	5e-05	0.00180249
XLOC_023772	MAPRE2	7.36292	18.4877	1.32822	UP	5e-05	0.00180249
XLOC_025030	FCHO1	0.504439	1.25346	1.31317	UP	5e-05	0.00180249
XLOC_049044	KIFC2	15.156	37.6523	1.31285	UP	5e-05	0.00180249
XLOC_031808	RP5-850E9.3,SCRT2,SRXN1	28.754	70.9274	1.30258	UP	5e-05	0.00180249
XLOC_011817	ULK1	12.6628	30.0389	1.24623	UP	5e-05	0.00180249
XLOC_018376	RPS17	169.906	390.018	1.19881	UP	5e-05	0.00180249
XLOC_027367	MAPRE3	14.2504	32.2642	1.17893	UP	5e-05	0.00180249
XLOC_027936	CNNM4	9.039	20.2868	1.1663	UP	5e-05	0.00180249
XLOC_047333	VGF	1.01722	9.50007	3.2233	UP	0.0001	0.00319879
XLOC_050938	GADD45G	2.38064	15.6881	2.72025	UP	0.0001	0.00319879
XLOC_026822	KLKP1	1.52957	8.10187	2.40513	UP	0.0001	0.00319879
XLOC_041573	TRIM36	1.72172	6.81573	1.98502	UP	0.0001	0.00319879
XLOC_048847	NOV	2.08144	8.07531	1.95594	UP	0.0001	0.00319879
XLOC_002092	TMCC2	0.637537	2.45732	1.94651	UP	0.0001	0.00319879
XLOC_006118	INA	2.37028	8.5792	1.85579	UP	0.0001	0.00319879
XLOC_039681	PTGER4	10.7348	37.216	1.79362	UP	0.0001	0.00319879
XLOC_042393	ID4	5.79885	19.6529	1.7609	UP	0.0001	0.00319879
XLOC_022381	C17orf103	1.88528	6.2605	1.7315	UP	0.0001	0.00319879
XLOC_002435	ZBTB18	6.96035	18.5792	1.41646	UP	0.0001	0.00319879
XLOC_021364	SOCS7	3.50574	8.80261	1.32821	UP	0.0001	0.00319879
XLOC_006925	ZNF503	23.5389	56.5967	1.26567	UP	0.0001	0.00319879
XLOC_018385	CPEB1,RP11-152F13.10,RPS17L	163.31	382.517	1.22791	UP	0.0001	0.00319879
XLOC_029174	ODC1	31.559	71.5835	1.18157	UP	0.0001	0.00319879
XLOC_002903	STMN1	31.6371	71.4376	1.17507	UP	0.0001	0.00319879
XLOC_000173	RNU5E-1	0.602839	8.53704	3.82389	UP	0.00015	0.00438364
XLOC_054390	NAP1L2	0.816957	4.5278	2.47048	UP	0.00015	0.00438364
XLOC_052279	DFNB31	2.5691	8.12319	1.66078	UP	0.00015	0.00438364
XLOC_009641	NXF1,STX5,TMEM223,WDR74	118.521	371.363	1.64769	UP	0.00015	0.00438364
XLOC_049338	CLU	64.5806	196.418	1.60476	UP	0.00015	0.00438364
XLOC_022385	C17orf51	2.14037	6.21489	1.53787	UP	0.00015	0.00438364
XLOC_044356	ELOVL4	6.62149	18.5134	1.48334	UP	0.00015	0.00438364
XLOC_048554	RDH10	14.7863	35.9533	1.28186	UP	0.00015	0.00438364
XLOC_001290	PHGDH	7.45525	17.9948	1.27125	UP	0.00015	0.00438364
XLOC_030196	FAM168B	22.9284	52.8082	1.20363	UP	0.00015	0.00438364
XLOC_042370	MRPL42P2	0	2.04871	inf	UP	0.0002	0.00547263
XLOC_001338	RNVU1-6	0.272624	19.5232	6.16213	UP	0.0002	0.00547263
XLOC_022184	LINC00324	0.378979	4.04031	3.41427	UP	0.0002	0.00547263
XLOC_007239	HSPA12A	0.532109	2.74769	2.36843	UP	0.0002	0.00547263
XLOC_009002	H19	5.47463	24.4689	2.16012	UP	0.0002	0.00547263
XLOC_032075	DUSP15	0.137262	1.13022	3.0416	UP	0.00025	0.00651557
XLOC_017886	BMF	1.18881	4.75618	2.00028	UP	0.00025	0.00651557
XLOC_037221	DANCR	12.2338	40.8877	1.74079	UP	0.00025	0.00651557
XLOC_034943	MLF1	5.21818	15.7771	1.59621	UP	0.00025	0.00651557
XLOC_022294	RASD1	43.7877	118.039	1.43067	UP	0.00025	0.00651557
XLOC_034405	CADM2	0.375394	4.96526	3.72539	UP	0.0003	0.00755848
XLOC_019377	RLTPR	0.173166	1.09433	2.65982	UP	0.0003	0.00755848
XLOC_046411	ATP6V0E2	15.4813	44.1122	1.51065	UP	0.0003	0.00755848
XLOC_045918	NPTX2	0.555136	4.30646	2.95559	UP	0.00035	0.0085081
XLOC_006807	EGR2	16.2843	55.0078	1.75615	UP	0.00035	0.0085081
XLOC_009894	GDPD5	1.81804	5.59435	1.62159	UP	0.00035	0.0085081
XLOC_026945	CTD-2587H24.4,DNAAF3,TNNI3	1.08202	3.3198	1.61737	UP	0.00035	0.0085081
XLOC_050002	KCNV1	0.142291	1.08055	2.92485	UP	0.0004	0.00953403
XLOC_040784	TPPP	1.77686	7.15976	2.01058	UP	0.0004	0.00953403
XLOC_007086	SORBS1	0.783524	2.31945	1.56573	UP	0.0004	0.00953403
XLOC_035206	FAM43A	1.80172	5.96966	1.72828	UP	0.00045	0.0105518
XLOC_000445	SESN2	12.5322	26.8222	1.09778	UP	0.00045	0.0105518
XLOC_046465	PAXIP1-AS1	1.75089	7.50065	2.09893	UP	0.0005	0.0114374
XLOC_028555	OSBPL6	1.79909	5.48551	1.60836	UP	0.0005	0.0114374
XLOC_025016	OCEL1	8.78439	26.7735	1.60779	UP	0.0005	0.0114374
XLOC_048961	KHDRBS3	5.78488	15.6433	1.43518	UP	0.0005	0.0114374
XLOC_002441	DESI2	18.7515	37.6136	1.00425	UP	0.0005	0.0114374
XLOC_054489	NAP1L3	0.122825	1.73517	3.82041	UP	0.00055	0.0122464
XLOC_021068	SNORD3A	4.29637	39.1232	3.18683	UP	0.00055	0.0122464
XLOC_022148	AC027763.2,AC040977.1	2.0124	8.70312	2.11262	UP	0.00055	0.0122464
XLOC_028476	GAD1	1.04611	3.97088	1.92443	UP	0.00055	0.0122464
XLOC_033109	LCA5L	0.696581	2.54754	1.87074	UP	0.00055	0.0122464
XLOC_024662	REEP6	3.51102	11.2411	1.67883	UP	0.00055	0.0122464
XLOC_000051	MIB2	10.5525	22.8007	1.11149	UP	0.00055	0.0122464
XLOC_011664	MAP1LC3B2	53.9237	109.626	1.0236	UP	0.00055	0.0122464
XLOC_024894	ZNF136,ZNF844	8.42951	33.7045	1.99942	UP	0.0006	0.0130848
XLOC_001131	AMY1A,AMY1C,AMY2A,AMY2B,RNPC3	5.54545	14.0876	1.34505	UP	0.0006	0.0130848
XLOC_032076	PDRG1	15.4996	33.9887	1.13282	UP	0.0006	0.0130848
XLOC_014183	PCDH8	0.0671899	1.11454	4.05206	UP	0.00065	0.0138894
XLOC_022323	SNORD3B-2	2.13277	16.0301	2.90998	UP	0.00065	0.0138894
XLOC_026766	TULP2	0.578112	2.82064	2.2866	UP	0.00065	0.0138894
XLOC_039014	CLGN	0.42093	2.01909	2.26205	UP	0.00065	0.0138894
XLOC_040569	PTTG1	18.8277	48.3335	1.36017	UP	0.00065	0.0138894
XLOC_036566	ABCC5	6.88528	15.4374	1.16484	UP	0.00065	0.0138894
XLOC_036861	FGFRL1	12.7132	27.0236	1.0879	UP	0.00065	0.0138894
XLOC_025223	CHST8	0.273686	3.46137	3.66075	UP	0.0007	0.0147204
XLOC_044425	RRAGD	7.28492	21.9955	1.59422	UP	0.0007	0.0147204
XLOC_004304	GAS5	113.618	233.578	1.03971	UP	0.00075	0.0156682
XLOC_025928	C19orf35	0.25317	2.49388	3.30021	UP	0.0008	0.0163686
XLOC_054510	PCDH19	0.228026	1.40821	2.62659	UP	0.0008	0.0163686
XLOC_043806	HIST1H4H	16.1771	43.4794	1.42638	UP	0.0008	0.0163686
XLOC_001151	FAM102B	2.29938	5.80509	1.33607	UP	0.0008	0.0163686
XLOC_045793	PHTF2	6.45226	13.7447	1.091	UP	0.0008	0.0163686
XLOC_044658	CTGF	115.684	257.302	1.15328	UP	0.00085	0.0171489
XLOC_020842	ARRB2	6.1684	14.4459	1.22769	UP	0.0009	0.0179526
XLOC_050194	MAFA	0.24164	3.12952	3.69501	UP	0.00095	0.0187151
XLOC_053524	ZCCHC12	0.189401	1.79576	3.24507	UP	0.00095	0.0187151
XLOC_037900	GLRB	2.89414	12.612	2.12359	UP	0.00095	0.0187151
XLOC_011691	CCDC64	6.83352	14.3183	1.06716	UP	0.00095	0.0187151
XLOC_048705	SDC2	9.37324	34.2042	1.86755	UP	0.001	0.0195067
XLOC_043831	HIST1H2BL	0.874547	3.03722	1.79614	UP	0.00105	0.020283
XLOC_012688	CSRP2	8.97841	26.7763	1.57642	UP	0.00105	0.020283
XLOC_051438	MRPL41	33.3349	66.8102	1.00304	UP	0.00105	0.020283
XLOC_010987	PRPH	1.57395	7.77137	2.30378	UP	0.0011	0.0211205
XLOC_020070	KCTD13	7.09972	17.8884	1.33319	UP	0.0011	0.0211205
XLOC_000310	NBPF3	2.75934	7.72148	1.48456	UP	0.00115	0.0218431
XLOC_029209	FAM49A	2.02998	5.41979	1.41677	UP	0.00115	0.0218431
XLOC_048725	OSR2	0.727014	3.24006	2.15596	UP	0.0012	0.0224179
XLOC_044249	GUSBP4,LINC00680,XXbac-BPGBPG55C20.2	1.19711	4.84738	2.01765	UP	0.00125	0.0231884
XLOC_032512	MIR3648,MIR3687	1237.62	25170.8	4.34611	UP	0.0013	0.0238929
XLOC_011050	NR4A1	37.53	89.6851	1.25682	UP	0.0013	0.0238929
XLOC_039219	HMGB2	12.2128	28.777	1.23653	UP	0.0013	0.0238929
XLOC_021621	MYCBPAP	0.210188	1.10103	2.3891	UP	0.00135	0.0245283
XLOC_019930	XYLT1	0.690693	1.97459	1.51543	UP	0.0014	0.025121
XLOC_005316	TAF3	3.70293	7.90211	1.09357	UP	0.0014	0.025121
XLOC_025958	CACTIN	9.58838	20.2629	1.07948	UP	0.0014	0.025121
XLOC_052528	SAPCD2	0.225995	1.36094	2.59025	UP	0.00145	0.0256134
XLOC_048438	CHCHD7	22.1245	56.743	1.3588	UP	0.00145	0.0256134
XLOC_014958	GNG2	1.20996	3.75124	1.63241	UP	0.00155	0.0268723
XLOC_015185	FOS	104.116	242.19	1.21794	UP	0.00155	0.0268723
XLOC_013546	INTS6-AS1,RPS4XP16	1.73827	5.52313	1.66783	UP	0.0016	0.0274992
XLOC_026003	RFX2	2.1046	5.00136	1.24877	UP	0.0016	0.0274992
XLOC_039959	JMY	2.2956	5.13704	1.16207	UP	0.0016	0.0274992
XLOC_000021	RP11-206L10.9	0.356628	1.25708	1.81759	UP	0.00165	0.0281154
XLOC_042457	HIST1H4E	0.579709	4.32783	2.90024	UP	0.0017	0.0286299
XLOC_015615	CCNB1IP1	14.1945	29.337	1.04738	UP	0.0018	0.0299335
XLOC_029691	PRADC1	4.36718	14.5009	1.73137	UP	0.00185	0.0305413
XLOC_038292	PPARGC1A	0.935273	2.28815	1.29072	UP	0.00185	0.0305413
XLOC_054559	BEX2	5.39923	19.4711	1.85051	UP	0.002	0.032478
XLOC_017243	RNU5A-1,RNU5B-1,RP11-349G13.2	0.812306	5.76899	2.82822	UP	0.00225	0.0357705
XLOC_049647	MYBL1	0.731972	2.16497	1.56449	UP	0.00225	0.0357705
XLOC_052775	SCML1	9.04334	19.3984	1.10101	UP	0.00225	0.0357705
XLOC_001274	FAM46C	4.64838	9.33443	1.00583	UP	0.00225	0.0357705
XLOC_001327	RNU1-59P	0.745983	11.4677	3.9423	UP	0.0024	0.0374438
XLOC_052539	RP13-122B23.8	0.577232	4.62967	3.00369	UP	0.0024	0.0374438
XLOC_018666	BAIAP3	1.1407	5.16297	2.17828	UP	0.0024	0.0374438
XLOC_052514	SNHG7	6.649	27.8801	2.06803	UP	0.00245	0.0379631
XLOC_010405	ZBTB44	12.7998	27.6037	1.10874	UP	0.00245	0.0379631
XLOC_022785	ASB16-AS1	3.26753	9.0452	1.46895	UP	0.0025	0.0384753
XLOC_051252	STXBP1	11.7687	24.5465	1.06057	UP	0.0025	0.0384753
XLOC_018386	AP3B2	0.413453	2.0984	2.3435	UP	0.00255	0.0391312
XLOC_027552	EML6	0.387195	1.4313	1.88619	UP	0.00255	0.0391312
XLOC_054541	BEX5	1.84448	9.70797	2.39596	UP	0.0026	0.0396687
XLOC_010371	CDON	0.655827	2.4211	1.88428	UP	0.0026	0.0396687
XLOC_049736	HEY1	1.41244	4.78983	1.76179	UP	0.0027	0.0406868
XLOC_025807	ZNF667-AS1	6.53852	18.7295	1.51828	UP	0.0027	0.0406868
XLOC_054184	SYP	0.331362	1.53456	2.21134	UP	0.00275	0.0412448
XLOC_033168	ICOSLG	0.823806	2.81085	1.77063	UP	0.0028	0.0417192
XLOC_026548	SIRT2	16.2481	35.4966	1.12741	UP	0.0028	0.0417192
XLOC_017675	NBEAP1,RP11-403B2.7	0.596584	2.45908	2.04332	UP	0.00285	0.0420309
XLOC_010933	TMEM117	1.32009	4.02344	1.6078	UP	0.00285	0.0420309
XLOC_018306	NRG4	0.519716	1.43567	1.46592	UP	0.00285	0.0420309
XLOC_038287	GPR125	6.92802	13.9891	1.01379	UP	0.00285	0.0420309
XLOC_001680	PCP4L1	7.38843	17.8405	1.27181	UP	0.0029	0.0426102
XLOC_016144	RPS6KL1	0.469591	1.49145	1.66724	UP	0.00295	0.0431058
XLOC_039204	MFAP3L	0.991308	2.88281	1.54007	UP	0.00295	0.0431058
XLOC_017284	RPLP1	634.27	1336.45	1.07524	UP	0.003	0.0435164
XLOC_047473	TSPAN12	8.46962	17.7393	1.06658	UP	0.003	0.0435164
XLOC_025571	CPT1C	1.9771	4.81945	1.28549	UP	0.0031	0.0444399
XLOC_009537	YPEL4	0.370526	2.53947	2.77688	UP	0.0032	0.0451007
XLOC_054598	CTD-2328D6.1	2033.97	10002.7	2.29803	UP	0.0032	0.0451007
XLOC_015214	NRXN3	0.553447	1.51585	1.4536	UP	0.0032	0.0451007
XLOC_030357	NR4A2	13.2476	27.2246	1.03917	UP	0.00325	0.045563
XLOC_050192	TOP1MT	3.69813	7.78851	1.07455	UP	0.0033	0.0459802
XLOC_040623	FGF18	0.335348	1.97549	2.55848	UP	0.00335	0.0464732
XLOC_052015	GKAP1	2.0742	5.81395	1.48696	UP	0.00335	0.0464732
XLOC_051402	FAM69B	1.46442	6.271	2.09836	UP	0.0034	0.0469212
XLOC_021176	PYY2	1.00201	5.09397	2.34589	UP	0.0035	0.0478855
XLOC_052202	KLF4	59.6678	124.027	1.05563	UP	0.0035	0.0478855
XLOC_016885	CHRNA7	0.130087	1.09287	3.07058	UP	0.00355	0.048403
XLOC_020986	TBC1D26,ZNF286A	2.61785	6.18964	1.24147	UP	0.00355	0.048403
XLOC_051258	SLC25A25	11.4187	24.4089	1.09601	UP	0.00355	0.048403
XLOC_043259	HSF2	3.55651	8.84956	1.31514	UP	0.0036	0.0489169
XLOC_019719	RP11-304L19.5	13.0794	62.4036	2.25433	UP	0.00365	0.0494695
XLOC_023189	SLC25A19	2.93149	7.51216	1.35759	UP	0.0037	0.0499767
XLOC_030074	IL1B	67.0581	1.3464	-5.63824	DOWN	5e-05	0.00180249
XLOC_020589	RP11-483P21.2	7.5615	0.276484	-4.7734	DOWN	0.00145	0.0256134
XLOC_035662	UBA7	432.595	15.8257	-4.77267	DOWN	5e-05	0.00180249
XLOC_002119	IL24	14.5016	0.535235	-4.7599	DOWN	5e-05	0.00180249
XLOC_022675	KRT23	7.2785	0.273595	-4.73353	DOWN	5e-05	0.00180249
XLOC_003524	GBP5	15.4076	0.676	-4.51047	DOWN	5e-05	0.00180249
XLOC_012403	KRT6B	10	0.444531	-4.49157	DOWN	5e-05	0.00180249
XLOC_010107	MMP13	167.827	8.13612	-4.36649	DOWN	5e-05	0.00180249
XLOC_045303	IL6	140.611	7.03905	-4.32019	DOWN	5e-05	0.00180249
XLOC_044026	SPDEF	4.05173	0.215801	-4.23076	DOWN	0.00025	0.00651557
XLOC_021292	CCL2	181.137	10.2738	-4.14004	DOWN	5e-05	0.00180249
XLOC_012405	KRT6A	879.945	50.6406	-4.11905	DOWN	5e-05	0.00180249
XLOC_038262	FGFBP1	113.072	6.65671	-4.08629	DOWN	5e-05	0.00180249
XLOC_031735	PHACTR3	10.39	0.621689	-4.06286	DOWN	0.0001	0.00319879
XLOC_029347	XDH	5.243	0.327098	-4.0026	DOWN	5e-05	0.00180249
XLOC_043905	TRIM31	8.38609	0.532315	-3.97765	DOWN	5e-05	0.00180249
XLOC_028116	IL36G	11.6463	0.748597	-3.95954	DOWN	5e-05	0.00180249
XLOC_011434	C12orf74,PLEKHG7	3.41763	0.224165	-3.93036	DOWN	0.0005	0.0114374
XLOC_005635	AL591684.1,ANXA8,FAM25G	9.93348	0.662117	-3.90714	DOWN	5e-05	0.00180249
XLOC_028460	DHRS9	25.6652	1.73819	-3.88416	DOWN	5e-05	0.00180249
XLOC_037871	TLR2	80.5923	5.56933	-3.85507	DOWN	5e-05	0.00180249
XLOC_038675	PLAC8	45.074	3.21867	-3.80776	DOWN	0.00015	0.00438364
XLOC_048870	FAM83A	144.146	10.6203	-3.76263	DOWN	5e-05	0.00180249
XLOC_021396	CSF3	13.1108	0.992256	-3.7239	DOWN	0.0006	0.0130848
XLOC_017062	C15orf48	547.46	42.8487	-3.67543	DOWN	5e-05	0.00180249
XLOC_023947	SERPINB13	11.6331	0.928387	-3.64736	DOWN	5e-05	0.00180249
XLOC_042721	FGD2	3.32119	0.271177	-3.6144	DOWN	5e-05	0.00180249
XLOC_048315	IDO1	215.287	17.5841	-3.61392	DOWN	5e-05	0.00180249
XLOC_003584	F3	510.733	42.4997	-3.58704	DOWN	5e-05	0.00180249
XLOC_021293	CCL7	8.79945	0.738787	-3.57418	DOWN	5e-05	0.00180249
XLOC_041055	FYB	34.0205	2.85855	-3.57305	DOWN	5e-05	0.00180249
XLOC_050114	GSDMC	5.9499	0.503129	-3.56386	DOWN	0.0002	0.00547263
XLOC_038902	TNIP3	1.72793	0.152182	-3.50517	DOWN	5e-05	0.00180249
XLOC_044160	GPR110	27.7973	2.4666	-3.49435	DOWN	5e-05	0.00180249
XLOC_030073	IL1A	58.8317	5.24302	-3.48812	DOWN	5e-05	0.00180249
XLOC_022688	KRTAP2-3	6.55024	0.592192	-3.46741	DOWN	0.0012	0.0224179
XLOC_036302	CP	65.4728	6.00167	-3.44746	DOWN	5e-05	0.00180249
XLOC_049550	RP11-400K9.4	7.83466	0.724144	-3.43552	DOWN	5e-05	0.00180249
XLOC_053510	SLC6A14	59.5284	5.5337	-3.42726	DOWN	5e-05	0.00180249
XLOC_039643	IL7R	2.04392	0.190729	-3.42174	DOWN	5e-05	0.00180249
XLOC_008967	MIR210HG	15.6587	1.46855	-3.41449	DOWN	0.0002	0.00547263
XLOC_028330	KYNU	28.6257	2.71229	-3.39973	DOWN	5e-05	0.00180249
XLOC_004138	AIM2	14.1862	1.34785	-3.39576	DOWN	5e-05	0.00180249
XLOC_023950	SERPINB10,SERPINB2	58.6978	5.59747	-3.39046	DOWN	5e-05	0.00180249
XLOC_025342	NCCRP1	1.83566	0.178129	-3.36531	DOWN	0.00315	0.0448734
XLOC_017471	ADAMTSL3	1.6635	0.176499	-3.23649	DOWN	5e-05	0.00180249
XLOC_046657	MACC1	12.4036	1.32248	-3.22944	DOWN	5e-05	0.00180249
XLOC_031877	FERMT1	35.921	3.83518	-3.22746	DOWN	5e-05	0.00180249
XLOC_028121	IL1RN	245.337	26.5821	-3.20624	DOWN	5e-05	0.00180249
XLOC_029927	NEURL3	7.75902	0.849943	-3.19043	DOWN	0.00055	0.0122464
XLOC_004419	PTGS2	82.4538	9.13244	-3.17451	DOWN	5e-05	0.00180249
XLOC_037022	CD38	25.4121	2.89482	-3.13397	DOWN	5e-05	0.00180249
XLOC_053953	TMEM27	15.6417	1.82861	-3.09657	DOWN	5e-05	0.00180249
XLOC_023037	BRIP1	4.83101	0.567034	-3.09082	DOWN	5e-05	0.00180249
XLOC_005630	AL603965.1,ANXA8L2	17.6186	2.06865	-3.09034	DOWN	5e-05	0.00180249
XLOC_001773	SUMO1P2	7.18542	0.857847	-3.06628	DOWN	0.00075	0.0156682
XLOC_037391	CXCL1	96.3084	11.6369	-3.04896	DOWN	5e-05	0.00180249
XLOC_038591	CXCL5	51.0247	6.17013	-3.04782	DOWN	5e-05	0.00180249
XLOC_034505	ZPLD1	2.04967	0.248916	-3.04166	DOWN	0.00115	0.0218431
XLOC_045922	MYH16	1.08209	0.131706	-3.03843	DOWN	0.0028	0.0417192
XLOC_043015	NT5E	158.289	19.6995	-3.00633	DOWN	5e-05	0.00180249
XLOC_048944	WISP1	7.02532	0.878978	-2.99867	DOWN	5e-05	0.00180249
XLOC_005840	PLAU	186.9	24.1282	-2.95348	DOWN	5e-05	0.00180249
XLOC_020913	ALOX15B	19.769	2.56033	-2.94884	DOWN	5e-05	0.00180249
XLOC_046211	AKR1B10,AKR1B15	7.30788	0.946829	-2.94828	DOWN	5e-05	0.00180249
XLOC_049989	ANGPT1	1.65006	0.216844	-2.92779	DOWN	0.0003	0.00755848
XLOC_042594	MUC21	3.85086	0.509144	-2.91904	DOWN	0.0002	0.00547263
XLOC_032169	TGM2	135.469	17.9752	-2.91389	DOWN	5e-05	0.00180249
XLOC_054351	IL2RG	1.85086	0.248262	-2.89826	DOWN	0.0002	0.00547263
XLOC_024496	SERPINB3,SERPINB4	28.1698	3.78287	-2.8966	DOWN	5e-05	0.00180249
XLOC_013059	HCAR1,HCAR2,HCAR3	100.514	13.552	-2.89082	DOWN	5e-05	0.00180249
XLOC_006695	ANXA8L1	31.7965	4.32451	-2.87826	DOWN	5e-05	0.00180249
XLOC_012406	KRT5	920.58	126.139	-2.86753	DOWN	5e-05	0.00180249
XLOC_009295	MUC15	13.8232	1.90307	-2.86069	DOWN	5e-05	0.00180249
XLOC_039896	TMEM171	13.9078	1.93946	-2.84216	DOWN	0.0004	0.00953403
XLOC_050381	PDCD1LG2	7.51913	1.05496	-2.83338	DOWN	0.0004	0.00953403
XLOC_012650	PTPRR	5.82441	0.823019	-2.82312	DOWN	5e-05	0.00180249
XLOC_024802	ANGPTL4	329.974	46.9433	-2.81336	DOWN	0.00055	0.0122464
XLOC_041972	ATP10B	2.67031	0.380978	-2.80923	DOWN	0.0003	0.00755848
XLOC_026246	BST2	392.983	56.3906	-2.80094	DOWN	5e-05	0.00180249
XLOC_034142	CCR3	1.11205	0.159752	-2.79932	DOWN	0.0016	0.0274992
XLOC_036669	MUC4	13.6583	2.0027	-2.76977	DOWN	5e-05	0.00180249
XLOC_022579	CCL5	174.339	25.7292	-2.76042	DOWN	5e-05	0.00180249
XLOC_037507	HERC6	130.844	19.5283	-2.74421	DOWN	5e-05	0.00180249
XLOC_049475	PLAT	12.0756	1.83137	-2.72111	DOWN	5e-05	0.00180249
XLOC_036279	PLOD2	133.651	20.5999	-2.69775	DOWN	5e-05	0.00180249
XLOC_025364	AC093063.2,AC093063.3,LGALS17A	29.7826	4.63748	-2.68305	DOWN	5e-05	0.00180249
XLOC_039191	DDX60	110.615	17.4892	-2.66101	DOWN	5e-05	0.00180249
XLOC_052322	TTLL11	22.4074	3.55521	-2.65597	DOWN	5e-05	0.00180249
XLOC_040272	CSF2	9.279	1.47504	-2.65322	DOWN	0.0013	0.0238929
XLOC_051156	PAPPA	1.49036	0.237181	-2.65161	DOWN	0.00145	0.0256134
XLOC_000408	SFN	745.567	119.01	-2.64725	DOWN	5e-05	0.00180249
XLOC_039251	VEGFC	39.1856	6.29566	-2.63789	DOWN	5e-05	0.00180249
XLOC_035361	WNT7A	18.4858	3.00618	-2.62041	DOWN	5e-05	0.00180249
XLOC_028397	GALNT5	24.8565	4.06323	-2.61292	DOWN	5e-05	0.00180249
XLOC_025031	B3GNT3	22.9505	3.76475	-2.6079	DOWN	5e-05	0.00180249
XLOC_007359	ADAM8	53.0436	8.70862	-2.60666	DOWN	5e-05	0.00180249
XLOC_016897	GREM1	25.5971	4.24315	-2.59277	DOWN	5e-05	0.00180249
XLOC_051541	LDHAP4	110.71	18.3797	-2.5906	DOWN	5e-05	0.00180249
XLOC_022662	TNS4	117.369	19.6647	-2.57737	DOWN	5e-05	0.00180249
XLOC_006172	ACSL5	16.9128	2.83454	-2.57693	DOWN	5e-05	0.00180249
XLOC_034472	COL8A1	21.1071	3.57161	-2.56309	DOWN	5e-05	0.00180249
XLOC_011262	IRAK3	10.9702	1.86214	-2.55855	DOWN	5e-05	0.00180249
XLOC_025392	AXL	38.9707	6.66841	-2.54698	DOWN	5e-05	0.00180249
XLOC_031860	RASSF2	3.09152	0.52986	-2.54463	DOWN	0.0003	0.00755848
XLOC_035164	TP63	45.169	7.82369	-2.52941	DOWN	5e-05	0.00180249
XLOC_026829	KLK10	60.2036	10.4408	-2.52761	DOWN	5e-05	0.00180249
XLOC_016343	WARS	1844.5	323.323	-2.51218	DOWN	0.0006	0.0130848
XLOC_020031	NUPR1	995.937	174.596	-2.51203	DOWN	5e-05	0.00180249
XLOC_004301	ANKRD45	2.50662	0.439894	-2.51052	DOWN	0.002	0.032478
XLOC_005578	RET	7.8854	1.38456	-2.50976	DOWN	5e-05	0.00180249
XLOC_007741	LDHA	979.035	172.36	-2.50594	DOWN	5e-05	0.00180249
XLOC_011055	KRT7,KRT86	814.805	143.768	-2.50271	DOWN	5e-05	0.00180249
XLOC_028917	NYAP2	1.49558	0.26391	-2.50259	DOWN	0.00235	0.0369904
XLOC_010303	BLID	12.1739	2.15254	-2.49967	DOWN	5e-05	0.00180249
XLOC_013791	LINC00370	9.33732	1.66933	-2.48374	DOWN	5e-05	0.00180249
XLOC_028958	B3GNT7	12.5487	2.24734	-2.48124	DOWN	5e-05	0.00180249
XLOC_013788	ABHD13,TNFSF13B	81.6392	14.6231	-2.48102	DOWN	5e-05	0.00180249
XLOC_046885	AC096582.1,IGFBP3	258.969	46.4766	-2.4782	DOWN	5e-05	0.00180249
XLOC_047287	KPNA7	1.35936	0.244238	-2.47657	DOWN	0.0015	0.0262343
XLOC_046893	TNS3	14.6477	2.63685	-2.47378	DOWN	5e-05	0.00180249
XLOC_004582	C1orf116	131.856	23.9574	-2.46042	DOWN	5e-05	0.00180249
XLOC_015713	ADCY4,RIPK3,RP11-934B9.3	24.9277	4.54457	-2.45554	DOWN	5e-05	0.00180249
XLOC_042339	EDN1	43.34	7.90212	-2.45539	DOWN	5e-05	0.00180249
XLOC_028592	FSIP2	1.01993	0.187481	-2.44365	DOWN	0.0007	0.0147204
XLOC_003953	CTSS	151.342	27.8977	-2.43959	DOWN	5e-05	0.00180249
XLOC_047190	SEMA3A	22.0384	4.07673	-2.43454	DOWN	5e-05	0.00180249
XLOC_014776	NYNRIN	5.73813	1.06211	-2.43365	DOWN	5e-05	0.00180249
XLOC_002982	NKAIN1	1.57162	0.291165	-2.43234	DOWN	0.00115	0.0218431
XLOC_001013	GBP6	27.5504	5.10539	-2.43198	DOWN	5e-05	0.00180249
XLOC_030042	MALL	28.3175	5.25586	-2.4297	DOWN	0.001	0.0195067
XLOC_020891	ACAP1,KCTD11	78.0427	14.5317	-2.42506	DOWN	5e-05	0.00180249
XLOC_042829	GPR111,GPR115	10.3889	1.96232	-2.40442	DOWN	5e-05	0.00180249
XLOC_045298	DNAH11	1.3983	0.265186	-2.39859	DOWN	0.00055	0.0122464
XLOC_009943	TENM4	3.62425	0.693506	-2.3857	DOWN	5e-05	0.00180249
XLOC_042630	C2,CFB	311.589	59.6313	-2.3855	DOWN	5e-05	0.00180249
XLOC_041460	GLRX	323.907	62.5442	-2.37263	DOWN	5e-05	0.00180249
XLOC_021615	TMEM92	37.3645	7.23199	-2.36921	DOWN	0.00025	0.00651557
XLOC_052031	GAS1	6.07122	1.17559	-2.3686	DOWN	0.00025	0.00651557
XLOC_041785	TMEM173	66.8017	13.0136	-2.35987	DOWN	5e-05	0.00180249
XLOC_026660	KCNN4	16.3954	3.21022	-2.35255	DOWN	0.00015	0.00438364
XLOC_002110	IKBKE	8.80098	1.72667	-2.34967	DOWN	5e-05	0.00180249
XLOC_047238	SAMD9,SAMD9L	346.197	68.1345	-2.34513	DOWN	5e-05	0.00180249
XLOC_037388	IL8	468.405	92.3367	-2.34278	DOWN	5e-05	0.00180249
XLOC_027237	RRM2	5.08036	1.00243	-2.34143	DOWN	0.00055	0.0122464
XLOC_043282	RSPO3	3.91322	0.781158	-2.32467	DOWN	0.00155	0.0268723
XLOC_032361	ZBP1	21.5449	4.353	-2.30726	DOWN	5e-05	0.00180249
XLOC_048320	C8orf4	83.2958	16.8667	-2.30407	DOWN	5e-05	0.00180249
XLOC_043614	SERPINB1	146.143	29.6562	-2.30097	DOWN	5e-05	0.00180249
XLOC_038462	KDR	2.12788	0.433923	-2.29391	DOWN	0.0001	0.00319879
XLOC_041903	FAT2	12.5386	2.56903	-2.28708	DOWN	5e-05	0.00180249
XLOC_016282	ASB2	5.22391	1.07184	-2.28503	DOWN	0.0008	0.0163686
XLOC_028687	CFLAR	174.372	35.9101	-2.27971	DOWN	5e-05	0.00180249
XLOC_034563	SIDT1	18.7692	3.89426	-2.26895	DOWN	5e-05	0.00180249
XLOC_046541	CARD11	17.5928	3.66692	-2.26234	DOWN	5e-05	0.00180249
XLOC_019298	CX3CL1	111.689	23.3456	-2.25826	DOWN	5e-05	0.00180249
XLOC_001798	FMO2	1.89522	0.396563	-2.25674	DOWN	0.00325	0.045563
XLOC_043615	MIR4645,RP11-420G6.4	6.2346	1.31518	-2.24504	DOWN	0.003	0.0435164
XLOC_028196	GYPC	10.749	2.27033	-2.24322	DOWN	0.00035	0.0085081
XLOC_002144	G0S2	140.614	29.7072	-2.24285	DOWN	5e-05	0.00180249
XLOC_027656	ARHGAP25	1.93014	0.410059	-2.2348	DOWN	5e-05	0.00180249
XLOC_023743	DSG3	9.61411	2.0427	-2.23467	DOWN	5e-05	0.00180249
XLOC_016073	ACTN1	147.876	31.4894	-2.23145	DOWN	5e-05	0.00180249
XLOC_012284	AMIGO2	29.1083	6.22443	-2.22542	DOWN	5e-05	0.00180249
XLOC_023834	LIPG	18.5375	3.99973	-2.21247	DOWN	5e-05	0.00180249
XLOC_027735	HK2	20.0338	4.34686	-2.20439	DOWN	5e-05	0.00180249
XLOC_039602	CDH6	24.7175	5.37416	-2.20142	DOWN	5e-05	0.00180249
XLOC_012079	LMO3	30.3743	6.61166	-2.19976	DOWN	0.003	0.0435164
XLOC_008407	P2RY6	3.84295	0.837931	-2.19731	DOWN	0.0017	0.0286299
XLOC_017892	C15orf52	5.9695	1.30595	-2.19251	DOWN	0.0003	0.00755848
XLOC_048172	ADAM28	39.2123	8.59576	-2.18961	DOWN	5e-05	0.00180249
XLOC_035668	MST1R	34.1759	7.49814	-2.18838	DOWN	5e-05	0.00180249
XLOC_020878	FBXO39,XAF1	111.822	24.6178	-2.18343	DOWN	5e-05	0.00180249
XLOC_045249	SCIN	6.05134	1.33249	-2.18312	DOWN	5e-05	0.00180249
XLOC_029418	SLC8A1	1.07735	0.237382	-2.18221	DOWN	0.0009	0.0179526
XLOC_022345	ALDH3A1	54.989	12.1307	-2.18048	DOWN	5e-05	0.00180249
XLOC_014291	SLITRK6	9.1192	2.01223	-2.18011	DOWN	5e-05	0.00180249
XLOC_017537	SEMA4B	190.123	42.2937	-2.16842	DOWN	5e-05	0.00180249
XLOC_012006	STYK1	4.25531	0.954643	-2.15623	DOWN	5e-05	0.00180249
XLOC_032274	ZMYND8	20.0559	4.54595	-2.14137	DOWN	5e-05	0.00180249
XLOC_043458	AKAP12	17.6993	4.01635	-2.13974	DOWN	5e-05	0.00180249
XLOC_053985	SH3KBP1	55.6093	12.6279	-2.13871	DOWN	5e-05	0.00180249
XLOC_003773	VTCN1	2.95559	0.672945	-2.13488	DOWN	0.00055	0.0122464
XLOC_013659	SCEL	34.185	7.79751	-2.13228	DOWN	5e-05	0.00180249
XLOC_038350	TMEM156	21.4957	4.95347	-2.11754	DOWN	5e-05	0.00180249
XLOC_043772	C6orf229,FAM65B	5.36123	1.23692	-2.11581	DOWN	0.00025	0.00651557
XLOC_015310	IFI27,IFI27L1	3657.56	846.066	-2.11204	DOWN	5e-05	0.00180249
XLOC_038055	FAM149A,TLR3	102.838	23.8703	-2.10709	DOWN	5e-05	0.00180249
XLOC_050389	IL33	36.2796	8.44018	-2.10381	DOWN	0.0001	0.00319879
XLOC_021054	FBXW10,TRIM16L	13.8369	3.21939	-2.10367	DOWN	0.0001	0.00319879
XLOC_039682	CARD6	12.0809	2.81812	-2.09993	DOWN	5e-05	0.00180249
XLOC_048103	SLC7A2	7.53782	1.772	-2.08877	DOWN	5e-05	0.00180249
XLOC_019221	ADCY7	5.13132	1.21297	-2.08079	DOWN	0.00055	0.0122464
XLOC_001780	BLZF1	70.9475	16.7862	-2.07948	DOWN	5e-05	0.00180249
XLOC_037435	ANXA3	100.033	23.8177	-2.07037	DOWN	5e-05	0.00180249
XLOC_052710	STS	21.0347	5.00971	-2.06997	DOWN	5e-05	0.00180249
XLOC_045287	ITGB8	10.2658	2.44898	-2.06759	DOWN	5e-05	0.00180249
XLOC_034786	IL20RB,NCK1	94.3401	22.6526	-2.0582	DOWN	5e-05	0.00180249
XLOC_023322	CD7,SECTM1	158.875	38.2308	-2.05509	DOWN	5e-05	0.00180249
XLOC_051113	AKAP2,PALM2,PALM2-AKAP2	36.5988	8.80954	-2.05466	DOWN	5e-05	0.00180249
XLOC_051647	DDX58	321.16	77.422	-2.05248	DOWN	5e-05	0.00180249
XLOC_036621	CLDN1	180.195	43.5078	-2.05021	DOWN	5e-05	0.00180249
XLOC_007853	EHF	108.154	26.176	-2.04677	DOWN	5e-05	0.00180249
XLOC_039734	ITGA2	84.6366	20.5068	-2.04518	DOWN	5e-05	0.00180249
XLOC_027804	ATOH8	12.2748	2.98955	-2.0377	DOWN	0.0003	0.00755848
XLOC_053775	HMGB3	92.0442	22.4716	-2.03423	DOWN	5e-05	0.00180249
XLOC_019401	TANGO6	5.87055	1.44017	-2.02725	DOWN	5e-05	0.00180249
XLOC_052012	FRMD3	3.96895	0.973765	-2.02711	DOWN	0.00245	0.0379631
XLOC_000998	CLCA4	4.25307	1.0442	-2.02611	DOWN	0.0002	0.00547263
XLOC_033821	CHL1	2.79338	0.687637	-2.02229	DOWN	0.0001	0.00319879
XLOC_001716	HMGB3P6	19.5991	4.85464	-2.01335	DOWN	0.0003	0.00755848
XLOC_013349	ATP12A	1.95555	0.485462	-2.01015	DOWN	0.0037	0.0499767
XLOC_018275	SEMA7A	33.6284	8.39104	-2.00276	DOWN	5e-05	0.00180249
XLOC_016952	THBS1	156.26	39.0228	-2.00156	DOWN	0.0002	0.00547263
XLOC_021889	ITGB4	230.381	57.5959	-1.99998	DOWN	0.0002	0.00547263
XLOC_039585	MSNP1	3.26796	0.817113	-1.99978	DOWN	0.00195	0.0318941
XLOC_007065	MYOF	90.5748	22.824	-1.98856	DOWN	5e-05	0.00180249
XLOC_051040	GALNT12	31.9997	8.08386	-1.98494	DOWN	5e-05	0.00180249
XLOC_050135	NDRG1	315.697	79.8032	-1.98402	DOWN	5e-05	0.00180249
XLOC_035782	ADAMTS9	4.12368	1.04579	-1.97935	DOWN	0.0005	0.0114374
XLOC_039634	RAI14	75.2289	19.1382	-1.97483	DOWN	0.0004	0.00953403
XLOC_021445	STAT5A	5.64391	1.44043	-1.97019	DOWN	0.0003	0.00755848
XLOC_015082	PLEKHG3	20.2619	5.21355	-1.95844	DOWN	5e-05	0.00180249
XLOC_045275	HDAC9	9.34222	2.41234	-1.95333	DOWN	5e-05	0.00180249
XLOC_044239	DST	25.407	6.58782	-1.94735	DOWN	5e-05	0.00180249
XLOC_051143	ZNF618	6.13658	1.59163	-1.94693	DOWN	5e-05	0.00180249
XLOC_002827	SH2D5	2.12811	0.552351	-1.94592	DOWN	0.00145	0.0256134
XLOC_003522	GBP3	96.2718	24.9913	-1.94569	DOWN	5e-05	0.00180249
XLOC_032341	CYP24A1	3.66612	0.953098	-1.94356	DOWN	0.0028	0.0417192
XLOC_048787	RIMS2	4.69705	1.22233	-1.94212	DOWN	0.0002	0.00547263
XLOC_021472	TMEM106A	7.16848	1.86816	-1.94005	DOWN	0.0018	0.0299335
XLOC_030786	IGFBP5	5.68885	1.49098	-1.93187	DOWN	5e-05	0.00180249
XLOC_003140	SLC2A1	155.877	40.8814	-1.93089	DOWN	5e-05	0.00180249
XLOC_008329	RP11-757G1.6	4.83795	1.26985	-1.92974	DOWN	0.0012	0.0224179
XLOC_052938	MAOA	35.7232	9.3958	-1.92677	DOWN	5e-05	0.00180249
XLOC_017980	DUOX2,DUOXA1	64.0743	17.0064	-1.91367	DOWN	5e-05	0.00180249
XLOC_048578	HNF4G	3.04882	0.810077	-1.91212	DOWN	0.00135	0.0245283
XLOC_041557	STARD4	82.177	21.8632	-1.91023	DOWN	5e-05	0.00180249
XLOC_022856	SP6	8.40583	2.24527	-1.9045	DOWN	0.00045	0.0105518
XLOC_039605	PDZD2	11.932	3.19453	-1.90116	DOWN	5e-05	0.00180249
XLOC_035153	RTP4	47.7845	12.8002	-1.90037	DOWN	5e-05	0.00180249
XLOC_020118	PYCARD	53.3643	14.2984	-1.90002	DOWN	0.0001	0.00319879
XLOC_036476	TNFSF10	881.332	236.629	-1.89706	DOWN	5e-05	0.00180249
XLOC_008901	FLI1	4.14336	1.11484	-1.89396	DOWN	0.0026	0.0396687
XLOC_004489	LAD1,TNNT2	23.7511	6.40779	-1.89009	DOWN	5e-05	0.00180249
XLOC_033882	IRAK2	14.0528	3.80105	-1.88639	DOWN	5e-05	0.00180249
XLOC_026936	CDC42EP5	18.5018	5.00842	-1.88524	DOWN	0.0036	0.0489169
XLOC_036259	XRN1	23.3511	6.32133	-1.88519	DOWN	5e-05	0.00180249
XLOC_017749	ATP10A	27.1829	7.36861	-1.88324	DOWN	5e-05	0.00180249
XLOC_026017	C3,TNFSF14	118.383	32.1224	-1.88181	DOWN	5e-05	0.00180249
XLOC_002902	PAQR7	43.3347	11.7827	-1.87886	DOWN	5e-05	0.00180249
XLOC_008463	TSKU	95.0976	25.8618	-1.87858	DOWN	5e-05	0.00180249
XLOC_040193	TNFAIP8	52.6122	14.3113	-1.87825	DOWN	5e-05	0.00180249
XLOC_019018	ALDOA	1728.16	470.399	-1.87728	DOWN	0.00025	0.00651557
XLOC_023203	TRIM47	27.4142	7.49616	-1.8707	DOWN	5e-05	0.00180249
XLOC_014091	EPSTI1	111.73	30.5937	-1.86871	DOWN	5e-05	0.00180249
XLOC_040462	SPINK5	2.13	0.584497	-1.86558	DOWN	0.0021	0.0338598
XLOC_030967	COL6A3	30.095	8.27047	-1.86348	DOWN	5e-05	0.00180249
XLOC_046423	GIMAP2	7.94557	2.19848	-1.85364	DOWN	0.00035	0.0085081
XLOC_048884	FER1L6	1.14753	0.317581	-1.85334	DOWN	0.00265	0.0401618
XLOC_008199	RARRES3	440.905	122.04	-1.85311	DOWN	5e-05	0.00180249
XLOC_037373	SLC4A4	1.55209	0.43005	-1.85163	DOWN	0.0025	0.0384753
XLOC_037703	FGF2	6.92831	1.92679	-1.84631	DOWN	0.0007	0.0147204
XLOC_053158	MSN	117.944	32.8108	-1.84586	DOWN	5e-05	0.00180249
XLOC_039192	DDX60L	107.27	29.9131	-1.8424	DOWN	5e-05	0.00180249
XLOC_010003	CTSC	157.367	44.1998	-1.83202	DOWN	5e-05	0.00180249
XLOC_010123	CARD16,CARD17,CASP1	115.765	32.5465	-1.83063	DOWN	5e-05	0.00180249
XLOC_042372	GMPR	120.092	33.8145	-1.82842	DOWN	5e-05	0.00180249
XLOC_000870	AK4	15.7332	4.43287	-1.8275	DOWN	5e-05	0.00180249
XLOC_013044	C12orf43,OASL	450.923	127.553	-1.82179	DOWN	5e-05	0.00180249
XLOC_007097	PIK3AP1	2.08114	0.590418	-1.81757	DOWN	0.0026	0.0396687
XLOC_030763	IKZF2	5.93066	1.68672	-1.81397	DOWN	5e-05	0.00180249
XLOC_024693	GNA15	39.1278	11.2102	-1.80338	DOWN	5e-05	0.00180249
XLOC_022299	SREBF1	73.0403	20.9265	-1.80336	DOWN	5e-05	0.00180249
XLOC_021162	AC015688.3,KSR1,LGALS9	251.619	72.1893	-1.80138	DOWN	5e-05	0.00180249
XLOC_007595	OR56B1,TRIM22	305.941	87.7986	-1.80098	DOWN	5e-05	0.00180249
XLOC_041814	PCDH1	54.924	15.7812	-1.79923	DOWN	5e-05	0.00180249
XLOC_011931	C1R,C1RL	273.13	78.6717	-1.79567	DOWN	5e-05	0.00180249
XLOC_011997	OLR1	1.51103	0.435272	-1.79555	DOWN	0.00185	0.0305413
XLOC_039027	INPP4B	8.34961	2.426	-1.78313	DOWN	5e-05	0.00180249
XLOC_043699	ADTRP	2.98079	0.867171	-1.7813	DOWN	0.00305	0.0440808
XLOC_044200	GSTA1,GSTA2,GSTA3,GSTA5	1.07309	0.312391	-1.78035	DOWN	0.0032	0.0451007
XLOC_028926	CCL20	278.23	81.145	-1.7777	DOWN	5e-05	0.00180249
XLOC_021948	C1QTNF1	8.35723	2.44104	-1.77553	DOWN	0.0014	0.025121
XLOC_035348	TMEM40	59.4349	17.3826	-1.77367	DOWN	0.00015	0.00438364
XLOC_001662	SLAMF7	3.92761	1.15144	-1.77021	DOWN	0.00265	0.0401618
XLOC_010386	ETS1	38.3758	11.2641	-1.76847	DOWN	5e-05	0.00180249
XLOC_009772	UNC93B1	125.487	36.8467	-1.76793	DOWN	5e-05	0.00180249
XLOC_025403	CEA,CEACAM5,CEACAM6	559.746	164.486	-1.76681	DOWN	0.003	0.0435164
XLOC_027432	RASGRP3	22.7166	6.67606	-1.76668	DOWN	0.00205	0.0331545
XLOC_002067	ATP2B4	32.154	9.45055	-1.76653	DOWN	5e-05	0.00180249
XLOC_001700	UAP1	67.5501	19.8711	-1.76528	DOWN	5e-05	0.00180249
XLOC_012455	ITGA5	98.1868	28.9588	-1.76153	DOWN	0.00115	0.0218431
XLOC_053503	PLS3	152.789	45.1325	-1.75931	DOWN	5e-05	0.00180249
XLOC_011450	SOCS2	12.5702	3.74115	-1.74846	DOWN	0.0016	0.0274992
XLOC_004072	ARHGEF2	29.856	8.9077	-1.7449	DOWN	5e-05	0.00180249
XLOC_030720	KLF7	22.7791	6.80968	-1.74205	DOWN	5e-05	0.00180249
XLOC_003689	SLC16A4	70.8937	21.2898	-1.7355	DOWN	0.0021	0.0338598
XLOC_047738	ZNF467	7.72457	2.32175	-1.73424	DOWN	0.00145	0.0256134
XLOC_052239	LPAR1	37.083	11.1578	-1.73271	DOWN	5e-05	0.00180249
XLOC_027550	SPTBN1	77.6571	23.4891	-1.72512	DOWN	5e-05	0.00180249
XLOC_051577	IFNB1	39.5903	11.9756	-1.72505	DOWN	0.0002	0.00547263
XLOC_016409	AHNAK2	20.5757	6.23379	-1.72276	DOWN	5e-05	0.00180249
XLOC_012514	STAT6	98.4274	29.8337	-1.72212	DOWN	0.00285	0.0420309
XLOC_024109	LAMA1	2.46907	0.749525	-1.71992	DOWN	0.00055	0.0122464
XLOC_004019	S100A16	482.814	146.816	-1.71745	DOWN	5e-05	0.00180249
XLOC_028865	WNT10A	2.53515	0.771367	-1.71658	DOWN	0.0033	0.0459802
XLOC_040493	SYNPO	59.8547	18.2165	-1.71622	DOWN	5e-05	0.00180249
XLOC_009569	LPXN	7.58342	2.31139	-1.71409	DOWN	0.0027	0.0406868
XLOC_011257	HMGA2	8.73591	2.66278	-1.71403	DOWN	0.00165	0.0281154
XLOC_018970	IL4R	43.295	13.236	-1.70974	DOWN	5e-05	0.00180249
XLOC_001340	TXNIP	656.995	201.067	-1.70821	DOWN	0.00015	0.00438364
XLOC_022715	KRT13,KRT15,KRT19	1409.06	431.813	-1.70625	DOWN	0.00105	0.020283
XLOC_054323	RP11-516A11.1	72.9784	22.3829	-1.70508	DOWN	5e-05	0.00180249
XLOC_015517	TNFAIP2	36.8241	11.3045	-1.70376	DOWN	0.00015	0.00438364
XLOC_003523	GBP1,GBP2,GBP4,GBP7	636.989	195.98	-1.70057	DOWN	0.00315	0.0448734
XLOC_006590	NRP1	37.5641	11.5649	-1.6996	DOWN	5e-05	0.00180249
XLOC_021964	RNF213	155.971	48.0391	-1.69899	DOWN	0.00025	0.00651557
XLOC_023218	RHBDF2	78.194	24.0898	-1.69864	DOWN	5e-05	0.00180249
XLOC_024768	VAV1	6.45759	1.99074	-1.69769	DOWN	0.00135	0.0245283
XLOC_038349	TLR1,TLR6	1.25689	0.387896	-1.69611	DOWN	0.0007	0.0147204
XLOC_050367	JAK2	22.5093	7.01231	-1.68256	DOWN	5e-05	0.00180249
XLOC_002096	CDK18	31.5319	9.83996	-1.68009	DOWN	5e-05	0.00180249
XLOC_000689	CYP4X1,CYP4Z1	17.2634	5.40136	-1.67632	DOWN	0.0001	0.00319879
XLOC_022008	SLC16A3	377.145	118.244	-1.67336	DOWN	0.0006	0.0130848
XLOC_002385	EDARADD	72.8247	22.8404	-1.67284	DOWN	5e-05	0.00180249
XLOC_012732	RASSF9	7.12007	2.24589	-1.6646	DOWN	0.0008	0.0163686
XLOC_036557	LAMP3,MCF2L2	330.141	104.247	-1.66308	DOWN	0.00015	0.00438364
XLOC_002085	NFASC	5.08963	1.62021	-1.65138	DOWN	0.00085	0.0171489
XLOC_004590	PLXNA2	19.9236	6.34488	-1.65082	DOWN	5e-05	0.00180249
XLOC_006065	SCD	318.293	101.365	-1.65079	DOWN	0.00075	0.0156682
XLOC_024870	LDLR	165.15	52.6262	-1.64992	DOWN	5e-05	0.00180249
XLOC_008638	BIRC2,BIRC3	129.73	41.3539	-1.64942	DOWN	5e-05	0.00180249
XLOC_017906	RHOV	24.6998	7.87394	-1.64934	DOWN	5e-05	0.00180249
XLOC_002665	ENO1	866.245	276.878	-1.64552	DOWN	5e-05	0.00180249
XLOC_034278	FLNB	71.2364	22.7948	-1.64391	DOWN	0.0004	0.00953403
XLOC_025722	MYADM	87.9243	28.1804	-1.64157	DOWN	5e-05	0.00180249
XLOC_002879	IL22RA1	8.0236	2.57388	-1.6403	DOWN	0.00035	0.0085081
XLOC_025323	KCNK6	18.1985	5.85776	-1.6354	DOWN	0.0003	0.00755848
XLOC_034223	PARP3	16.2515	5.24632	-1.6312	DOWN	0.00015	0.00438364
XLOC_024853	ICAM1,ICAM4,ICAM5	190.75	61.6219	-1.63017	DOWN	0.0002	0.00547263
XLOC_031341	RIN2	18.9752	6.15802	-1.62358	DOWN	5e-05	0.00180249
XLOC_030796	TNS1	22.698	7.37565	-1.62172	DOWN	5e-05	0.00180249
XLOC_021467	IFI35	258.83	84.2543	-1.61918	DOWN	0.0015	0.0262343
XLOC_012772	RP11-887P2.3	123.216	40.1176	-1.61888	DOWN	5e-05	0.00180249
XLOC_030491	CHN1	11.6042	3.78606	-1.61588	DOWN	5e-05	0.00180249
XLOC_025764	EPS8L1	51.7191	16.8746	-1.61584	DOWN	0.00165	0.0281154
XLOC_010289	PVRL1	106.445	34.7596	-1.61462	DOWN	5e-05	0.00180249
XLOC_038523	UBA6	42.1248	13.771	-1.61304	DOWN	0.00015	0.00438364
XLOC_008529	PRSS23	159.595	52.2426	-1.61111	DOWN	0.00065	0.0138894
XLOC_028904	SGPP2	46.8178	15.3444	-1.60935	DOWN	5e-05	0.00180249
XLOC_008088	SERPING1	231.253	75.7974	-1.60925	DOWN	5e-05	0.00180249
XLOC_036523	GNB4	37.5471	12.3144	-1.60836	DOWN	5e-05	0.00180249
XLOC_044880	SOD2	374.881	123.076	-1.60688	DOWN	0.0018	0.0299335
XLOC_053276	PGK1	554.984	182.346	-1.60577	DOWN	5e-05	0.00180249
XLOC_007024	CH25H	19.3864	6.37718	-1.60405	DOWN	0.0007	0.0147204
XLOC_011147	DGKA	40.7479	13.4544	-1.59865	DOWN	5e-05	0.00180249
XLOC_033985	AC098614.2	52.1298	17.2247	-1.59763	DOWN	5e-05	0.00180249
XLOC_027996	IL1R1	43.5314	14.3969	-1.5963	DOWN	5e-05	0.00180249
XLOC_004598	LAMB3	450.102	148.962	-1.59531	DOWN	0.00215	0.0345609
XLOC_003336	CYP2J2	45.4945	15.0927	-1.59184	DOWN	5e-05	0.00180249
XLOC_005271	PFKP	116.776	38.7538	-1.59133	DOWN	5e-05	0.00180249
XLOC_024630	MISP	56.0923	18.6154	-1.59131	DOWN	5e-05	0.00180249
XLOC_019395	CDH3	215.837	71.667	-1.59056	DOWN	0.00035	0.0085081
XLOC_028371	TNFAIP6	35.7525	11.8758	-1.59002	DOWN	0.0001	0.00319879
XLOC_010247	FXYD2,FXYD6,FXYD6-FXYD2	1.49352	0.497478	-1.58601	DOWN	0.00055	0.0122464
XLOC_028853	CTDSP1	40.439	13.5109	-1.58163	DOWN	5e-05	0.00180249
XLOC_035693	DUSP7	41.4955	13.8819	-1.57975	DOWN	5e-05	0.00180249
XLOC_002028	PKP1	22.0866	7.40423	-1.57675	DOWN	5e-05	0.00180249
XLOC_031607	CD40	25.3147	8.48686	-1.57667	DOWN	5e-05	0.00180249
XLOC_032072	BCL2L1	100.456	33.7134	-1.57517	DOWN	5e-05	0.00180249
XLOC_000167	FBXO6	45.0204	15.1125	-1.57484	DOWN	0.00085	0.0171489
XLOC_048522	GS1-44D20.1	62.4014	21.0108	-1.57044	DOWN	5e-05	0.00180249
XLOC_024993	TPM4	247.9	83.6643	-1.56708	DOWN	0.00045	0.0105518
XLOC_012783	TMCC3	6.83806	2.31297	-1.56384	DOWN	5e-05	0.00180249
XLOC_028573	ITGA4	5.63255	1.90785	-1.56184	DOWN	0.0003	0.00755848
XLOC_026543	LGALS7	111.178	37.6637	-1.56162	DOWN	0.0012	0.0224179
XLOC_041562	EPB41L4A	8.84226	3.01923	-1.55023	DOWN	0.00105	0.020283
XLOC_019063	TGFB1I1	9.16335	3.13434	-1.54771	DOWN	0.00145	0.0256134
XLOC_020603	TLDC1	16	5.47695	-1.54662	DOWN	5e-05	0.00180249
XLOC_030400	DPP4	15.2701	5.22863	-1.5462	DOWN	0.00025	0.00651557
XLOC_034062	MYD88	189.67	64.9774	-1.54549	DOWN	5e-05	0.00180249
XLOC_044942	THBS2	13.1158	4.49674	-1.54435	DOWN	0.00045	0.0105518
XLOC_011989	CLEC2B	8.75586	3.01162	-1.53971	DOWN	0.0028	0.0417192
XLOC_023863	RAB27B	22.8764	7.87056	-1.53932	DOWN	5e-05	0.00180249
XLOC_009689	BATF2	100.274	34.5141	-1.53868	DOWN	5e-05	0.00180249
XLOC_035599	ALS2CL	16.8715	5.81362	-1.53708	DOWN	5e-05	0.00180249
XLOC_001217	MOV10	79.7353	27.4756	-1.53707	DOWN	0.002	0.032478
XLOC_025345	IFNL1	86.4806	29.8357	-1.53534	DOWN	5e-05	0.00180249
XLOC_006037	PGAM1	102.153	35.2487	-1.5351	DOWN	5e-05	0.00180249
XLOC_037613	CCDC109B	60.7772	20.9787	-1.5346	DOWN	0.00315	0.0448734
XLOC_043125	AIM1	34.9758	12.0767	-1.53413	DOWN	5e-05	0.00180249
XLOC_001557	EFNA1	46.0511	15.9094	-1.53336	DOWN	5e-05	0.00180249
XLOC_028396	GPD2	25.63	8.85906	-1.53261	DOWN	5e-05	0.00180249
XLOC_052313	TRAF1	2.79548	0.969884	-1.52721	DOWN	0.0033	0.0459802
XLOC_020518	FA2H,MLKL	47.7579	16.6128	-1.52344	DOWN	5e-05	0.00180249
XLOC_008341	CCND1	123.815	43.1008	-1.5224	DOWN	5e-05	0.00180249
XLOC_018362	STARD5	53.8326	18.7521	-1.52143	DOWN	0.0009	0.0179526
XLOC_012795	NTN4	49.119	17.1176	-1.5208	DOWN	5e-05	0.00180249
XLOC_043957	CLIC1,DDAH2	320.921	111.965	-1.51917	DOWN	5e-05	0.00180249
XLOC_032656	EVA1C	12.8682	4.49656	-1.51691	DOWN	0.0013	0.0238929
XLOC_012886	CKAP4	101.849	35.6298	-1.51527	DOWN	5e-05	0.00180249
XLOC_043212	MARCKS	45.2311	15.8268	-1.51495	DOWN	5e-05	0.00180249
XLOC_049311	STC1	10.1306	3.54673	-1.51415	DOWN	5e-05	0.00180249
XLOC_029777	CAPG	108.793	38.1088	-1.51339	DOWN	5e-05	0.00180249
XLOC_042956	CD109	33.1298	11.6715	-1.50514	DOWN	5e-05	0.00180249
XLOC_053952	ACE2,PIR	21.1951	7.46799	-1.50494	DOWN	0.00015	0.00438364
XLOC_023221	ST6GALNAC1	26.8153	9.45951	-1.50322	DOWN	0.0031	0.0444399
XLOC_008110	DTX4	9.08332	3.205	-1.5029	DOWN	5e-05	0.00180249
XLOC_028993	UGT1A1,UGT1A10,UGT1A3,UGT1A4,UGT1A6,UGT1A7,UGT1A8,UGT1A9	113.079	40.0156	-1.49869	DOWN	5e-05	0.00180249
XLOC_027222	ASAP2	25.6682	9.09963	-1.4961	DOWN	0.0008	0.0163686
XLOC_046844	INHBA	4.2824	1.52231	-1.49216	DOWN	0.00035	0.0085081
XLOC_008445	SERPINH1	109.697	38.9998	-1.49198	DOWN	5e-05	0.00180249
XLOC_043362	TNFAIP3	96.4595	34.2989	-1.49176	DOWN	0.00025	0.00651557
XLOC_034057	CTDSPL,VILL	56.0119	19.9171	-1.49172	DOWN	0.0002	0.00547263
XLOC_017637	ALDH1A3	170.817	60.7833	-1.4907	DOWN	0.0001	0.00319879
XLOC_017011	CAPN3,GANC	20.6934	7.3658	-1.49026	DOWN	0.001	0.0195067
XLOC_048305	PLEKHA2	14.8007	5.28371	-1.48605	DOWN	5e-05	0.00180249
XLOC_024128	PPP4R1	56.373	20.1943	-1.48105	DOWN	5e-05	0.00180249
XLOC_036329	GPR87	64.7979	23.2634	-1.47788	DOWN	5e-05	0.00180249
XLOC_050823	ANXA1	386.554	139.164	-1.47388	DOWN	5e-05	0.00180249
XLOC_049162	PPP1R3B	9.11045	3.28267	-1.47265	DOWN	0.00015	0.00438364
XLOC_042307	DSP	79.5967	28.702	-1.47156	DOWN	5e-05	0.00180249
XLOC_031924	FLRT3	21.5933	7.79699	-1.46959	DOWN	0.0006	0.0130848
XLOC_028667	SPATS2L	262.498	94.84	-1.46874	DOWN	5e-05	0.00180249
XLOC_041177	PDE4D	6.19758	2.2392	-1.46872	DOWN	5e-05	0.00180249
XLOC_009342	LMO2	27.2961	9.86233	-1.46869	DOWN	0.0003	0.00755848
XLOC_045870	GNG11	6.08321	2.21124	-1.45998	DOWN	0.0036	0.0489169
XLOC_017533	ZNF710	8.57169	3.11789	-1.45901	DOWN	0.00015	0.00438364
XLOC_028624	MYO1B	59.3013	21.5718	-1.45892	DOWN	5e-05	0.00180249
XLOC_000226	FBLIM1	40.288	14.6618	-1.45829	DOWN	5e-05	0.00180249
XLOC_047400	LAMB1,LAMB4	70.3761	25.6441	-1.45646	DOWN	0.0001	0.00319879
XLOC_043991	TAP1	389.548	142.287	-1.453	DOWN	0.0031	0.0444399
XLOC_034907	RAP2B	32.1728	11.762	-1.45171	DOWN	0.00015	0.00438364
XLOC_030404	IFIH1	266.127	97.6788	-1.446	DOWN	0.0003	0.00755848
XLOC_003568	BCAR3	34.8276	12.7834	-1.44596	DOWN	5e-05	0.00180249
XLOC_019398	CDH1	118.842	43.6396	-1.44533	DOWN	5e-05	0.00180249
XLOC_025397	AC005795.1	45.3782	16.674	-1.4444	DOWN	0.00035	0.0085081
XLOC_024627	FSTL3	83.2094	30.5916	-1.44361	DOWN	5e-05	0.00180249
XLOC_017431	ARNT2	1.87318	0.690777	-1.4392	DOWN	0.00345	0.0474465
XLOC_013440	CCNA1	80.9681	29.8844	-1.43796	DOWN	0.00015	0.00438364
XLOC_036306	TM4SF1	116.439	43.0824	-1.4344	DOWN	5e-05	0.00180249
XLOC_032719	DSCR8,KCNJ15	17.0739	6.32414	-1.43285	DOWN	0.0006	0.0130848
XLOC_008752	TMPRSS4	88.9231	32.9479	-1.43237	DOWN	0.0001	0.00319879
XLOC_039132	CTSO	28.5374	10.5787	-1.43169	DOWN	5e-05	0.00180249
XLOC_001702	DDR2	3.80864	1.41236	-1.43117	DOWN	0.00165	0.0281154
XLOC_007229	AFAP1L2	4.87702	1.81257	-1.42797	DOWN	0.00305	0.0440808
XLOC_038600	BTC	19.5916	7.28812	-1.42662	DOWN	5e-05	0.00180249
XLOC_050351	VLDLR	25.3578	9.44889	-1.42421	DOWN	5e-05	0.00180249
XLOC_019022	CORO1A	5.41596	2.01953	-1.4232	DOWN	0.00175	0.0293166
XLOC_044012	BAK1	32.826	12.2516	-1.42187	DOWN	5e-05	0.00180249
XLOC_008243	CDC42EP2,POLA2	22.3683	8.35267	-1.42114	DOWN	5e-05	0.00180249
XLOC_045545	EGFR	32.2889	12.0661	-1.42008	DOWN	5e-05	0.00180249
XLOC_032750	MX2	536.36	200.454	-1.41993	DOWN	0.0025	0.0384753
XLOC_037030	LAP3	276.432	103.317	-1.41984	DOWN	5e-05	0.00180249
XLOC_011536	RP11-490H24.5	140.745	52.6111	-1.41965	DOWN	0.00155	0.0268723
XLOC_027298	VSNL1	21.1717	7.91943	-1.41867	DOWN	0.00025	0.00651557
XLOC_013881	GJB2	46.4733	17.3986	-1.41743	DOWN	5e-05	0.00180249
XLOC_002996	SPOCD1	12.8774	4.83035	-1.41464	DOWN	0.0023	0.0364197
XLOC_006201	PNLIPRP3	9.06831	3.40262	-1.41419	DOWN	0.0014	0.025121
XLOC_011217	USP15	38.6983	14.5922	-1.40708	DOWN	5e-05	0.00180249
XLOC_030880	IRS1	14.9884	5.6629	-1.40424	DOWN	5e-05	0.00180249
XLOC_028279	GPR39	9.91927	3.75416	-1.40174	DOWN	0.00265	0.0401618
XLOC_023998	CNDP2	105.505	40.0081	-1.39895	DOWN	5e-05	0.00180249
XLOC_030867	WDFY1	43.7428	16.6186	-1.39625	DOWN	0.0018	0.0299335
XLOC_035731	WNT5A	10.5236	3.99822	-1.39621	DOWN	0.0001	0.00319879
XLOC_053359	SRPX2	34.3313	13.0506	-1.3954	DOWN	5e-05	0.00180249
XLOC_008295	SYT12	5.72334	2.18943	-1.38631	DOWN	0.0022	0.0352222
XLOC_012780	RBMS2P1	54.5987	20.9264	-1.38354	DOWN	5e-05	0.00180249
XLOC_042443	TRIM38	49.7795	19.0823	-1.38331	DOWN	0.0001	0.00319879
XLOC_051183	DAB2IP	54.9312	21.0637	-1.38287	DOWN	5e-05	0.00180249
XLOC_030254	DARS	47.6284	18.2717	-1.38221	DOWN	5e-05	0.00180249
XLOC_007685	MICAL2,MICALCL	24.4077	9.37161	-1.38096	DOWN	5e-05	0.00180249
XLOC_040472	ADRB2	41.3036	15.8598	-1.38089	DOWN	0.0007	0.0147204
XLOC_029227	SDC1	213.068	81.8365	-1.3805	DOWN	0.0001	0.00319879
XLOC_032321	ATP9A	7.46711	2.87284	-1.37807	DOWN	0.0001	0.00319879
XLOC_028303	AC093391.2	3.11031	1.19751	-1.37703	DOWN	0.00235	0.0369904
XLOC_018396	BNC1	24.8673	9.57557	-1.37682	DOWN	0.0017	0.0286299
XLOC_016071	ZFP36L1	189.135	72.9167	-1.3751	DOWN	0.0001	0.00319879
XLOC_032085	BAK1P1	13.2487	5.10775	-1.37509	DOWN	0.00175	0.0293166
XLOC_002023	C1orf106	30.445	11.7519	-1.37332	DOWN	0.00015	0.00438364
XLOC_000069	TNFRSF14	24.5581	9.4942	-1.37108	DOWN	0.0002	0.00547263
XLOC_007915	CD82	188.359	72.9018	-1.36946	DOWN	0.0001	0.00319879
XLOC_037089	PCDH7	15.229	5.90153	-1.36766	DOWN	5e-05	0.00180249
XLOC_001989	CFH,CFHR1,CFHR2	115.704	44.889	-1.366	DOWN	5e-05	0.00180249
XLOC_014592	ARHGEF40	16.2755	6.31451	-1.36596	DOWN	0.0034	0.0469212
XLOC_017067	BLOC1S6,RP11-96O20.4,SQRDL	161.975	62.8428	-1.36595	DOWN	5e-05	0.00180249
XLOC_007085	PDLIM1	282.195	109.586	-1.36463	DOWN	5e-05	0.00180249
XLOC_046214	CALD1	73.3801	28.5038	-1.36423	DOWN	5e-05	0.00180249
XLOC_038881	NT5C3AP1	33.952	13.2116	-1.36169	DOWN	0.0001	0.00319879
XLOC_053883	MXRA5	2.81307	1.09901	-1.35594	DOWN	0.00085	0.0171489
XLOC_003081	FHL3	17.6618	6.92752	-1.35022	DOWN	0.00065	0.0138894
XLOC_030533	ZNF385B	3.11021	1.22052	-1.34951	DOWN	0.00155	0.0268723
XLOC_012684	PHLDA1	73.2921	28.7714	-1.34902	DOWN	0.0006	0.0130848
XLOC_053140	ZXDB	11.827	4.64314	-1.34891	DOWN	5e-05	0.00180249
XLOC_046221	NUP205	15.5033	6.08656	-1.34887	DOWN	5e-05	0.00180249
XLOC_031510	SRC	30.2865	11.9007	-1.34763	DOWN	5e-05	0.00180249
XLOC_040312	JADE2	25.6248	10.0719	-1.3472	DOWN	5e-05	0.00180249
XLOC_009712	AP5B1	35.5978	14.0074	-1.3456	DOWN	0.0002	0.00547263
XLOC_052318	STOM	429.912	169.182	-1.34546	DOWN	0.0004	0.00953403
XLOC_004035	TPM3	166.084	65.5475	-1.3413	DOWN	5e-05	0.00180249
XLOC_004601	C1orf74,IRF6	151.135	59.7434	-1.33899	DOWN	0.00045	0.0105518
XLOC_009634	AHNAK	42.531	16.8266	-1.33778	DOWN	0.0002	0.00547263
XLOC_005348	OPTN	164.947	65.3035	-1.33677	DOWN	0.0002	0.00547263
XLOC_038836	ELOVL6	19.7735	7.8352	-1.33552	DOWN	5e-05	0.00180249
XLOC_009417	ACP2	58.9837	23.3907	-1.33438	DOWN	0.0037	0.0499767
XLOC_038724	FAM13A	9.65441	3.82975	-1.33394	DOWN	0.00015	0.00438364
XLOC_042399	SOX4	46.3587	18.4024	-1.33295	DOWN	5e-05	0.00180249
XLOC_026121	ACP5	31.8145	12.6437	-1.33127	DOWN	0.00085	0.0171489
XLOC_028689	CASP10	18.4907	7.35095	-1.33079	DOWN	5e-05	0.00180249
XLOC_030801	TMBIM1	435.733	173.591	-1.32775	DOWN	0.001	0.0195067
XLOC_012538	LRIG3	8.54179	3.40502	-1.32687	DOWN	0.0001	0.00319879
XLOC_027391	FOSL2	57.722	23.0361	-1.32523	DOWN	5e-05	0.00180249
XLOC_005809	DDIT4	481.258	192.907	-1.31891	DOWN	0.00025	0.00651557
XLOC_035390	RFTN1	10.2338	4.10312	-1.31854	DOWN	0.0009	0.0179526
XLOC_044671	SLC18B1	24.2534	9.76919	-1.31188	DOWN	0.0001	0.00319879
XLOC_008608	ENDOD1	82.8191	33.3771	-1.3111	DOWN	0.0017	0.0286299
XLOC_014180	THSD1,VPS36	30.778	12.4086	-1.31055	DOWN	5e-05	0.00180249
XLOC_028492	ITGA6	61.0146	24.7512	-1.30166	DOWN	5e-05	0.00180249
XLOC_006356	KLF6	133.164	54.0316	-1.30133	DOWN	0.00015	0.00438364
XLOC_052454	ABO,RP11-430N14.4	6.7171	2.72652	-1.30078	DOWN	0.0022	0.0352222
XLOC_007187	COL17A1	243.44	98.8551	-1.30018	DOWN	0.00265	0.0401618
XLOC_052140	TBC1D2	32.8198	13.3513	-1.29758	DOWN	5e-05	0.00180249
XLOC_008242	CAPN1	145.957	59.4207	-1.29651	DOWN	5e-05	0.00180249
XLOC_003349	DOCK7	8.97904	3.65623	-1.2962	DOWN	5e-05	0.00180249
XLOC_021609	ITGA3,PDK2	293.188	119.542	-1.2943	DOWN	0.00085	0.0171489
XLOC_016212	STON2	8.43952	3.44154	-1.2941	DOWN	0.00235	0.0369904
XLOC_032294	ZNFX1	107.026	43.7208	-1.29158	DOWN	0.0032	0.0451007
XLOC_006966	ANXA11	112.644	46.0428	-1.29072	DOWN	5e-05	0.00180249
XLOC_042826	CD2AP	46.1859	18.8794	-1.29064	DOWN	5e-05	0.00180249
XLOC_017512	ISG20	424.434	173.501	-1.2906	DOWN	0.00025	0.00651557
XLOC_031947	RRBP1	96.4692	39.455	-1.28986	DOWN	5e-05	0.00180249
XLOC_004927	ADSS	22.2599	9.10534	-1.28966	DOWN	0.0001	0.00319879
XLOC_046694	OSBPL3	15.1035	6.17852	-1.28955	DOWN	0.0001	0.00319879
XLOC_002713	DHRS3	136.676	55.9281	-1.28911	DOWN	5e-05	0.00180249
XLOC_024301	DSC2	13.0043	5.33009	-1.28676	DOWN	0.00095	0.0187151
XLOC_026656	PLAUR	192.236	78.7992	-1.28662	DOWN	0.00025	0.00651557
XLOC_035791	SUCLG2	20.9206	8.58842	-1.28446	DOWN	0.00265	0.0401618
XLOC_010733	EMP1	96.9084	39.7863	-1.28435	DOWN	5e-05	0.00180249
XLOC_001627	IFI16	289.827	118.992	-1.28432	DOWN	0.0002	0.00547263
XLOC_035581	CDCP1	75.5882	31.0521	-1.28347	DOWN	0.0006	0.0130848
XLOC_030004	FHL2	50.3044	20.6909	-1.28169	DOWN	0.00195	0.0318941
XLOC_027800	VAMP5	52.2517	21.5076	-1.28063	DOWN	0.0016	0.0274992
XLOC_044712	MAP3K5	13.6071	5.60229	-1.28027	DOWN	0.0001	0.00319879
XLOC_002248	CAPN2	274.53	113.203	-1.27806	DOWN	0.0002	0.00547263
XLOC_015938	GCH1	35.1634	14.5237	-1.27566	DOWN	0.0001	0.00319879
XLOC_013156	ANKLE2	60.0545	24.8233	-1.27458	DOWN	5e-05	0.00180249
XLOC_036585	LIPH	10.1012	4.17732	-1.27388	DOWN	0.0014	0.025121
XLOC_039907	ARHGEF28	3.93611	1.62845	-1.27327	DOWN	0.0018	0.0299335
XLOC_037059	PI4K2B	45.4416	18.8126	-1.27232	DOWN	5e-05	0.00180249
XLOC_047227	CYP51A1,LRRD1	36.555	15.1346	-1.27222	DOWN	5e-05	0.00180249
XLOC_044036	FKBP5	80.7857	33.4476	-1.2722	DOWN	5e-05	0.00180249
XLOC_046071	CAV1,CAV2	327.517	135.664	-1.27154	DOWN	0.0024	0.0374438
XLOC_051659	B4GALT1	249.706	103.563	-1.26972	DOWN	0.0001	0.00319879
XLOC_018125	ANXA2	651.746	270.704	-1.26759	DOWN	0.0017	0.0286299
XLOC_034918	MME	11.3861	4.73483	-1.26589	DOWN	0.00335	0.0464732
XLOC_000861	PGM1	34.7552	14.5022	-1.26096	DOWN	0.00025	0.00651557
XLOC_028626	NABP1	20.2532	8.46963	-1.25778	DOWN	0.0031	0.0444399
XLOC_043255	GJA1	39.587	16.5693	-1.25652	DOWN	5e-05	0.00180249
XLOC_001177	CSF1	39.2895	16.4532	-1.25577	DOWN	5e-05	0.00180249
XLOC_015924	ERO1L	118.982	49.8621	-1.25473	DOWN	0.0007	0.0147204
XLOC_046666	RAPGEF5	5.56305	2.33176	-1.25446	DOWN	5e-05	0.00180249
XLOC_052376	FAM129B	147.373	61.811	-1.25354	DOWN	0.00025	0.00651557
XLOC_010253	MPZL2,MPZL3	187.277	78.5572	-1.25336	DOWN	5e-05	0.00180249
XLOC_046433	NUB1	103.896	43.66	-1.25076	DOWN	0.00015	0.00438364
XLOC_042759	MDFI	22.191	9.32984	-1.25005	DOWN	0.00185	0.0305413
XLOC_027665	ANXA4	121.685	51.1617	-1.25002	DOWN	0.00085	0.0171489
XLOC_011233	SRGAP1	3.16435	1.33375	-1.24642	DOWN	0.0024	0.0374438
XLOC_022258	CDRT1,RP11-385D13.1,TRIM16	18.9071	7.97344	-1.24565	DOWN	5e-05	0.00180249
XLOC_051320	ASS1	129.536	54.6618	-1.24474	DOWN	0.0002	0.00547263
XLOC_006044	MARVELD1	42.106	17.7805	-1.24373	DOWN	0.0001	0.00319879
XLOC_009533	PRG2,RP11-872D17.8,SLC43A3	10.595	4.47508	-1.2434	DOWN	0.00025	0.00651557
XLOC_011947	SLC2A3	15.0319	6.3756	-1.2374	DOWN	0.0012	0.0224179
XLOC_047728	PDIA4	133.502	56.7394	-1.23444	DOWN	0.0001	0.00319879
XLOC_055427	CD24P4	636.889	270.728	-1.2342	DOWN	0.00125	0.0231884
XLOC_025990	TICAM1	37.9457	16.1359	-1.23366	DOWN	5e-05	0.00180249
XLOC_029161	ADAM17	26.6431	11.3406	-1.23226	DOWN	0.0001	0.00319879
XLOC_036283	PLSCR1	381.257	162.291	-1.23218	DOWN	0.0004	0.00953403
XLOC_034640	PARP14	172.961	73.7721	-1.2293	DOWN	0.0025	0.0384753
XLOC_015132	TTC9	16.1173	6.87558	-1.22905	DOWN	0.0008	0.0163686
XLOC_039670	OSMR	82.3392	35.1487	-1.22811	DOWN	0.0003	0.00755848
XLOC_014882	CTAGE5,MIA2,RP11-407N17.3	22.4085	9.56724	-1.22787	DOWN	0.0033	0.0459802
XLOC_032870	NRIP1	20.9814	8.96919	-1.22606	DOWN	5e-05	0.00180249
XLOC_018281	CYP1A1	14.6373	6.26111	-1.22516	DOWN	0.00095	0.0187151
XLOC_038833	CFI	40.0818	17.1511	-1.22465	DOWN	5e-05	0.00180249
XLOC_025450	BCL3	67.0648	28.7281	-1.22309	DOWN	0.00055	0.0122464
XLOC_051308	TOR1B	104.149	44.6181	-1.22295	DOWN	0.00095	0.0187151
XLOC_048155	SORBS3	38.191	16.3659	-1.22254	DOWN	0.0012	0.0224179
XLOC_021554	EFCAB13,ITGB3	17.3039	7.42441	-1.22075	DOWN	0.0023	0.0364197
XLOC_022651	GSDMB	11.4063	4.89399	-1.22074	DOWN	0.0035	0.0478855
XLOC_030330	NMI	83.2242	35.7256	-1.22004	DOWN	5e-05	0.00180249
XLOC_030410	COBLL1	14.7582	6.33983	-1.219	DOWN	5e-05	0.00180249
XLOC_017259	SMAD3	47.7797	20.5412	-1.21788	DOWN	0.0002	0.00547263
XLOC_023528	MYL12A	674.611	290.079	-1.21761	DOWN	0.0005	0.0114374
XLOC_015710	RABGGTA	30.6094	13.1628	-1.21751	DOWN	0.00015	0.00438364
XLOC_013049	RHOF	48.631	20.9158	-1.21729	DOWN	0.0004	0.00953403
XLOC_000334	EPHB2	23.9794	10.3493	-1.21226	DOWN	0.00015	0.00438364
XLOC_042464	BTN3A1,BTN3A2,BTN3A3	61.315	26.4768	-1.21151	DOWN	0.0003	0.00755848
XLOC_007738	SAA1	605.626	261.616	-1.21098	DOWN	5e-05	0.00180249
XLOC_012353	LIMA1	178.623	77.3151	-1.2081	DOWN	0.00015	0.00438364
XLOC_041457	TTC37	23.6557	10.241	-1.20783	DOWN	5e-05	0.00180249
XLOC_039963	PAPD4	18.7735	8.12979	-1.20741	DOWN	0.0003	0.00755848
XLOC_032155	SAMHD1	151.705	65.7341	-1.20655	DOWN	0.0002	0.00547263
XLOC_048918	MYC	80.5014	34.8868	-1.20633	DOWN	0.0006	0.0130848
XLOC_044520	MICAL1,ZBTB24	10.8898	4.71989	-1.20615	DOWN	0.00125	0.0231884
XLOC_043989	HLA-DOB,TAP2	153.74	66.6887	-1.20497	DOWN	0.0009	0.0179526
XLOC_012429	ITGB7,RARG	36.6073	15.881	-1.20483	DOWN	0.00145	0.0256134
XLOC_017329	PML	144.775	62.8102	-1.20474	DOWN	0.0002	0.00547263
XLOC_052243	KIAA0368	28.3096	12.2853	-1.20436	DOWN	0.00115	0.0218431
XLOC_042025	STK10	13.7499	5.97232	-1.20306	DOWN	5e-05	0.00180249
XLOC_006384	IL15RA	53.2641	23.1749	-1.2006	DOWN	0.0005	0.0114374
XLOC_019748	PRSS22	53.0363	23.0795	-1.20037	DOWN	0.00025	0.00651557
XLOC_017406	PSMA4	269.617	117.534	-1.19783	DOWN	0.00015	0.00438364
XLOC_017324	CD276	55.8385	24.3509	-1.19729	DOWN	0.00025	0.00651557
XLOC_010293	TRIM29	68.8851	30.0583	-1.19643	DOWN	5e-05	0.00180249
XLOC_001890	XPR1	39.1579	17.0945	-1.19577	DOWN	0.00015	0.00438364
XLOC_030386	ITGB6	79.551	34.7325	-1.19559	DOWN	0.0002	0.00547263
XLOC_030417	GALNT3	52.6464	22.9893	-1.19537	DOWN	0.0001	0.00319879
XLOC_014790	BNIP3P1	38.0632	16.6279	-1.19479	DOWN	0.0001	0.00319879
XLOC_042668	ITPR3	29.5237	12.9143	-1.19291	DOWN	0.00045	0.0105518
XLOC_003729	SLC16A1	72.6537	31.828	-1.19074	DOWN	5e-05	0.00180249
XLOC_039721	PARP8	41.8009	18.3496	-1.18779	DOWN	0.0013	0.0238929
XLOC_050204	FAM83H	40.235	17.6788	-1.18643	DOWN	0.0002	0.00547263
XLOC_009535	SLC43A1,TIMM10,UBE2L6	583.769	256.577	-1.18601	DOWN	0.00035	0.0085081
XLOC_053836	PLXNA3	19.8849	8.74575	-1.18502	DOWN	0.00015	0.00438364
XLOC_014982	SAMD4A	11.9108	5.24223	-1.18402	DOWN	0.0005	0.0114374
XLOC_054600	ACSL4,KCNE1L	57.0035	25.0902	-1.18392	DOWN	0.0001	0.00319879
XLOC_022117	CXCL16	173.232	76.3432	-1.18214	DOWN	0.00015	0.00438364
XLOC_033055	RCAN1	46.161	20.3547	-1.18131	DOWN	0.0001	0.00319879
XLOC_017547	IQGAP1	69.4327	30.6753	-1.17854	DOWN	5e-05	0.00180249
XLOC_018888	C16orf62	13.633	6.03042	-1.17677	DOWN	0.001	0.0195067
XLOC_051716	TPM2	34.6363	15.3412	-1.17488	DOWN	0.0009	0.0179526
XLOC_032790	PFKL	51.0974	22.6511	-1.17367	DOWN	0.00015	0.00438364
XLOC_025454	PVRL2	99.1118	43.9465	-1.17331	DOWN	0.0019	0.0312694
XLOC_010121	CASP4	117.037	52.0011	-1.17035	DOWN	0.0001	0.00319879
XLOC_013524	FNDC3A	32.223	14.3219	-1.16987	DOWN	0.00025	0.00651557
XLOC_005438	KIAA1217	32.2711	14.3526	-1.16893	DOWN	5e-05	0.00180249
XLOC_024646	CNN2	136.364	60.7077	-1.16751	DOWN	5e-05	0.00180249
XLOC_031514	CTNNBL1	57.4019	25.5558	-1.16745	DOWN	0.00015	0.00438364
XLOC_007182	SH3PXD2A	12.7037	5.65949	-1.1665	DOWN	0.0001	0.00319879
XLOC_044371	IBTK	18.9232	8.44665	-1.1637	DOWN	5e-05	0.00180249
XLOC_046073	MET	78.5765	35.0899	-1.16304	DOWN	0.0003	0.00755848
XLOC_035810	EIF4E3	16.6214	7.43061	-1.16149	DOWN	0.0015	0.0262343
XLOC_028485	DYNC1I2	17.9497	8.02718	-1.161	DOWN	0.001	0.0195067
XLOC_000584	CAP1	213.948	95.7757	-1.15953	DOWN	0.00315	0.0448734
XLOC_048178	DOCK5	12.4923	5.59359	-1.1592	DOWN	0.00035	0.0085081
XLOC_044159	GPR116	16.4514	7.36983	-1.15851	DOWN	0.00145	0.0256134
XLOC_029394	CYP1B1	40.8367	18.3049	-1.15763	DOWN	0.00015	0.00438364
XLOC_017921	EHD4,SPTBN5	95.9766	43.0419	-1.15694	DOWN	0.00065	0.0138894
XLOC_012911	SSH1	20.0564	8.99487	-1.15689	DOWN	0.0001	0.00319879
XLOC_034930	TIPARP	67.8815	30.4613	-1.15604	DOWN	0.0002	0.00547263
XLOC_048433	LYN	52.0197	23.3476	-1.15579	DOWN	0.0001	0.00319879
XLOC_034480	TMEM45A	57.2669	25.7211	-1.15475	DOWN	0.0002	0.00547263
XLOC_001464	CGN	15.4461	6.93913	-1.15441	DOWN	0.00035	0.0085081
XLOC_054003	ACOT9	29.0441	13.0509	-1.1541	DOWN	0.0012	0.0224179
XLOC_029669	TGFA	33.7862	15.1856	-1.15374	DOWN	0.00025	0.00651557
XLOC_036047	FSTL1	68.6625	30.999	-1.1473	DOWN	0.00295	0.0431058
XLOC_036504	TBL1XR1	23.3565	10.5532	-1.14615	DOWN	0.00015	0.00438364
XLOC_008915	ST14	234.964	106.313	-1.14412	DOWN	0.0017	0.0286299
XLOC_000537	ADPRHL2	49.2463	22.3247	-1.14138	DOWN	0.0002	0.00547263
XLOC_040492	NDST1	27.6616	12.5481	-1.14042	DOWN	0.00025	0.00651557
XLOC_025897	SBNO2	47.7889	21.6789	-1.14038	DOWN	0.00025	0.00651557
XLOC_029110	TSSC1	13.5108	6.13121	-1.13987	DOWN	0.00145	0.0256134
XLOC_010069	MAML2	7.16036	3.25973	-1.13528	DOWN	0.00065	0.0138894
XLOC_015906	PYGL	28.3857	12.9248	-1.13502	DOWN	0.00035	0.0085081
XLOC_035957	CD47	279.187	127.286	-1.13316	DOWN	0.00245	0.0379631
XLOC_044162	TNFRSF21	93.7799	42.8036	-1.13155	DOWN	0.0005	0.0114374
XLOC_007202	XPNPEP1	38.0791	17.4421	-1.12643	DOWN	0.00035	0.0085081
XLOC_031515	VSTM2L	60.3892	27.6613	-1.12642	DOWN	0.0011	0.0211205
XLOC_001168	GNAI3,GPR61	57.6991	26.4449	-1.12556	DOWN	5e-05	0.00180249
XLOC_006128	GSTO1,GSTO2	138.923	63.6996	-1.12493	DOWN	0.0035	0.0478855
XLOC_012159	TMTC1	5.68961	2.61357	-1.12231	DOWN	0.00295	0.0431058
XLOC_016184	SPTLC2	20.9369	9.62495	-1.1212	DOWN	0.00045	0.0105518
XLOC_004461	DENND1B	3.69607	1.69992	-1.12053	DOWN	0.00245	0.0379631
XLOC_051543	TTC39B	11.4996	5.289	-1.12051	DOWN	0.002	0.032478
XLOC_023201	UNC13D	5.84663	2.68927	-1.12039	DOWN	0.00275	0.0412448
XLOC_047178	SEMA3C	45.8613	21.1091	-1.11942	DOWN	0.00065	0.0138894
XLOC_036887	SH3BP2	9.06706	4.1784	-1.11769	DOWN	0.0031	0.0444399
XLOC_051159	TRIM32	8.70976	4.01376	-1.11768	DOWN	0.0033	0.0459802
XLOC_053797	ZNF185	20.2408	9.34227	-1.11542	DOWN	0.00035	0.0085081
XLOC_051286	LRRC8A	115.932	53.5539	-1.11422	DOWN	0.00145	0.0256134
XLOC_028137	ACTR3	155.154	71.8557	-1.11052	DOWN	0.0015	0.0262343
XLOC_004492	PHLDA3	74.064	34.3201	-1.10972	DOWN	0.0008	0.0163686
XLOC_029790	ST3GAL5	21.4555	9.94505	-1.1093	DOWN	0.0007	0.0147204
XLOC_031638	SLC9A8	5.96248	2.77166	-1.10516	DOWN	0.00235	0.0369904
XLOC_030631	C2orf66,PGAP1	10.4196	4.84406	-1.10501	DOWN	0.0012	0.0224179
XLOC_014950	FRMD6	49.0135	22.8192	-1.10293	DOWN	0.00125	0.0231884
XLOC_035024	FNDC3B	43.3421	20.1927	-1.10194	DOWN	0.0005	0.0114374
XLOC_002142	MIR205HG	46.592	21.7101	-1.10172	DOWN	0.00305	0.0440808
XLOC_052792	SMS	57.1766	26.6601	-1.10074	DOWN	0.0014	0.025121
XLOC_001665	RP11-312J18.5	39.8044	18.5983	-1.09775	DOWN	0.00095	0.0187151
XLOC_015982	DHRS7	118.038	55.1629	-1.09748	DOWN	0.00055	0.0122464
XLOC_010604	CD9	808.374	378.223	-1.09579	DOWN	0.00185	0.0305413
XLOC_004579	PIGR	35.6405	16.6769	-1.09566	DOWN	0.0008	0.0163686
XLOC_049820	NBN	28.6654	13.4321	-1.09362	DOWN	0.0029	0.0426102
XLOC_026780	TEAD2	18.7828	8.81413	-1.09152	DOWN	0.00155	0.0268723
XLOC_047625	KDM7A	10.1087	4.7459	-1.09084	DOWN	0.00135	0.0245283
XLOC_038869	CAMK2D	38.7568	18.2081	-1.08986	DOWN	0.0008	0.0163686
XLOC_035915	DCBLD2	56.6641	26.6863	-1.08633	DOWN	0.0029	0.0426102
XLOC_034688	PLXNA1	20.9727	9.88237	-1.08559	DOWN	0.0003	0.00755848
XLOC_034063	OXSR1	23.0467	10.8677	-1.08451	DOWN	0.0004	0.00953403
XLOC_038758	ADH5	73.8201	34.8105	-1.08449	DOWN	0.0015	0.0262343
XLOC_050800	TJP2	37.5309	17.7327	-1.08167	DOWN	5e-05	0.00180249
XLOC_049680	TRAM1	413.457	195.586	-1.07994	DOWN	0.00325	0.045563
XLOC_010835	ARNTL2,STK38L	47.2784	22.4327	-1.07558	DOWN	0.0004	0.00953403
XLOC_011024	DIP2B	14.7606	7.01331	-1.07359	DOWN	0.0006	0.0130848
XLOC_029538	PNPT1	102.395	48.7518	-1.07061	DOWN	0.0003	0.00755848
XLOC_032722	ETS2	201.548	95.9889	-1.07019	DOWN	0.00325	0.0455631
XLOC_001266	PTGFRN	35.0108	16.7085	-1.06722	DOWN	0.00025	0.00651557
XLOC_032122	TRPC4AP	40.7539	19.4643	-1.06611	DOWN	0.0002	0.00547263
XLOC_017841	LPCAT4	51.5496	24.6278	-1.06567	DOWN	0.00035	0.0085081
XLOC_012786	FGD6	12.0911	5.77721	-1.0655	DOWN	0.0012	0.0224179
XLOC_041958	RNF145	100.713	48.1417	-1.06489	DOWN	0.00045	0.0105518
XLOC_015549	INF2	30.1963	14.4413	-1.06417	DOWN	0.0032	0.0451007
XLOC_045739	CLDN4	215.998	103.342	-1.06359	DOWN	0.0015	0.0262343
XLOC_003503	ODF2L	16.8762	8.08074	-1.06243	DOWN	0.00195	0.0318941
XLOC_035031	ECT2	8.94924	4.28761	-1.06159	DOWN	0.00165	0.0281154
XLOC_036082	HEG1	18.2984	8.77159	-1.06081	DOWN	0.0004	0.00953403
XLOC_027278	AC011897.1,FAM84A	18.7847	9.013	-1.05948	DOWN	0.0017	0.0286299
XLOC_038333	ARAP2	18.3596	8.81966	-1.05774	DOWN	0.00065	0.0138894
XLOC_027614	UGP2	73.4948	35.3152	-1.05735	DOWN	0.00015	0.00438364
XLOC_013677	NDFIP2	71.1007	34.167	-1.05726	DOWN	0.00165	0.0281154
XLOC_001609	KIRREL	13.4152	6.44675	-1.05722	DOWN	0.0031	0.0444399
XLOC_030387	RBMS1	23.6224	11.3627	-1.05585	DOWN	0.0022	0.0352222
XLOC_042923	FAM135A	25.2332	12.1393	-1.05563	DOWN	0.00145	0.0256134
XLOC_002634	ACOT7	46.3364	22.3335	-1.05294	DOWN	0.0009	0.0179526
XLOC_007477	PKP3	62.3924	30.0902	-1.05208	DOWN	0.00015	0.00438364
XLOC_040785	BRD9,ZDHHC11,ZDHHC11B	14.7638	7.1265	-1.0508	DOWN	0.0031	0.0444399
XLOC_018882	CTD-2349B8.1,ITPRIPL2,SYT17	21.4587	10.3599	-1.05055	DOWN	0.0002	0.00547263
XLOC_022976	CUEDC1	44.9272	21.701	-1.04983	DOWN	0.00035	0.0085081
XLOC_012497	STAT2	157.95	76.3513	-1.04874	DOWN	0.00095	0.0187151
XLOC_030607	SDPR	18.6344	9.00812	-1.04867	DOWN	0.00055	0.0122464
XLOC_001579	RAB25	120.545	58.3725	-1.04621	DOWN	0.00015	0.00438364
XLOC_047624	PARP12	140.258	68.0785	-1.04281	DOWN	0.00035	0.0085081
XLOC_011482	NEDD1	19.5425	9.50391	-1.04002	DOWN	0.0008	0.0163686
XLOC_035866	GBE1	27.4142	13.3365	-1.03954	DOWN	0.00015	0.00438364
XLOC_044629	PTPRK	54.341	26.4374	-1.03946	DOWN	0.00295	0.0431058
XLOC_023942	SERPINB5	104.064	50.712	-1.03708	DOWN	0.0012	0.0224179
XLOC_018476	IDH2	39.4279	19.255	-1.03398	DOWN	0.00215	0.0345609
XLOC_015751	STRN3	21.1118	10.3116	-1.03378	DOWN	0.0006	0.0130848
XLOC_011466	VEZT	34.7097	16.9776	-1.03171	DOWN	0.0001	0.00319879
XLOC_030778	MREG,PECR	17.7103	8.67054	-1.03039	DOWN	0.0024	0.0374438
XLOC_034247	PRKCD	25.6123	12.5418	-1.0301	DOWN	0.0005	0.0114374
XLOC_020115	PRSS8	90.9342	44.54	-1.02972	DOWN	0.003	0.0435164
XLOC_022306	FLII	57.0501	27.9451	-1.02963	DOWN	0.0008	0.0163686
XLOC_027994	FLJ20373,MAP4K4	59.5245	29.1592	-1.02953	DOWN	0.0032	0.0451007
XLOC_045830	CROT	22.9174	11.2327	-1.02873	DOWN	0.0022	0.0352222
XLOC_041184	ELOVL7	21.199	10.41	-1.02602	DOWN	0.0017	0.0286299
XLOC_042435	LRRC16A	8.17863	4.02095	-1.02432	DOWN	0.00115	0.0218431
XLOC_000937	TPI1P1	298.888	147.51	-1.01879	DOWN	0.00025	0.00651557
XLOC_007754	NAV2	7.3832	3.64542	-1.01816	DOWN	0.0032	0.0451007
XLOC_023243	TMC6	39.5139	19.5101	-1.01814	DOWN	0.0032	0.0451007
XLOC_023951	HMSD,SERPINB8	38.1819	18.8658	-1.01711	DOWN	0.001	0.0195067
XLOC_013066	CDK2AP1	134.311	66.4139	-1.01602	DOWN	0.00285	0.0420309
XLOC_054722	SMARCA1	10.8272	5.35697	-1.01516	DOWN	0.0018	0.0299335
XLOC_022741	PTRF	105.232	52.0681	-1.0151	DOWN	0.002	0.032478
XLOC_008222	RPS6KA4	15.0594	7.4701	-1.01147	DOWN	0.0028	0.0417192
XLOC_038196	AFAP1	8.56944	4.25332	-1.01061	DOWN	0.0009	0.0179526
XLOC_040787	SLC12A7	22.4782	11.1619	-1.00994	DOWN	0.00015	0.00438364
XLOC_000169	AGTRAP	70.4913	35.032	-1.00877	DOWN	0.0025	0.0384753
XLOC_015177	YLPM1	10.8694	5.40646	-1.00752	DOWN	0.00105	0.020283
XLOC_049942	NCALD	1.07942	0.537037	-1.00716	DOWN	0.00365	0.0494695
XLOC_020848	PLD2	13.9626	6.95477	-1.00549	DOWN	0.00085	0.0171489
XLOC_029400	HNRNPLL	32.1457	16.033	-1.00358	DOWN	0.00265	0.0401618
XLOC_054825	ATP11C	6.33138	3.165	-1.00032	DOWN	0.00345	0.0474465
