# Supplementary material for: Deep sequencing of primary human lung epithelial cells challenged with H5N1 influenza virus reveals a proviral role for CEACAM1
Source: Sci Rep. 2018 Oct 19;8:15468. doi: 10.1038/s41598-018-33605-6 (PMC6195505; doi:10.1038/s41598-018-33605-6)
Supplement: Supplementary file 2 — Table S2 [file 41598_2018_33605_MOESM2_ESM.xlsx]

## Sheet: GOrilla NDvsHD Up
Related to Figure 1B, Table 1 and S1: GO term enrichment of genes that were significantly up-regulated following H5N1 infection (ND vs HD Up).																		Figure 1. Human host gene expression profiles following HPAI H5N1 infection and apocynin treatment. Genes that were statistically upregulated (shown as red circles) or downregulated (shown as blue circles) were assessed in pairwise comparisons as indicated. Data are plotted as the mean FPKM of each gene obtained from HD or HA against a Log2 fold change compared to ND as (A) ND vs. HD.
GO Term	Description	P-value	FDR q-value	Enrichment	N	B	n	b	Genes
GO:0006952	defense response	3.82e-33	5e-29	3.8	9071	450	525	99	[IL15 - interleukin 15, CD83 - cd83 molecule, DDX60 - dead (asp-glu-ala-asp) box polypeptide 60, UNC93B1 - unc-93 homolog b1 (c. elegans), SPP1 - secreted phosphoprotein 1, TICAM1 - toll-like receptor adaptor molecule 1, SAMHD1 - sam domain and hd domain 1, BST2 - bone marrow stromal cell antigen 2, TMEM173 - transmembrane protein 173, PMAIP1 - phorbol-12-myristate-13-acetate-induced protein 1, T…
GO:0043207	response to external biotic stimulus	2.04e-31	1.34e-27	4.07	9071	369	525	87	[FMR1 - fragile x mental retardation 1, IFI16 - interferon, gamma-inducible protein 16, HLA-E - major histocompatibility complex, class i, e, DDX60 - dead (asp-glu-ala-asp) box polypeptide 60, UNC93B1 - unc-93 homolog b1 (c. elegans), NLRC5 - nlr family, card domain containing 5, TICAM1 - toll-like receptor adaptor molecule 1, SAMHD1 - sam domain and hd domain 1, IL23A - interleukin 23, alpha sub…
GO:0009607	response to biotic stimulus	1.62e-30	7.08e-27	3.93	9071	387	525	88	[FMR1 - fragile x mental retardation 1, IFI16 - interferon, gamma-inducible protein 16, HLA-E - major histocompatibility complex, class i, e, DDX60 - dead (asp-glu-ala-asp) box polypeptide 60, NLRC5 - nlr family, card domain containing 5, UNC93B1 - unc-93 homolog b1 (c. elegans), TICAM1 - toll-like receptor adaptor molecule 1, SAMHD1 - sam domain and hd domain 1, IL23A - interleukin 23, alpha sub…
GO:0051707	response to other organism	4.05e-29	1.33e-25	4.8	9071	245	525	68	[FMR1 - fragile x mental retardation 1, IFI16 - interferon, gamma-inducible protein 16, HLA-E - major histocompatibility complex, class i, e, NLRC5 - nlr family, card domain containing 5, DDX60 - dead (asp-glu-ala-asp) box polypeptide 60, UNC93B1 - unc-93 homolog b1 (c. elegans), TICAM1 - toll-like receptor adaptor molecule 1, SAMHD1 - sam domain and hd domain 1, IL23A - interleukin 23, alpha sub…
GO:0098542	defense response to other organism	1.97e-28	5.16e-25	5.73	9071	169	525	56	[IFI16 - interferon, gamma-inducible protein 16, HLA-E - major histocompatibility complex, class i, e, DDX60 - dead (asp-glu-ala-asp) box polypeptide 60, UNC93B1 - unc-93 homolog b1 (c. elegans), NLRC5 - nlr family, card domain containing 5, TICAM1 - toll-like receptor adaptor molecule 1, SAMHD1 - sam domain and hd domain 1, IL23A - interleukin 23, alpha subunit p19, GBP6 - guanylate binding prot…
GO:0009605	response to external stimulus	2.34e-28	5.11e-25	3	9071	656	525	114	[FMR1 - fragile x mental retardation 1, IL15 - interleukin 15, DDX60 - dead (asp-glu-ala-asp) box polypeptide 60, UNC93B1 - unc-93 homolog b1 (c. elegans), SPP1 - secreted phosphoprotein 1, TICAM1 - toll-like receptor adaptor molecule 1, SAMHD1 - sam domain and hd domain 1, BST2 - bone marrow stromal cell antigen 2, TMEM173 - transmembrane protein 173, PMAIP1 - phorbol-12-myristate-13-acetate-ind…
GO:0051607	defense response to virus	7.39e-28	1.38e-24	7.8	9071	93	525	42	[IFI16 - interferon, gamma-inducible protein 16, DDX60 - dead (asp-glu-ala-asp) box polypeptide 60, UNC93B1 - unc-93 homolog b1 (c. elegans), NLRC5 - nlr family, card domain containing 5, ISG20 - interferon stimulated exonuclease gene 20kda, STAT2 - signal transducer and activator of transcription 2, 113kda, STAT1 - signal transducer and activator of transcription 1, 91kda, RTP4 - receptor (chemo…
GO:0002376	immune system process	3.86e-27	6.32e-24	2.47	9071	1013	525	145	[LGMN - legumain, IL15 - interleukin 15, UNC93B1 - unc-93 homolog b1 (c. elegans), DDX60 - dead (asp-glu-ala-asp) box polypeptide 60, MAP3K8 - mitogen-activated protein kinase kinase kinase 8, CD83 - cd83 molecule, RAB8B - rab8b, member ras oncogene family, CD274 - cd274 molecule, TICAM1 - toll-like receptor adaptor molecule 1, PODXL - podocalyxin-like, GEM - gtp binding protein overexpressed in …
GO:0009615	response to virus	2.08e-25	3.02e-22	5.84	9071	145	525	49	[FMR1 - fragile x mental retardation 1, IFI16 - interferon, gamma-inducible protein 16, DDX60 - dead (asp-glu-ala-asp) box polypeptide 60, UNC93B1 - unc-93 homolog b1 (c. elegans), NLRC5 - nlr family, card domain containing 5, TICAM1 - toll-like receptor adaptor molecule 1, SAMHD1 - sam domain and hd domain 1, IL23A - interleukin 23, alpha subunit p19, TMEM173 - transmembrane protein 173, BST2 - …
GO:0031347	regulation of defense response	7.5e-24	9.82e-21	3.65	9071	355	525	75	[IL15 - interleukin 15, LGMN - legumain, IFI16 - interferon, gamma-inducible protein 16, HLA-E - major histocompatibility complex, class i, e, NLRC5 - nlr family, card domain containing 5, DDX60 - dead (asp-glu-ala-asp) box polypeptide 60, UNC93B1 - unc-93 homolog b1 (c. elegans), FANCA - fanconi anemia, complementation group a, TICAM1 - toll-like receptor adaptor molecule 1, SAMHD1 - sam domain …
GO:0006955	immune response	3.95e-23	4.71e-20	3.52	9071	373	525	76	[IL15 - interleukin 15, IFI16 - interferon, gamma-inducible protein 16, HLA-E - major histocompatibility complex, class i, e, NLRC5 - nlr family, card domain containing 5, UNC93B1 - unc-93 homolog b1 (c. elegans), DDX60 - dead (asp-glu-ala-asp) box polypeptide 60, CD83 - cd83 molecule, LST1 - leukocyte specific transcript 1, CD274 - cd274 molecule, TICAM1 - toll-like receptor adaptor molecule 1, …
GO:0002682	regulation of immune system process	4.22e-23	4.61e-20	2.68	9071	708	525	110	[LGMN - legumain, IL15 - interleukin 15, UNC93B1 - unc-93 homolog b1 (c. elegans), CD83 - cd83 molecule, DDX60 - dead (asp-glu-ala-asp) box polypeptide 60, MAP3K8 - mitogen-activated protein kinase kinase kinase 8, TICAM1 - toll-like receptor adaptor molecule 1, CD274 - cd274 molecule, SDC4 - syndecan 4, SAMHD1 - sam domain and hd domain 1, CARD11 - caspase recruitment domain family, member 11, L…
GO:0019221	cytokine-mediated signaling pathway	7.69e-22	7.74e-19	3.72	9071	311	525	67	[IL15 - interleukin 15, IFI35 - interferon-induced protein 35, HLA-E - major histocompatibility complex, class i, e, IL15RA - interleukin 15 receptor, alpha, LIFR - leukemia inhibitory factor receptor alpha, CAMK2D - calcium/calmodulin-dependent protein kinase ii delta, SAMHD1 - sam domain and hd domain 1, IL23A - interleukin 23, alpha subunit p19, BTC - betacellulin, BST2 - bone marrow stromal c…
GO:0060337	type I interferon signaling pathway	1.46e-20	1.37e-17	11.88	9071	32	525	22	[RSAD2 - radical s-adenosyl methionine domain containing 2, OAS3 - 2'-5'-oligoadenylate synthetase 3, 100kda, MYD88 - myeloid differentiation primary response 88, IFI35 - interferon-induced protein 35, HLA-E - major histocompatibility complex, class i, e, STAT2 - signal transducer and activator of transcription 2, 113kda, ISG20 - interferon stimulated exonuclease gene 20kda, STAT1 - signal transd…
GO:0006950	response to stress	1.66e-20	1.45e-17	1.92	9071	1589	525	177	[DNAJA1 - dnaj (hsp40) homolog, subfamily a, member 1, FMR1 - fragile x mental retardation 1, IL15 - interleukin 15, DTX3L - deltex 3-like (drosophila), UNC93B1 - unc-93 homolog b1 (c. elegans), CD83 - cd83 molecule, MAP3K8 - mitogen-activated protein kinase kinase kinase 8, DDX60 - dead (asp-glu-ala-asp) box polypeptide 60, TICAM1 - toll-like receptor adaptor molecule 1, SPP1 - secreted phosphop…
GO:0007166	cell surface receptor signaling pathway	3.68e-20	3.01e-17	2.18	9071	1086	525	137	[FMR1 - fragile x mental retardation 1, IL15 - interleukin 15, IL15RA - interleukin 15 receptor, alpha, LIFR - leukemia inhibitory factor receptor alpha, TICAM1 - toll-like receptor adaptor molecule 1, CD274 - cd274 molecule, GEM - gtp binding protein overexpressed in skeletal muscle, SAMHD1 - sam domain and hd domain 1, CARD11 - caspase recruitment domain family, member 11, NRP1 - neuropilin 1, …
GO:0007165	signal transduction	4.9e-19	3.78e-16	1.71	9071	2159	525	214	[ARAP2 - arfgap with rhogap domain, ankyrin repeat and ph domain 2, DNAJA1 - dnaj (hsp40) homolog, subfamily a, member 1, MAP3K8 - mitogen-activated protein kinase kinase kinase 8, UNC93B1 - unc-93 homolog b1 (c. elegans), ARHGAP27 - rho gtpase activating protein 27, LIFR - leukemia inhibitory factor receptor alpha, CD274 - cd274 molecule, TICAM1 - toll-like receptor adaptor molecule 1, GEM - gtp…
GO:0001817	regulation of cytokine production	8.24e-19	5.99e-16	3.37	9071	333	525	65	[PANX1 - pannexin 1, IL15 - interleukin 15, IFI16 - interferon, gamma-inducible protein 16, HLA-E - major histocompatibility complex, class i, e, NLRC5 - nlr family, card domain containing 5, DDX60 - dead (asp-glu-ala-asp) box polypeptide 60, CD83 - cd83 molecule, SRGN - serglycin, CD274 - cd274 molecule, TICAM1 - toll-like receptor adaptor molecule 1, IL23A - interleukin 23, alpha subunit p19, C…
GO:0050896	response to stimulus	8.77e-19	6.05e-16	1.65	9071	2420	525	231	[DNAJA1 - dnaj (hsp40) homolog, subfamily a, member 1, UNC93B1 - unc-93 homolog b1 (c. elegans), MAP3K8 - mitogen-activated protein kinase kinase kinase 8, DDX60 - dead (asp-glu-ala-asp) box polypeptide 60, IER2 - immediate early response 2, LIFR - leukemia inhibitory factor receptor alpha, CD274 - cd274 molecule, TICAM1 - toll-like receptor adaptor molecule 1, SPP1 - secreted phosphoprotein 1, G…
GO:0031349	positive regulation of defense response	2e-18	1.31e-15	4.04	9071	218	525	51	[LGMN - legumain, IL15 - interleukin 15, IFI16 - interferon, gamma-inducible protein 16, HLA-E - major histocompatibility complex, class i, e, NLRC5 - nlr family, card domain containing 5, UNC93B1 - unc-93 homolog b1 (c. elegans), DDX60 - dead (asp-glu-ala-asp) box polypeptide 60, TICAM1 - toll-like receptor adaptor molecule 1, CARD11 - caspase recruitment domain family, member 11, IL23A - interl…
GO:0045088	regulation of innate immune response	3.04e-18	1.9e-15	4.01	9071	220	525	51	[LGMN - legumain, IFI16 - interferon, gamma-inducible protein 16, HLA-E - major histocompatibility complex, class i, e, NLRC5 - nlr family, card domain containing 5, UNC93B1 - unc-93 homolog b1 (c. elegans), DDX60 - dead (asp-glu-ala-asp) box polypeptide 60, TICAM1 - toll-like receptor adaptor molecule 1, SAMHD1 - sam domain and hd domain 1, CARD11 - caspase recruitment domain family, member 11, …
GO:0080134	regulation of response to stress	4.62e-18	2.75e-15	2.37	9071	772	525	106	[FMR1 - fragile x mental retardation 1, DNAJA1 - dnaj (hsp40) homolog, subfamily a, member 1, IL15 - interleukin 15, LGMN - legumain, DDX60 - dead (asp-glu-ala-asp) box polypeptide 60, UNC93B1 - unc-93 homolog b1 (c. elegans), FAM46A - family with sequence similarity 46, member a, SPP1 - secreted phosphoprotein 1, TICAM1 - toll-like receptor adaptor molecule 1, SAMHD1 - sam domain and hd domain 1…
GO:0002684	positive regulation of immune system process	4.92e-18	2.8e-15	2.89	9071	460	525	77	[IL15 - interleukin 15, LGMN - legumain, IFI16 - interferon, gamma-inducible protein 16, HLA-E - major histocompatibility complex, class i, e, CD83 - cd83 molecule, MAP3K8 - mitogen-activated protein kinase kinase kinase 8, DDX60 - dead (asp-glu-ala-asp) box polypeptide 60, NLRC5 - nlr family, card domain containing 5, UNC93B1 - unc-93 homolog b1 (c. elegans), CD274 - cd274 molecule, TICAM1 - tol…
GO:0034097	response to cytokine	7.12e-18	3.89e-15	3.64	9071	266	525	56	[LIFR - leukemia inhibitory factor receptor alpha, CD274 - cd274 molecule, GBP6 - guanylate binding protein family, member 6, TLE4 - transducin-like enhancer of split 4 (e(sp1) homolog, drosophila), BST2 - bone marrow stromal cell antigen 2, TMEM173 - transmembrane protein 173, CASP8 - caspase 8, apoptosis-related cysteine peptidase, IFNLR1 - interferon, lambda receptor 1, PML - promyelocytic leu…
GO:0010033	response to organic substance	2.38e-17	1.25e-14	2.09	9071	1066	525	129	[FMR1 - fragile x mental retardation 1, DNAJA1 - dnaj (hsp40) homolog, subfamily a, member 1, IL15 - interleukin 15, CD83 - cd83 molecule, LIFR - leukemia inhibitory factor receptor alpha, IER2 - immediate early response 2, TICAM1 - toll-like receptor adaptor molecule 1, CD274 - cd274 molecule, SPP1 - secreted phosphoprotein 1, XRN1 - 5'-3' exoribonuclease 1, NRP1 - neuropilin 1, TMEM173 - transm…
GO:0048583	regulation of response to stimulus	3.51e-17	1.77e-14	1.7	9071	2030	525	200	[ARAP2 - arfgap with rhogap domain, ankyrin repeat and ph domain 2, DNAJA1 - dnaj (hsp40) homolog, subfamily a, member 1, MAP3K8 - mitogen-activated protein kinase kinase kinase 8, DDX60 - dead (asp-glu-ala-asp) box polypeptide 60, UNC93B1 - unc-93 homolog b1 (c. elegans), FAM46A - family with sequence similarity 46, member a, LIFR - leukemia inhibitory factor receptor alpha, SPP1 - secreted phos…
GO:0042221	response to chemical	6.2e-17	3.01e-14	1.93	9071	1335	525	149	[FMR1 - fragile x mental retardation 1, DNAJA1 - dnaj (hsp40) homolog, subfamily a, member 1, IL15 - interleukin 15, CD83 - cd83 molecule, IER2 - immediate early response 2, LIFR - leukemia inhibitory factor receptor alpha, TICAM1 - toll-like receptor adaptor molecule 1, CD274 - cd274 molecule, SPP1 - secreted phosphoprotein 1, XRN1 - 5'-3' exoribonuclease 1, NRP1 - neuropilin 1, BST2 - bone marr…
GO:0051239	regulation of multicellular organismal process	3.03e-16	1.42e-13	1.87	9071	1425	525	154	[FMR1 - fragile x mental retardation 1, IL15 - interleukin 15, LGMN - legumain, DDX60 - dead (asp-glu-ala-asp) box polypeptide 60, CD83 - cd83 molecule, FAM46A - family with sequence similarity 46, member a, RAB8B - rab8b, member ras oncogene family, CD274 - cd274 molecule, TICAM1 - toll-like receptor adaptor molecule 1, SPP1 - secreted phosphoprotein 1, CARD11 - caspase recruitment domain family…
GO:0060333	interferon-gamma-mediated signaling pathway	7.92e-16	3.57e-13	9.34	9071	37	525	20	[OAS3 - 2'-5'-oligoadenylate synthetase 3, 100kda, HLA-E - major histocompatibility complex, class i, e, STAT1 - signal transducer and activator of transcription 1, 91kda, TRIM21 - tripartite motif containing 21, CAMK2D - calcium/calmodulin-dependent protein kinase ii delta, TRIM38 - tripartite motif containing 38, IRF2 - interferon regulatory factor 2, IRF1 - interferon regulatory factor 1, IRF7…
GO:1903901	negative regulation of viral life cycle	4.45e-15	1.94e-12	7.76	9071	49	525	22	[RSAD2 - radical s-adenosyl methionine domain containing 2, OAS3 - 2'-5'-oligoadenylate synthetase 3, 100kda, IFI16 - interferon, gamma-inducible protein 16, ISG20 - interferon stimulated exonuclease gene 20kda, CCL5 - chemokine (c-c motif) ligand 5, TRIM21 - tripartite motif containing 21, ZC3HAV1 - zinc finger ccch-type, antiviral 1, C19orf66 - chromosome 19 open reading frame 66, PLSCR1 - phos…
GO:0051240	positive regulation of multicellular organismal process	4.63e-15	1.96e-12	2.22	9071	778	525	100	[FMR1 - fragile x mental retardation 1, IL15 - interleukin 15, DDX60 - dead (asp-glu-ala-asp) box polypeptide 60, CD83 - cd83 molecule, RAB8B - rab8b, member ras oncogene family, SPP1 - secreted phosphoprotein 1, CD274 - cd274 molecule, TICAM1 - toll-like receptor adaptor molecule 1, CARD11 - caspase recruitment domain family, member 11, NRP1 - neuropilin 1, TMEM173 - transmembrane protein 173, N…
GO:0050776	regulation of immune response	4.79e-15	1.96e-12	2.72	9071	444	525	70	[IL15 - interleukin 15, LGMN - legumain, IFI16 - interferon, gamma-inducible protein 16, HLA-E - major histocompatibility complex, class i, e, DDX60 - dead (asp-glu-ala-asp) box polypeptide 60, NLRC5 - nlr family, card domain containing 5, UNC93B1 - unc-93 homolog b1 (c. elegans), TICAM1 - toll-like receptor adaptor molecule 1, SAMHD1 - sam domain and hd domain 1, IL23A - interleukin 23, alpha su…
GO:0048525	negative regulation of viral process	6.08e-15	2.41e-12	6.91	9071	60	525	24	[RSAD2 - radical s-adenosyl methionine domain containing 2, TRIM14 - tripartite motif containing 14, OAS3 - 2'-5'-oligoadenylate synthetase 3, 100kda, IFI16 - interferon, gamma-inducible protein 16, ISG20 - interferon stimulated exonuclease gene 20kda, CCL5 - chemokine (c-c motif) ligand 5, STAT1 - signal transducer and activator of transcription 1, 91kda, TRIM21 - tripartite motif containing 21,…
GO:0048584	positive regulation of response to stimulus	7.66e-15	2.95e-12	1.98	9071	1080	525	124	[FMR1 - fragile x mental retardation 1, LGMN - legumain, IL15 - interleukin 15, DDX60 - dead (asp-glu-ala-asp) box polypeptide 60, MAP3K8 - mitogen-activated protein kinase kinase kinase 8, UNC93B1 - unc-93 homolog b1 (c. elegans), TICAM1 - toll-like receptor adaptor molecule 1, CARD11 - caspase recruitment domain family, member 11, NRP1 - neuropilin 1, TMEM173 - transmembrane protein 173, BST2 -…
GO:0032101	regulation of response to external stimulus	9.52e-15	3.56e-12	3.01	9071	339	525	59	[IL15 - interleukin 15, DDX60 - dead (asp-glu-ala-asp) box polypeptide 60, FAM46A - family with sequence similarity 46, member a, FANCA - fanconi anemia, complementation group a, TICAM1 - toll-like receptor adaptor molecule 1, SPP1 - secreted phosphoprotein 1, NOV - nephroblastoma overexpressed, IL23A - interleukin 23, alpha subunit p19, NRP1 - neuropilin 1, LDLR - low density lipoprotein recepto…
GO:0006954	inflammatory response	3.74e-14	1.36e-11	3.83	9071	185	525	41	[IL15 - interleukin 15, IFI16 - interferon, gamma-inducible protein 16, MYD88 - myeloid differentiation primary response 88, CLEC7A - c-type lectin domain family 7, member a, TICAM1 - toll-like receptor adaptor molecule 1, SPP1 - secreted phosphoprotein 1, NOD1 - nucleotide-binding oligomerization domain containing 1, IL23A - interleukin 23, alpha subunit p19, AXL - axl receptor tyrosine kinase, …
GO:0051704	multi-organism process	7.78e-14	2.75e-11	2.24	9071	693	525	90	[SP110 - sp110 nuclear body protein, FMR1 - fragile x mental retardation 1, IFI16 - interferon, gamma-inducible protein 16, HLA-E - major histocompatibility complex, class i, e, DDX60 - dead (asp-glu-ala-asp) box polypeptide 60, NLRC5 - nlr family, card domain containing 5, UNC93B1 - unc-93 homolog b1 (c. elegans), TICAM1 - toll-like receptor adaptor molecule 1, SAMHD1 - sam domain and hd domain …
GO:0045087	innate immune response	1.55e-13	5.33e-11	3.61	9071	201	525	42	[IFI16 - interferon, gamma-inducible protein 16, HLA-E - major histocompatibility complex, class i, e, DDX60 - dead (asp-glu-ala-asp) box polypeptide 60, UNC93B1 - unc-93 homolog b1 (c. elegans), NLRC5 - nlr family, card domain containing 5, CLEC7A - c-type lectin domain family 7, member a, TICAM1 - toll-like receptor adaptor molecule 1, IL23A - interleukin 23, alpha subunit p19, ADAR - adenosine…
GO:0060759	regulation of response to cytokine stimulus	3.68e-13	1.24e-10	4.86	9071	103	525	29	[NLRC5 - nlr family, card domain containing 5, STAT2 - signal transducer and activator of transcription 2, 113kda, STAT1 - signal transducer and activator of transcription 1, 91kda, LIFR - leukemia inhibitory factor receptor alpha, ADAR - adenosine deaminase, rna-specific, RIPK1 - receptor (tnfrsf)-interacting serine-threonine kinase 1, AXL - axl receptor tyrosine kinase, CASP8 - caspase 8, apopt…
GO:0043901	negative regulation of multi-organism process	1.44e-12	4.7e-10	4.96	9071	94	525	27	[IFI16 - interferon, gamma-inducible protein 16, TRIB1 - tribbles homolog 1 (drosophila), ISG20 - interferon stimulated exonuclease gene 20kda, STAT1 - signal transducer and activator of transcription 1, 91kda, ADAR - adenosine deaminase, rna-specific, BST2 - bone marrow stromal cell antigen 2, ISG15 - isg15 ubiquitin-like modifier, TRIM26 - tripartite motif containing 26, PML - promyelocytic leu…
GO:0045089	positive regulation of innate immune response	1.51e-12	4.81e-10	3.74	9071	171	525	37	[LGMN - legumain, IFI16 - interferon, gamma-inducible protein 16, ICAM2 - intercellular adhesion molecule 2, MYD88 - myeloid differentiation primary response 88, EREG - epiregulin, HLA-E - major histocompatibility complex, class i, e, UNC93B1 - unc-93 homolog b1 (c. elegans), DDX60 - dead (asp-glu-ala-asp) box polypeptide 60, NLRC5 - nlr family, card domain containing 5, CLEC7A - c-type lectin do…
GO:0001819	positive regulation of cytokine production	1.96e-12	6.12e-10	3.42	9071	207	525	41	[PANX1 - pannexin 1, IL15 - interleukin 15, IFI16 - interferon, gamma-inducible protein 16, MYD88 - myeloid differentiation primary response 88, HLA-E - major histocompatibility complex, class i, e, EREG - epiregulin, DDX60 - dead (asp-glu-ala-asp) box polypeptide 60, CD83 - cd83 molecule, CD274 - cd274 molecule, TICAM1 - toll-like receptor adaptor molecule 1, IL23A - interleukin 23, alpha subuni…
GO:0050789	regulation of biological process	2.02e-12	6.16e-10	1.23	9071	5497	525	392	[ARAP2 - arfgap with rhogap domain, ankyrin repeat and ph domain 2, PCGF5 - polycomb group ring finger 5, MAP3K8 - mitogen-activated protein kinase kinase kinase 8, DDX60 - dead (asp-glu-ala-asp) box polypeptide 60, FAM46A - family with sequence similarity 46, member a, LIFR - leukemia inhibitory factor receptor alpha, IER2 - immediate early response 2, ANKRD10 - ankyrin repeat domain 10, SPP1 - …
GO:0048518	positive regulation of biological process	4.61e-12	1.37e-09	1.43	9071	2964	525	245	[PCGF5 - polycomb group ring finger 5, DNAJA1 - dnaj (hsp40) homolog, subfamily a, member 1, UNC93B1 - unc-93 homolog b1 (c. elegans), MAP3K8 - mitogen-activated protein kinase kinase kinase 8, DDX60 - dead (asp-glu-ala-asp) box polypeptide 60, LIFR - leukemia inhibitory factor receptor alpha, IER2 - immediate early response 2, CD274 - cd274 molecule, TICAM1 - toll-like receptor adaptor molecule …
GO:0032103	positive regulation of response to external stimulus	8.77e-12	2.55e-09	4.09	9071	131	525	31	[IL15 - interleukin 15, MYD88 - myeloid differentiation primary response 88, DDX60 - dead (asp-glu-ala-asp) box polypeptide 60, ITGA2 - integrin, alpha 2 (cd49b, alpha 2 subunit of vla-2 receptor), TICAM1 - toll-like receptor adaptor molecule 1, NOD1 - nucleotide-binding oligomerization domain containing 1, IL23A - interleukin 23, alpha subunit p19, NRP1 - neuropilin 1, PTGER4 - prostaglandin e r…
GO:1903900	regulation of viral life cycle	1.7e-11	4.83e-09	4.85	9071	89	525	25	[FMR1 - fragile x mental retardation 1, IFI16 - interferon, gamma-inducible protein 16, ISG20 - interferon stimulated exonuclease gene 20kda, ADAR - adenosine deaminase, rna-specific, BST2 - bone marrow stromal cell antigen 2, ISG15 - isg15 ubiquitin-like modifier, TRIM26 - tripartite motif containing 26, PML - promyelocytic leukemia, MX1 - myxovirus (influenza virus) resistance 1, interferon-ind…
GO:0042127	regulation of cell proliferation	1.8e-11	5.01e-09	2	9071	811	525	94	[XDH - xanthine dehydrogenase, IL15 - interleukin 15, HLA-E - major histocompatibility complex, class i, e, LST1 - leukocyte specific transcript 1, FANCA - fanconi anemia, complementation group a, LIFR - leukemia inhibitory factor receptor alpha, CD274 - cd274 molecule, TICAM1 - toll-like receptor adaptor molecule 1, SDC4 - syndecan 4, NOV - nephroblastoma overexpressed, IL23A - interleukin 23, a…
GO:0045071	negative regulation of viral genome replication	1.84e-11	5.03e-09	7.9	9071	35	525	16	[RSAD2 - radical s-adenosyl methionine domain containing 2, OAS3 - 2'-5'-oligoadenylate synthetase 3, 100kda, IFI16 - interferon, gamma-inducible protein 16, ISG20 - interferon stimulated exonuclease gene 20kda, CCL5 - chemokine (c-c motif) ligand 5, ZC3HAV1 - zinc finger ccch-type, antiviral 1, C19orf66 - chromosome 19 open reading frame 66, PLSCR1 - phospholipid scramblase 1, ADAR - adenosine d…
GO:0050794	regulation of cellular process	2.17e-11	5.8e-09	1.24	9071	5226	525	374	[PCGF5 - polycomb group ring finger 5, ARAP2 - arfgap with rhogap domain, ankyrin repeat and ph domain 2, DNAJA1 - dnaj (hsp40) homolog, subfamily a, member 1, UNC93B1 - unc-93 homolog b1 (c. elegans), DDX60 - dead (asp-glu-ala-asp) box polypeptide 60, MAP3K8 - mitogen-activated protein kinase kinase kinase 8, ARHGAP27 - rho gtpase activating protein 27, IER2 - immediate early response 2, LIFR - …
GO:0070887	cellular response to chemical stimulus	2.74e-11	7.18e-09	1.99	9071	817	525	94	[FMR1 - fragile x mental retardation 1, IL15 - interleukin 15, SLC8A1 - solute carrier family 8 (sodium/calcium exchanger), member 1, GNB4 - guanine nucleotide binding protein (g protein), beta polypeptide 4, CAMK2D - calcium/calmodulin-dependent protein kinase ii delta, TICAM1 - toll-like receptor adaptor molecule 1, SPP1 - secreted phosphoprotein 1, XRN1 - 5'-3' exoribonuclease 1, TLE4 - transd…
GO:0010646	regulation of cell communication	3.07e-11	7.87e-09	1.61	9071	1743	525	162	[ARAP2 - arfgap with rhogap domain, ankyrin repeat and ph domain 2, DNAJA1 - dnaj (hsp40) homolog, subfamily a, member 1, FMR1 - fragile x mental retardation 1, IL15 - interleukin 15, LGMN - legumain, MAP3K8 - mitogen-activated protein kinase kinase kinase 8, DDX60 - dead (asp-glu-ala-asp) box polypeptide 60, RAB8B - rab8b, member ras oncogene family, LIFR - leukemia inhibitory factor receptor al…
GO:0023051	regulation of signaling	3.98e-11	1e-08	1.6	9071	1763	525	163	[ARAP2 - arfgap with rhogap domain, ankyrin repeat and ph domain 2, DNAJA1 - dnaj (hsp40) homolog, subfamily a, member 1, FMR1 - fragile x mental retardation 1, IL15 - interleukin 15, LGMN - legumain, MAP3K8 - mitogen-activated protein kinase kinase kinase 8, DDX60 - dead (asp-glu-ala-asp) box polypeptide 60, RAB8B - rab8b, member ras oncogene family, LIFR - leukemia inhibitory factor receptor al…
GO:0034341	response to interferon-gamma	5.25e-11	1.3e-08	7.47	9071	37	525	16	[CCL5 - chemokine (c-c motif) ligand 5, STAT1 - signal transducer and activator of transcription 1, 91kda, TRIM21 - tripartite motif containing 21, CCL7 - chemokine (c-c motif) ligand 7, CCL2 - chemokine (c-c motif) ligand 2, C19orf66 - chromosome 19 open reading frame 66, CD40 - cd40 molecule, tnf receptor superfamily member 5, NUB1 - negative regulator of ubiquitin-like proteins 1, GBP6 - guany…
GO:0071310	cellular response to organic substance	6.22e-11	1.51e-08	2.11	9071	656	525	80	[IL15 - interleukin 15, SLC8A1 - solute carrier family 8 (sodium/calcium exchanger), member 1, GNB4 - guanine nucleotide binding protein (g protein), beta polypeptide 4, SPP1 - secreted phosphoprotein 1, TICAM1 - toll-like receptor adaptor molecule 1, XRN1 - 5'-3' exoribonuclease 1, TLE4 - transducin-like enhancer of split 4 (e(sp1) homolog, drosophila), GBP6 - guanylate binding protein family, m…
GO:0043900	regulation of multi-organism process	6.39e-11	1.52e-08	3.19	9071	211	525	39	[FMR1 - fragile x mental retardation 1, IL15 - interleukin 15, IFI16 - interferon, gamma-inducible protein 16, ISG20 - interferon stimulated exonuclease gene 20kda, TRIB1 - tribbles homolog 1 (drosophila), DDX60 - dead (asp-glu-ala-asp) box polypeptide 60, STAT1 - signal transducer and activator of transcription 1, 91kda, IL23A - interleukin 23, alpha subunit p19, ADAR - adenosine deaminase, rna-…
GO:0001959	regulation of cytokine-mediated signaling pathway	8.11e-11	1.9e-08	4.55	9071	95	525	25	[STAT2 - signal transducer and activator of transcription 2, 113kda, NLRC5 - nlr family, card domain containing 5, STAT1 - signal transducer and activator of transcription 1, 91kda, LIFR - leukemia inhibitory factor receptor alpha, RIPK1 - receptor (tnfrsf)-interacting serine-threonine kinase 1, ADAR - adenosine deaminase, rna-specific, AXL - axl receptor tyrosine kinase, CASP8 - caspase 8, apopt…
GO:0050778	positive regulation of immune response	8.3e-11	1.91e-08	2.69	9071	321	525	50	[IL15 - interleukin 15, LGMN - legumain, IFI16 - interferon, gamma-inducible protein 16, HLA-E - major histocompatibility complex, class i, e, NLRC5 - nlr family, card domain containing 5, DDX60 - dead (asp-glu-ala-asp) box polypeptide 60, UNC93B1 - unc-93 homolog b1 (c. elegans), TICAM1 - toll-like receptor adaptor molecule 1, CARD11 - caspase recruitment domain family, member 11, IL23A - interl…
GO:0002252	immune effector process	9.5e-11	2.14e-08	2.33	9071	474	525	64	[IFI16 - interferon, gamma-inducible protein 16, DDX60 - dead (asp-glu-ala-asp) box polypeptide 60, NLRC5 - nlr family, card domain containing 5, UNC93B1 - unc-93 homolog b1 (c. elegans), TICAM1 - toll-like receptor adaptor molecule 1, SAMHD1 - sam domain and hd domain 1, IL23A - interleukin 23, alpha subunit p19, BST2 - bone marrow stromal cell antigen 2, TMEM173 - transmembrane protein 173, PMA…
GO:0048522	positive regulation of cellular process	1.77e-10	3.92e-08	1.43	9071	2677	525	221	[PCGF5 - polycomb group ring finger 5, DNAJA1 - dnaj (hsp40) homolog, subfamily a, member 1, MAP3K8 - mitogen-activated protein kinase kinase kinase 8, DDX60 - dead (asp-glu-ala-asp) box polypeptide 60, IER2 - immediate early response 2, LIFR - leukemia inhibitory factor receptor alpha, TICAM1 - toll-like receptor adaptor molecule 1, SPP1 - secreted phosphoprotein 1, CD274 - cd274 molecule, PODXL…
GO:0065007	biological regulation	2.22e-10	4.85e-08	1.19	9071	5784	525	400	[ARAP2 - arfgap with rhogap domain, ankyrin repeat and ph domain 2, PCGF5 - polycomb group ring finger 5, MAP3K8 - mitogen-activated protein kinase kinase kinase 8, DDX60 - dead (asp-glu-ala-asp) box polypeptide 60, FAM46A - family with sequence similarity 46, member a, LIFR - leukemia inhibitory factor receptor alpha, IER2 - immediate early response 2, ANKRD10 - ankyrin repeat domain 10, SPP1 - …
GO:0001932	regulation of protein phosphorylation	3.01e-10	6.45e-08	1.99	9071	739	525	85	[XDH - xanthine dehydrogenase, FMR1 - fragile x mental retardation 1, DNAJA1 - dnaj (hsp40) homolog, subfamily a, member 1, IL15 - interleukin 15, MAP3K8 - mitogen-activated protein kinase kinase kinase 8, PTPRR - protein tyrosine phosphatase, receptor type, r, SDC4 - syndecan 4, IL23A - interleukin 23, alpha subunit p19, NRP1 - neuropilin 1, PTK2B - protein tyrosine kinase 2 beta, PML - promyelo…
GO:0050727	regulation of inflammatory response	3.22e-10	6.79e-08	3.68	9071	141	525	30	[IL15 - interleukin 15, MYD88 - myeloid differentiation primary response 88, NT5E - 5'-nucleotidase, ecto (cd73), ITGA2 - integrin, alpha 2 (cd49b, alpha 2 subunit of vla-2 receptor), FANCA - fanconi anemia, complementation group a, TICAM1 - toll-like receptor adaptor molecule 1, NOV - nephroblastoma overexpressed, IL23A - interleukin 23, alpha subunit p19, PTGER4 - prostaglandin e receptor 4 (su…
GO:0009966	regulation of signal transduction	3.96e-10	8.23e-08	1.6	9071	1610	525	149	[ARAP2 - arfgap with rhogap domain, ankyrin repeat and ph domain 2, DNAJA1 - dnaj (hsp40) homolog, subfamily a, member 1, IL15 - interleukin 15, LGMN - legumain, MAP3K8 - mitogen-activated protein kinase kinase kinase 8, DDX60 - dead (asp-glu-ala-asp) box polypeptide 60, LIFR - leukemia inhibitory factor receptor alpha, TICAM1 - toll-like receptor adaptor molecule 1, ANKRD10 - ankyrin repeat doma…
GO:0008219	cell death	5.24e-10	1.07e-07	2.3	9071	459	525	61	[EMP1 - epithelial membrane protein 1, BCL2L14 - bcl2-like 14 (apoptosis facilitator), BBC3 - bcl2 binding component 3, KRT39 - keratin 39, RYBP - ring1 and yy1 binding protein, TICAM1 - toll-like receptor adaptor molecule 1, CASP10 - caspase 10, apoptosis-related cysteine peptidase, GSDMB - gasdermin b, TMEM173 - transmembrane protein 173, KRT75 - keratin 75, PMAIP1 - phorbol-12-myristate-13-ace…
GO:0045069	regulation of viral genome replication	6.78e-10	1.37e-07	5.38	9071	61	525	19	[RSAD2 - radical s-adenosyl methionine domain containing 2, FMR1 - fragile x mental retardation 1, OAS3 - 2'-5'-oligoadenylate synthetase 3, 100kda, IFI16 - interferon, gamma-inducible protein 16, CCL5 - chemokine (c-c motif) ligand 5, ISG20 - interferon stimulated exonuclease gene 20kda, ZC3HAV1 - zinc finger ccch-type, antiviral 1, C19orf66 - chromosome 19 open reading frame 66, TRIM38 - tripar…
GO:0065009	regulation of molecular function	1.28e-09	2.53e-07	1.56	9071	1694	525	153	[ARAP2 - arfgap with rhogap domain, ankyrin repeat and ph domain 2, DNAJA1 - dnaj (hsp40) homolog, subfamily a, member 1, FMR1 - fragile x mental retardation 1, MAP3K8 - mitogen-activated protein kinase kinase kinase 8, ARHGAP27 - rho gtpase activating protein 27, TICAM1 - toll-like receptor adaptor molecule 1, SDC4 - syndecan 4, GEM - gtp binding protein overexpressed in skeletal muscle, CARD11 …
GO:0048519	negative regulation of biological process	1.67e-09	3.26e-07	1.41	9071	2643	525	215	[DNAJA1 - dnaj (hsp40) homolog, subfamily a, member 1, SPP1 - secreted phosphoprotein 1, CD274 - cd274 molecule, TICAM1 - toll-like receptor adaptor molecule 1, PODXL - podocalyxin-like, GEM - gtp binding protein overexpressed in skeletal muscle, BTC - betacellulin, NRP1 - neuropilin 1, BST2 - bone marrow stromal cell antigen 2, LDLR - low density lipoprotein receptor, PML - promyelocytic leukemi…
GO:0014070	response to organic cyclic compound	1.7e-09	3.26e-07	2.4	9071	382	525	53	[PANX1 - pannexin 1, IL15 - interleukin 15, CD83 - cd83 molecule, SLC8A1 - solute carrier family 8 (sodium/calcium exchanger), member 1, TICAM1 - toll-like receptor adaptor molecule 1, SPP1 - secreted phosphoprotein 1, XRN1 - 5'-3' exoribonuclease 1, TMEM173 - transmembrane protein 173, PMAIP1 - phorbol-12-myristate-13-acetate-induced protein 1, CASP8 - caspase 8, apoptosis-related cysteine pepti…
GO:0050792	regulation of viral process	1.77e-09	3.36e-07	3.73	9071	125	525	27	[FMR1 - fragile x mental retardation 1, IFI16 - interferon, gamma-inducible protein 16, ISG20 - interferon stimulated exonuclease gene 20kda, STAT1 - signal transducer and activator of transcription 1, 91kda, ADAR - adenosine deaminase, rna-specific, BST2 - bone marrow stromal cell antigen 2, ISG15 - isg15 ubiquitin-like modifier, TRIM26 - tripartite motif containing 26, MX1 - myxovirus (influenz…
GO:0032479	regulation of type I interferon production	2.21e-09	4.13e-07	4.59	9071	79	525	21	[IFI16 - interferon, gamma-inducible protein 16, MYD88 - myeloid differentiation primary response 88, NLRC5 - nlr family, card domain containing 5, RIPK2 - receptor-interacting serine-threonine kinase 2, TRIM56 - tripartite motif containing 56, TRIM21 - tripartite motif containing 21, UBA7 - ubiquitin-like modifier activating enzyme 7, TICAM1 - toll-like receptor adaptor molecule 1, TRIM38 - trip…
GO:0050729	positive regulation of inflammatory response	2.35e-09	4.33e-07	5.65	9071	52	525	17	[IL15 - interleukin 15, MYD88 - myeloid differentiation primary response 88, TGM2 - transglutaminase 2, CD47 - cd47 molecule, ITGA2 - integrin, alpha 2 (cd49b, alpha 2 subunit of vla-2 receptor), TICAM1 - toll-like receptor adaptor molecule 1, IL23A - interleukin 23, alpha subunit p19, PTGER4 - prostaglandin e receptor 4 (subtype ep4), LDLR - low density lipoprotein receptor, JAK2 - janus kinase …
GO:0008285	negative regulation of cell proliferation	2.74e-09	4.98e-07	2.39	9071	376	525	52	[XDH - xanthine dehydrogenase, IL15 - interleukin 15, LST1 - leukocyte specific transcript 1, CD274 - cd274 molecule, SDC4 - syndecan 4, NOV - nephroblastoma overexpressed, PTK2B - protein tyrosine kinase 2 beta, IDO1 - indoleamine 2,3-dioxygenase 1, PML - promyelocytic leukemia, IFNLR1 - interferon, lambda receptor 1, TLR2 - toll-like receptor 2, OVOL1 - ovo-like 1(drosophila), ID2 - inhibitor o…
GO:0033993	response to lipid	2.75e-09	4.94e-07	2.41	9071	365	525	51	[IL15 - interleukin 15, SPP1 - secreted phosphoprotein 1, TICAM1 - toll-like receptor adaptor molecule 1, XRN1 - 5'-3' exoribonuclease 1, LDLR - low density lipoprotein receptor, CASP8 - caspase 8, apoptosis-related cysteine peptidase, IDO1 - indoleamine 2,3-dioxygenase 1, PTK2B - protein tyrosine kinase 2 beta, ZFP36L2 - zfp36 ring finger protein-like 2, TLR2 - toll-like receptor 2, RET - ret pr…
GO:0012501	programmed cell death	4.13e-09	7.31e-07	2.25	9071	437	525	57	[BCL2L14 - bcl2-like 14 (apoptosis facilitator), BBC3 - bcl2 binding component 3, KRT39 - keratin 39, RYBP - ring1 and yy1 binding protein, TICAM1 - toll-like receptor adaptor molecule 1, CASP10 - caspase 10, apoptosis-related cysteine peptidase, GSDMB - gasdermin b, TMEM173 - transmembrane protein 173, KRT75 - keratin 75, PMAIP1 - phorbol-12-myristate-13-acetate-induced protein 1, CASP8 - caspas…
GO:0040012	regulation of locomotion	4.23e-09	7.38e-07	2.2	9071	472	525	60	[PTPRR - protein tyrosine phosphatase, receptor type, r, SLC8A1 - solute carrier family 8 (sodium/calcium exchanger), member 1, CD274 - cd274 molecule, SDC4 - syndecan 4, PODXL - podocalyxin-like, NOV - nephroblastoma overexpressed, IL23A - interleukin 23, alpha subunit p19, BTC - betacellulin, NRP1 - neuropilin 1, NRP2 - neuropilin 2, BST2 - bone marrow stromal cell antigen 2, ARRDC3 - arrestin …
GO:0010647	positive regulation of cell communication	4.42e-09	7.61e-07	1.82	9071	884	525	93	[XDH - xanthine dehydrogenase, FMR1 - fragile x mental retardation 1, IL15 - interleukin 15, DDX60 - dead (asp-glu-ala-asp) box polypeptide 60, MAP3K8 - mitogen-activated protein kinase kinase kinase 8, NLRC5 - nlr family, card domain containing 5, BBC3 - bcl2 binding component 3, RAB8B - rab8b, member ras oncogene family, TICAM1 - toll-like receptor adaptor molecule 1, NOV - nephroblastoma overe…
GO:0001818	negative regulation of cytokine production	5.25e-09	8.92e-07	3.56	9071	131	525	27	[CD83 - cd83 molecule, NLRC5 - nlr family, card domain containing 5, SRGN - serglycin, UBA7 - ubiquitin-like modifier activating enzyme 7, CD274 - cd274 molecule, IL23A - interleukin 23, alpha subunit p19, PTGER4 - prostaglandin e receptor 4 (subtype ep4), BST2 - bone marrow stromal cell antigen 2, AXL - axl receptor tyrosine kinase, ISG15 - isg15 ubiquitin-like modifier, IDO1 - indoleamine 2,3-d…
GO:0042981	regulation of apoptotic process	6.04e-09	1.01e-06	1.84	9071	837	525	89	[XDH - xanthine dehydrogenase, BCL2L14 - bcl2-like 14 (apoptosis facilitator), DNAJA1 - dnaj (hsp40) homolog, subfamily a, member 1, LGMN - legumain, MAP3K8 - mitogen-activated protein kinase kinase kinase 8, BBC3 - bcl2 binding component 3, CAMK2D - calcium/calmodulin-dependent protein kinase ii delta, CD274 - cd274 molecule, CARD11 - caspase recruitment domain family, member 11, BTC - betacellu…
GO:0042325	regulation of phosphorylation	6.04e-09	1e-06	1.85	9071	811	525	87	[XDH - xanthine dehydrogenase, FMR1 - fragile x mental retardation 1, DNAJA1 - dnaj (hsp40) homolog, subfamily a, member 1, IL15 - interleukin 15, MAP3K8 - mitogen-activated protein kinase kinase kinase 8, NLRC5 - nlr family, card domain containing 5, PTPRR - protein tyrosine phosphatase, receptor type, r, SDC4 - syndecan 4, IL23A - interleukin 23, alpha subunit p19, NRP1 - neuropilin 1, PTK2B - …
GO:0023056	positive regulation of signaling	6.24e-09	1.02e-06	1.81	9071	890	525	93	[XDH - xanthine dehydrogenase, FMR1 - fragile x mental retardation 1, IL15 - interleukin 15, DDX60 - dead (asp-glu-ala-asp) box polypeptide 60, MAP3K8 - mitogen-activated protein kinase kinase kinase 8, NLRC5 - nlr family, card domain containing 5, BBC3 - bcl2 binding component 3, RAB8B - rab8b, member ras oncogene family, TICAM1 - toll-like receptor adaptor molecule 1, NOV - nephroblastoma overe…
GO:0010941	regulation of cell death	7.74e-09	1.25e-06	1.79	9071	907	525	94	[XDH - xanthine dehydrogenase, BCL2L14 - bcl2-like 14 (apoptosis facilitator), DNAJA1 - dnaj (hsp40) homolog, subfamily a, member 1, LGMN - legumain, MAP3K8 - mitogen-activated protein kinase kinase kinase 8, BBC3 - bcl2 binding component 3, CAMK2D - calcium/calmodulin-dependent protein kinase ii delta, CD274 - cd274 molecule, NOV - nephroblastoma overexpressed, CARD11 - caspase recruitment domai…
GO:0043067	regulation of programmed cell death	9.65e-09	1.54e-06	1.82	9071	845	525	89	[XDH - xanthine dehydrogenase, BCL2L14 - bcl2-like 14 (apoptosis facilitator), DNAJA1 - dnaj (hsp40) homolog, subfamily a, member 1, LGMN - legumain, MAP3K8 - mitogen-activated protein kinase kinase kinase 8, BBC3 - bcl2 binding component 3, CAMK2D - calcium/calmodulin-dependent protein kinase ii delta, CD274 - cd274 molecule, CARD11 - caspase recruitment domain family, member 11, NRP1 - neuropil…
GO:0031348	negative regulation of defense response	1.48e-08	2.33e-06	4.56	9071	72	525	19	[METRNL - meteorin, glial cell differentiation regulator-like, CEACAM1 - carcinoembryonic antigen-related cell adhesion molecule 1 (biliary glycoprotein), SOCS3 - suppressor of cytokine signaling 3, IFI16 - interferon, gamma-inducible protein 16, SERPINB9 - serpin peptidase inhibitor, clade b (ovalbumin), member 9, HLA-E - major histocompatibility complex, class i, e, TRAFD1 - traf-type zinc fing…
GO:0002218	activation of innate immune response	1.71e-08	2.66e-06	3.38	9071	138	525	27	[LGMN - legumain, IFI16 - interferon, gamma-inducible protein 16, ICAM2 - intercellular adhesion molecule 2, MYD88 - myeloid differentiation primary response 88, UNC93B1 - unc-93 homolog b1 (c. elegans), CLEC7A - c-type lectin domain family 7, member a, TICAM1 - toll-like receptor adaptor molecule 1, CARD11 - caspase recruitment domain family, member 11, RIPK1 - receptor (tnfrsf)-interacting seri…
GO:0001934	positive regulation of protein phosphorylation	1.76e-08	2.71e-06	2.1	9071	502	525	61	[XDH - xanthine dehydrogenase, FMR1 - fragile x mental retardation 1, IL15 - interleukin 15, MAP3K8 - mitogen-activated protein kinase kinase kinase 8, SDC4 - syndecan 4, IL23A - interleukin 23, alpha subunit p19, NRP1 - neuropilin 1, PTK2B - protein tyrosine kinase 2 beta, RET - ret proto-oncogene, GCG - glucagon, IFNB1 - interferon, beta 1, fibroblast, NBN - nibrin, TRIM5 - tripartite motif con…
GO:0044093	positive regulation of molecular function	1.86e-08	2.83e-06	1.68	9071	1113	525	108	[ARAP2 - arfgap with rhogap domain, ankyrin repeat and ph domain 2, FMR1 - fragile x mental retardation 1, DNAJA1 - dnaj (hsp40) homolog, subfamily a, member 1, MAP3K8 - mitogen-activated protein kinase kinase kinase 8, ARHGAP27 - rho gtpase activating protein 27, TICAM1 - toll-like receptor adaptor molecule 1, SDC4 - syndecan 4, CARD11 - caspase recruitment domain family, member 11, NRP1 - neuro…
GO:0002221	pattern recognition receptor signaling pathway	1.89e-08	2.85e-06	4.5	9071	73	525	19	[LGMN - legumain, MYD88 - myeloid differentiation primary response 88, UNC93B1 - unc-93 homolog b1 (c. elegans), RIPK2 - receptor-interacting serine-threonine kinase 2, CLEC7A - c-type lectin domain family 7, member a, CTSS - cathepsin s, TICAM1 - toll-like receptor adaptor molecule 1, NOD1 - nucleotide-binding oligomerization domain containing 1, RIPK1 - receptor (tnfrsf)-interacting serine-thre…
GO:0043903	regulation of symbiosis, encompassing mutualism through parasitism	2.01e-08	2.98e-06	3.36	9071	139	525	27	[FMR1 - fragile x mental retardation 1, IFI16 - interferon, gamma-inducible protein 16, ISG20 - interferon stimulated exonuclease gene 20kda, STAT1 - signal transducer and activator of transcription 1, 91kda, ADAR - adenosine deaminase, rna-specific, BST2 - bone marrow stromal cell antigen 2, ISG15 - isg15 ubiquitin-like modifier, TRIM26 - tripartite motif containing 26, MX1 - myxovirus (influenz…
GO:0050793	regulation of developmental process	2.1e-08	3.09e-06	1.62	9071	1283	525	120	[FMR1 - fragile x mental retardation 1, LGMN - legumain, IL15 - interleukin 15, CD83 - cd83 molecule, SPP1 - secreted phosphoprotein 1, CARD11 - caspase recruitment domain family, member 11, BTC - betacellulin, NRP1 - neuropilin 1, LDLR - low density lipoprotein receptor, IDO1 - indoleamine 2,3-dioxygenase 1, PML - promyelocytic leukemia, ZFP36L2 - zfp36 ring finger protein-like 2, RET - ret prot…
GO:2000026	regulation of multicellular organismal development	2.28e-08	3.32e-06	1.72	9071	994	525	99	[FMR1 - fragile x mental retardation 1, IL15 - interleukin 15, CD83 - cd83 molecule, SPP1 - secreted phosphoprotein 1, CARD11 - caspase recruitment domain family, member 11, NRP1 - neuropilin 1, LDLR - low density lipoprotein receptor, IDO1 - indoleamine 2,3-dioxygenase 1, ZFP36L2 - zfp36 ring finger protein-like 2, PML - promyelocytic leukemia, RET - ret proto-oncogene, GLIPR2 - gli pathogenesis…
GO:0009967	positive regulation of signal transduction	2.33e-08	3.36e-06	1.81	9071	821	525	86	[XDH - xanthine dehydrogenase, IL15 - interleukin 15, DDX60 - dead (asp-glu-ala-asp) box polypeptide 60, MAP3K8 - mitogen-activated protein kinase kinase kinase 8, NLRC5 - nlr family, card domain containing 5, BBC3 - bcl2 binding component 3, TICAM1 - toll-like receptor adaptor molecule 1, NOV - nephroblastoma overexpressed, IL23A - interleukin 23, alpha subunit p19, CARD11 - caspase recruitment …
GO:0051090	regulation of sequence-specific DNA binding transcription factor activity	2.5e-08	3.55e-06	2.7	9071	237	525	37	[RHEBL1 - ras homolog enriched in brain like 1, MYD88 - myeloid differentiation primary response 88, NLRC5 - nlr family, card domain containing 5, TRIB1 - tribbles homolog 1 (drosophila), FANCA - fanconi anemia, complementation group a, TICAM1 - toll-like receptor adaptor molecule 1, CARD11 - caspase recruitment domain family, member 11, NOD1 - nucleotide-binding oligomerization domain containing…
GO:1901700	response to oxygen-containing compound	3.01e-08	4.24e-06	1.9	9071	683	525	75	[PANX1 - pannexin 1, IL15 - interleukin 15, SLC8A1 - solute carrier family 8 (sodium/calcium exchanger), member 1, GNB4 - guanine nucleotide binding protein (g protein), beta polypeptide 4, SPP1 - secreted phosphoprotein 1, TICAM1 - toll-like receptor adaptor molecule 1, XRN1 - 5'-3' exoribonuclease 1, LDLR - low density lipoprotein receptor, CASP8 - caspase 8, apoptosis-related cysteine peptidas…
GO:0008283	cell proliferation	3.17e-08	4.42e-06	2.32	9071	358	525	48	[EMP1 - epithelial membrane protein 1, IL15 - interleukin 15, BAK1 - bcl2-antagonist/killer 1, IFI16 - interferon, gamma-inducible protein 16, IL15RA - interleukin 15 receptor, alpha, EREG - epiregulin, ISG20 - interferon stimulated exonuclease gene 20kda, STAT1 - signal transducer and activator of transcription 1, 91kda, CCND3 - cyclin d3, JUNB - jun b proto-oncogene, ITGA2 - integrin, alpha 2 (…
GO:0030155	regulation of cell adhesion	3.56e-08	4.91e-06	2.26	9071	382	525	50	[IL15 - interleukin 15, HLA-E - major histocompatibility complex, class i, e, MAP3K8 - mitogen-activated protein kinase kinase kinase 8, CD83 - cd83 molecule, FANCA - fanconi anemia, complementation group a, CD274 - cd274 molecule, PODXL - podocalyxin-like, SDC4 - syndecan 4, CARD11 - caspase recruitment domain family, member 11, IL23A - interleukin 23, alpha subunit p19, PTK2B - protein tyrosine…
GO:0048585	negative regulation of response to stimulus	3.74e-08	5.1e-06	1.81	9071	803	525	84	[XDH - xanthine dehydrogenase, DNAJA1 - dnaj (hsp40) homolog, subfamily a, member 1, LGMN - legumain, IFI16 - interferon, gamma-inducible protein 16, HLA-E - major histocompatibility complex, class i, e, NLRC5 - nlr family, card domain containing 5, PTPRR - protein tyrosine phosphatase, receptor type, r, TICAM1 - toll-like receptor adaptor molecule 1, SPP1 - secreted phosphoprotein 1, NOV - nephr…
GO:0002694	regulation of leukocyte activation	3.92e-08	5.3e-06	2.65	9071	241	525	37	[IL15 - interleukin 15, HLA-E - major histocompatibility complex, class i, e, MAP3K8 - mitogen-activated protein kinase kinase kinase 8, CD83 - cd83 molecule, LST1 - leukocyte specific transcript 1, FANCA - fanconi anemia, complementation group a, TICAM1 - toll-like receptor adaptor molecule 1, CD274 - cd274 molecule, SDC4 - syndecan 4, IL23A - interleukin 23, alpha subunit p19, CARD11 - caspase …
GO:0019220	regulation of phosphate metabolic process	4.05e-08	5.41e-06	1.74	9071	924	525	93	[XDH - xanthine dehydrogenase, FMR1 - fragile x mental retardation 1, DNAJA1 - dnaj (hsp40) homolog, subfamily a, member 1, IL15 - interleukin 15, NLRC5 - nlr family, card domain containing 5, MAP3K8 - mitogen-activated protein kinase kinase kinase 8, PTPRR - protein tyrosine phosphatase, receptor type, r, SDC4 - syndecan 4, IL23A - interleukin 23, alpha subunit p19, NRP1 - neuropilin 1, LDLR - l…
GO:0010562	positive regulation of phosphorus metabolic process	4.18e-08	5.53e-06	1.98	9071	575	525	66	[XDH - xanthine dehydrogenase, FMR1 - fragile x mental retardation 1, IL15 - interleukin 15, MAP3K8 - mitogen-activated protein kinase kinase kinase 8, SDC4 - syndecan 4, IL23A - interleukin 23, alpha subunit p19, NRP1 - neuropilin 1, PTK2B - protein tyrosine kinase 2 beta, RET - ret proto-oncogene, GCG - glucagon, IFNB1 - interferon, beta 1, fibroblast, NBN - nibrin, TRIM5 - tripartite motif con…
GO:0045937	positive regulation of phosphate metabolic process	4.18e-08	5.47e-06	1.98	9071	575	525	66	[XDH - xanthine dehydrogenase, FMR1 - fragile x mental retardation 1, IL15 - interleukin 15, MAP3K8 - mitogen-activated protein kinase kinase kinase 8, SDC4 - syndecan 4, IL23A - interleukin 23, alpha subunit p19, NRP1 - neuropilin 1, PTK2B - protein tyrosine kinase 2 beta, RET - ret proto-oncogene, GCG - glucagon, IFNB1 - interferon, beta 1, fibroblast, NBN - nibrin, TRIM5 - tripartite motif con…
GO:0030334	regulation of cell migration	6.65e-08	8.62e-06	2.2	9071	401	525	51	[PTPRR - protein tyrosine phosphatase, receptor type, r, SLC8A1 - solute carrier family 8 (sodium/calcium exchanger), member 1, CD274 - cd274 molecule, PODXL - podocalyxin-like, SDC4 - syndecan 4, IL23A - interleukin 23, alpha subunit p19, NOV - nephroblastoma overexpressed, NRP1 - neuropilin 1, NRP2 - neuropilin 2, BST2 - bone marrow stromal cell antigen 2, PTK2B - protein tyrosine kinase 2 beta…
GO:0051174	regulation of phosphorus metabolic process	6.82e-08	8.75e-06	1.72	9071	934	525	93	[XDH - xanthine dehydrogenase, FMR1 - fragile x mental retardation 1, DNAJA1 - dnaj (hsp40) homolog, subfamily a, member 1, IL15 - interleukin 15, NLRC5 - nlr family, card domain containing 5, MAP3K8 - mitogen-activated protein kinase kinase kinase 8, PTPRR - protein tyrosine phosphatase, receptor type, r, SDC4 - syndecan 4, IL23A - interleukin 23, alpha subunit p19, NRP1 - neuropilin 1, LDLR - l…
GO:0008284	positive regulation of cell proliferation	7.56e-08	9.62e-06	2.15	9071	426	525	53	[IL15 - interleukin 15, HLA-E - major histocompatibility complex, class i, e, LIFR - leukemia inhibitory factor receptor alpha, TICAM1 - toll-like receptor adaptor molecule 1, CD274 - cd274 molecule, CARD11 - caspase recruitment domain family, member 11, IL23A - interleukin 23, alpha subunit p19, BTC - betacellulin, NRP1 - neuropilin 1, NRP2 - neuropilin 2, PTK2B - protein tyrosine kinase 2 beta,…
GO:0045824	negative regulation of innate immune response	7.66e-08	9.64e-06	8.23	9071	21	525	10	[ADAR - adenosine deaminase, rna-specific, CEACAM1 - carcinoembryonic antigen-related cell adhesion molecule 1 (biliary glycoprotein), IFI16 - interferon, gamma-inducible protein 16, TNFAIP3 - tumor necrosis factor, alpha-induced protein 3, SERPINB9 - serpin peptidase inhibitor, clade b (ovalbumin), member 9, HLA-E - major histocompatibility complex, class i, e, TRAFD1 - traf-type zinc finger dom…
GO:0070372	regulation of ERK1 and ERK2 cascade	8.22e-08	1.03e-05	3.23	9071	139	525	26	[PTPRR - protein tyrosine phosphatase, receptor type, r, NOD1 - nucleotide-binding oligomerization domain containing 1, NRP1 - neuropilin 1, PTK2B - protein tyrosine kinase 2 beta, GCG - glucagon, ATF3 - activating transcription factor 3, GLIPR2 - gli pathogenesis-related 2, ERRFI1 - erbb receptor feedback inhibitor 1, EPHA2 - eph receptor a2, CEACAM1 - carcinoembryonic antigen-related cell adhes…
GO:0009719	response to endogenous stimulus	8.91e-08	1.1e-05	2.04	9071	500	525	59	[SLC8A1 - solute carrier family 8 (sodium/calcium exchanger), member 1, IER2 - immediate early response 2, GNB4 - guanine nucleotide binding protein (g protein), beta polypeptide 4, TICAM1 - toll-like receptor adaptor molecule 1, SPP1 - secreted phosphoprotein 1, XRN1 - 5'-3' exoribonuclease 1, LDLR - low density lipoprotein receptor, PTK2B - protein tyrosine kinase 2 beta, ZFP36L2 - zfp36 ring f…
GO:0042327	positive regulation of phosphorylation	1.06e-07	1.3e-05	2	9071	527	525	61	[XDH - xanthine dehydrogenase, FMR1 - fragile x mental retardation 1, IL15 - interleukin 15, MAP3K8 - mitogen-activated protein kinase kinase kinase 8, SDC4 - syndecan 4, IL23A - interleukin 23, alpha subunit p19, NRP1 - neuropilin 1, PTK2B - protein tyrosine kinase 2 beta, RET - ret proto-oncogene, GCG - glucagon, IFNB1 - interferon, beta 1, fibroblast, NBN - nibrin, TRIM5 - tripartite motif con…
GO:0050865	regulation of cell activation	1.08e-07	1.31e-05	2.52	9071	261	525	38	[IL15 - interleukin 15, HLA-E - major histocompatibility complex, class i, e, MAP3K8 - mitogen-activated protein kinase kinase kinase 8, CD83 - cd83 molecule, LST1 - leukocyte specific transcript 1, FANCA - fanconi anemia, complementation group a, TICAM1 - toll-like receptor adaptor molecule 1, CD274 - cd274 molecule, SDC4 - syndecan 4, IL23A - interleukin 23, alpha subunit p19, CARD11 - caspase …
GO:0051241	negative regulation of multicellular organismal process	1.19e-07	1.43e-05	1.98	9071	541	525	62	[XDH - xanthine dehydrogenase, LGMN - legumain, CD83 - cd83 molecule, NLRC5 - nlr family, card domain containing 5, PTPRR - protein tyrosine phosphatase, receptor type, r, SRGN - serglycin, CD274 - cd274 molecule, SPP1 - secreted phosphoprotein 1, NOV - nephroblastoma overexpressed, IL23A - interleukin 23, alpha subunit p19, NRP1 - neuropilin 1, LDLR - low density lipoprotein receptor, BST2 - bon…
GO:0002758	innate immune response-activating signal transduction	1.32e-07	1.58e-05	3.25	9071	133	525	25	[LGMN - legumain, ICAM2 - intercellular adhesion molecule 2, MYD88 - myeloid differentiation primary response 88, UNC93B1 - unc-93 homolog b1 (c. elegans), CLEC7A - c-type lectin domain family 7, member a, TICAM1 - toll-like receptor adaptor molecule 1, CARD11 - caspase recruitment domain family, member 11, NOD1 - nucleotide-binding oligomerization domain containing 1, RIPK1 - receptor (tnfrsf)-i…
GO:0010942	positive regulation of cell death	1.34e-07	1.58e-05	2.17	9071	398	525	50	[XDH - xanthine dehydrogenase, DNAJA1 - dnaj (hsp40) homolog, subfamily a, member 1, BBC3 - bcl2 binding component 3, CAMK2D - calcium/calmodulin-dependent protein kinase ii delta, CD274 - cd274 molecule, PMAIP1 - phorbol-12-myristate-13-acetate-induced protein 1, CASP8 - caspase 8, apoptosis-related cysteine peptidase, IDO1 - indoleamine 2,3-dioxygenase 1, PML - promyelocytic leukemia, RET - ret…
GO:1903555	regulation of tumor necrosis factor superfamily cytokine production	1.36e-07	1.59e-05	4.69	9071	59	525	16	[ERRFI1 - erbb receptor feedback inhibitor 1, HLA-E - major histocompatibility complex, class i, e, RIPK2 - receptor-interacting serine-threonine kinase 2, CD274 - cd274 molecule, TICAM1 - toll-like receptor adaptor molecule 1, IL23A - interleukin 23, alpha subunit p19, NOD1 - nucleotide-binding oligomerization domain containing 1, RIPK1 - receptor (tnfrsf)-interacting serine-threonine kinase 1, …
GO:0051249	regulation of lymphocyte activation	1.39e-07	1.61e-05	2.7	9071	211	525	33	[IL15 - interleukin 15, HLA-E - major histocompatibility complex, class i, e, MAP3K8 - mitogen-activated protein kinase kinase kinase 8, CD83 - cd83 molecule, LST1 - leukocyte specific transcript 1, FANCA - fanconi anemia, complementation group a, TICAM1 - toll-like receptor adaptor molecule 1, CD274 - cd274 molecule, SDC4 - syndecan 4, IL23A - interleukin 23, alpha subunit p19, CARD11 - caspase …
GO:2000145	regulation of cell motility	1.51e-07	1.73e-05	2.11	9071	435	525	53	[PTPRR - protein tyrosine phosphatase, receptor type, r, SLC8A1 - solute carrier family 8 (sodium/calcium exchanger), member 1, CD274 - cd274 molecule, PODXL - podocalyxin-like, SDC4 - syndecan 4, NOV - nephroblastoma overexpressed, IL23A - interleukin 23, alpha subunit p19, NRP1 - neuropilin 1, BTC - betacellulin, NRP2 - neuropilin 2, BST2 - bone marrow stromal cell antigen 2, PTK2B - protein ty…
GO:0031399	regulation of protein modification process	1.53e-07	1.74e-05	1.67	9071	991	525	96	[XDH - xanthine dehydrogenase, FMR1 - fragile x mental retardation 1, DNAJA1 - dnaj (hsp40) homolog, subfamily a, member 1, IL15 - interleukin 15, MAP3K8 - mitogen-activated protein kinase kinase kinase 8, PTPRR - protein tyrosine phosphatase, receptor type, r, CAMK2D - calcium/calmodulin-dependent protein kinase ii delta, TICAM1 - toll-like receptor adaptor molecule 1, SDC4 - syndecan 4, IL23A -…
GO:0070663	regulation of leukocyte proliferation	1.61e-07	1.81e-05	3.67	9071	99	525	21	[CD38 - cd38 molecule, IL15 - interleukin 15, HLA-E - major histocompatibility complex, class i, e, CCL5 - chemokine (c-c motif) ligand 5, RIPK2 - receptor-interacting serine-threonine kinase 2, LST1 - leukocyte specific transcript 1, CD40 - cd40 molecule, tnf receptor superfamily member 5, CD274 - cd274 molecule, TICAM1 - toll-like receptor adaptor molecule 1, SDC4 - syndecan 4, IL23A - interleu…
GO:0050671	positive regulation of lymphocyte proliferation	1.76e-07	1.96e-05	4.61	9071	60	525	16	[CD38 - cd38 molecule, IL15 - interleukin 15, HLA-E - major histocompatibility complex, class i, e, CCL5 - chemokine (c-c motif) ligand 5, RIPK2 - receptor-interacting serine-threonine kinase 2, CD40 - cd40 molecule, tnf receptor superfamily member 5, TICAM1 - toll-like receptor adaptor molecule 1, CD274 - cd274 molecule, IL23A - interleukin 23, alpha subunit p19, CARD11 - caspase recruitment dom…
GO:0051716	cellular response to stimulus	1.79e-07	1.98e-05	1.5	9071	1550	525	135	[FMR1 - fragile x mental retardation 1, DNAJA1 - dnaj (hsp40) homolog, subfamily a, member 1, IL15 - interleukin 15, DTX3L - deltex 3-like (drosophila), MAP3K8 - mitogen-activated protein kinase kinase kinase 8, TICAM1 - toll-like receptor adaptor molecule 1, SPP1 - secreted phosphoprotein 1, XRN1 - 5'-3' exoribonuclease 1, NRP1 - neuropilin 1, LDLR - low density lipoprotein receptor, TMEM173 - t…
GO:0060326	cell chemotaxis	2.07e-07	2.28e-05	3.76	9071	92	525	20	[EPHA2 - eph receptor a2, ELMO2 - engulfment and cell motility 2, CH25H - cholesterol 25-hydroxylase, CCL5 - chemokine (c-c motif) ligand 5, CCL7 - chemokine (c-c motif) ligand 7, CCL2 - chemokine (c-c motif) ligand 2, NOV - nephroblastoma overexpressed, NRP1 - neuropilin 1, CXCL16 - chemokine (c-x-c motif) ligand 16, CXCL11 - chemokine (c-x-c motif) ligand 11, CXCL5 - chemokine (c-x-c motif) lig…
GO:0002253	activation of immune response	2.09e-07	2.28e-05	2.61	9071	225	525	34	[LGMN - legumain, IFI16 - interferon, gamma-inducible protein 16, MYD88 - myeloid differentiation primary response 88, ICAM2 - intercellular adhesion molecule 2, UNC93B1 - unc-93 homolog b1 (c. elegans), CLEC7A - c-type lectin domain family 7, member a, TICAM1 - toll-like receptor adaptor molecule 1, CARD11 - caspase recruitment domain family, member 11, RIPK1 - receptor (tnfrsf)-interacting seri…
GO:1901698	response to nitrogen compound	2.18e-07	2.36e-05	2.05	9071	464	525	55	[PANX1 - pannexin 1, FMR1 - fragile x mental retardation 1, SLC8A1 - solute carrier family 8 (sodium/calcium exchanger), member 1, GNB4 - guanine nucleotide binding protein (g protein), beta polypeptide 4, TICAM1 - toll-like receptor adaptor molecule 1, XRN1 - 5'-3' exoribonuclease 1, LDLR - low density lipoprotein receptor, TMEM173 - transmembrane protein 173, PMAIP1 - phorbol-12-myristate-13-ac…
GO:1902533	positive regulation of intracellular signal transduction	2.2e-07	2.36e-05	1.99	9071	513	525	59	[XDH - xanthine dehydrogenase, IL15 - interleukin 15, MAP3K8 - mitogen-activated protein kinase kinase kinase 8, DDX60 - dead (asp-glu-ala-asp) box polypeptide 60, TICAM1 - toll-like receptor adaptor molecule 1, IL23A - interleukin 23, alpha subunit p19, CARD11 - caspase recruitment domain family, member 11, NRP1 - neuropilin 1, BST2 - bone marrow stromal cell antigen 2, CASP10 - caspase 10, apop…
GO:0032946	positive regulation of mononuclear cell proliferation	2.25e-07	2.4e-05	4.53	9071	61	525	16	[CD38 - cd38 molecule, IL15 - interleukin 15, HLA-E - major histocompatibility complex, class i, e, CCL5 - chemokine (c-c motif) ligand 5, RIPK2 - receptor-interacting serine-threonine kinase 2, CD40 - cd40 molecule, tnf receptor superfamily member 5, TICAM1 - toll-like receptor adaptor molecule 1, CD274 - cd274 molecule, IL23A - interleukin 23, alpha subunit p19, CARD11 - caspase recruitment dom…
GO:0051091	positive regulation of sequence-specific DNA binding transcription factor activity	2.29e-07	2.41e-05	3.08	9071	146	525	26	[MYD88 - myeloid differentiation primary response 88, RHEBL1 - ras homolog enriched in brain like 1, TICAM1 - toll-like receptor adaptor molecule 1, CARD11 - caspase recruitment domain family, member 11, NOD1 - nucleotide-binding oligomerization domain containing 1, RIPK1 - receptor (tnfrsf)-interacting serine-threonine kinase 1, MALT1 - mucosa associated lymphoid tissue lymphoma translocation ge…
GO:1902105	regulation of leukocyte differentiation	2.41e-07	2.52e-05	3.15	9071	137	525	25	[IL15 - interleukin 15, TRIB1 - tribbles homolog 1 (drosophila), CD83 - cd83 molecule, FANCA - fanconi anemia, complementation group a, CARD11 - caspase recruitment domain family, member 11, IL23A - interleukin 23, alpha subunit p19, RIPK1 - receptor (tnfrsf)-interacting serine-threonine kinase 1, AXL - axl receptor tyrosine kinase, CASP8 - caspase 8, apoptosis-related cysteine peptidase, RASSF2 …
GO:0043065	positive regulation of apoptotic process	2.53e-07	2.63e-05	2.19	9071	371	525	47	[XDH - xanthine dehydrogenase, DNAJA1 - dnaj (hsp40) homolog, subfamily a, member 1, BAK1 - bcl2-antagonist/killer 1, GADD45B - growth arrest and dna-damage-inducible, beta, BBC3 - bcl2 binding component 3, G0S2 - g0/g1switch 2, CAMK2D - calcium/calmodulin-dependent protein kinase ii delta, CD274 - cd274 molecule, FGD2 - fyve, rhogef and ph domain containing 2, NOD1 - nucleotide-binding oligomeri…
GO:0071345	cellular response to cytokine stimulus	2.62e-07	2.7e-05	2.79	9071	186	525	30	[PNPT1 - polyribonucleotide nucleotidyltransferase 1, STAT1 - signal transducer and activator of transcription 1, 91kda, RIPK1 - receptor (tnfrsf)-interacting serine-threonine kinase 1, EGR1 - early growth response 1, GBP6 - guanylate binding protein family, member 6, TLE4 - transducin-like enhancer of split 4 (e(sp1) homolog, drosophila), AXL - axl receptor tyrosine kinase, TMEM173 - transmembra…
GO:0002683	negative regulation of immune system process	2.83e-07	2.9e-05	2.67	9071	207	525	32	[IFI16 - interferon, gamma-inducible protein 16, HLA-E - major histocompatibility complex, class i, e, TRIB1 - tribbles homolog 1 (drosophila), NLRC5 - nlr family, card domain containing 5, LST1 - leukocyte specific transcript 1, CD274 - cd274 molecule, TICAM1 - toll-like receptor adaptor molecule 1, SDC4 - syndecan 4, NOV - nephroblastoma overexpressed, ADAR - adenosine deaminase, rna-specific, …
GO:0070555	response to interleukin-1	2.88e-07	2.92e-05	4.46	9071	62	525	16	[CD38 - cd38 molecule, MYD88 - myeloid differentiation primary response 88, CCL5 - chemokine (c-c motif) ligand 5, RIPK2 - receptor-interacting serine-threonine kinase 2, SOX9 - sry (sex determining region y)-box 9, CCL7 - chemokine (c-c motif) ligand 7, CCL2 - chemokine (c-c motif) ligand 2, CD40 - cd40 molecule, tnf receptor superfamily member 5, NKX3-1 - nk3 homeobox 1, EDN1 - endothelin 1, CX…
GO:0050670	regulation of lymphocyte proliferation	3.01e-07	3.03e-05	3.68	9071	94	525	20	[CD38 - cd38 molecule, IL15 - interleukin 15, HLA-E - major histocompatibility complex, class i, e, CCL5 - chemokine (c-c motif) ligand 5, RIPK2 - receptor-interacting serine-threonine kinase 2, LST1 - leukocyte specific transcript 1, CD40 - cd40 molecule, tnf receptor superfamily member 5, TICAM1 - toll-like receptor adaptor molecule 1, CD274 - cd274 molecule, SDC4 - syndecan 4, IL23A - interleu…
GO:0043068	positive regulation of programmed cell death	3.22e-07	3.22e-05	2.17	9071	374	525	47	[XDH - xanthine dehydrogenase, DNAJA1 - dnaj (hsp40) homolog, subfamily a, member 1, BAK1 - bcl2-antagonist/killer 1, GADD45B - growth arrest and dna-damage-inducible, beta, BBC3 - bcl2 binding component 3, G0S2 - g0/g1switch 2, CAMK2D - calcium/calmodulin-dependent protein kinase ii delta, CD274 - cd274 molecule, FGD2 - fyve, rhogef and ph domain containing 2, NOD1 - nucleotide-binding oligomeri…
GO:0032944	regulation of mononuclear cell proliferation	3.61e-07	3.58e-05	3.64	9071	95	525	20	[CD38 - cd38 molecule, IL15 - interleukin 15, HLA-E - major histocompatibility complex, class i, e, CCL5 - chemokine (c-c motif) ligand 5, RIPK2 - receptor-interacting serine-threonine kinase 2, LST1 - leukocyte specific transcript 1, CD40 - cd40 molecule, tnf receptor superfamily member 5, TICAM1 - toll-like receptor adaptor molecule 1, CD274 - cd274 molecule, SDC4 - syndecan 4, CARD11 - caspase…
GO:0048870	cell motility	3.65e-07	3.59e-05	2.05	9071	447	525	53	[MDGA1 - mam domain containing glycosylphosphatidylinositol anchor 1, DNAJA1 - dnaj (hsp40) homolog, subfamily a, member 1, IER2 - immediate early response 2, PODXL - podocalyxin-like, SDC4 - syndecan 4, NOV - nephroblastoma overexpressed, PHACTR4 - phosphatase and actin regulator 4, NRP1 - neuropilin 1, PTK2B - protein tyrosine kinase 2 beta, PML - promyelocytic leukemia, SH3KBP1 - sh3-domain ki…
GO:1901701	cellular response to oxygen-containing compound	3.65e-07	3.56e-05	2.1	9071	411	525	50	[IL15 - interleukin 15, SLC8A1 - solute carrier family 8 (sodium/calcium exchanger), member 1, GNB4 - guanine nucleotide binding protein (g protein), beta polypeptide 4, TICAM1 - toll-like receptor adaptor molecule 1, SPP1 - secreted phosphoprotein 1, XRN1 - 5'-3' exoribonuclease 1, LDLR - low density lipoprotein receptor, PTK2B - protein tyrosine kinase 2 beta, ZFP36L2 - zfp36 ring finger protei…
GO:0070665	positive regulation of leukocyte proliferation	3.65e-07	3.54e-05	4.39	9071	63	525	16	[CD38 - cd38 molecule, IL15 - interleukin 15, HLA-E - major histocompatibility complex, class i, e, CCL5 - chemokine (c-c motif) ligand 5, RIPK2 - receptor-interacting serine-threonine kinase 2, CD40 - cd40 molecule, tnf receptor superfamily member 5, TICAM1 - toll-like receptor adaptor molecule 1, CD274 - cd274 molecule, CARD11 - caspase recruitment domain family, member 11, IL23A - interleukin …
GO:0002764	immune response-regulating signaling pathway	3.78e-07	3.64e-05	2.59	9071	220	525	33	[LGMN - legumain, MYD88 - myeloid differentiation primary response 88, ICAM2 - intercellular adhesion molecule 2, UNC93B1 - unc-93 homolog b1 (c. elegans), CLEC7A - c-type lectin domain family 7, member a, TICAM1 - toll-like receptor adaptor molecule 1, CARD11 - caspase recruitment domain family, member 11, RIPK1 - receptor (tnfrsf)-interacting serine-threonine kinase 1, NOD1 - nucleotide-binding…
GO:0022407	regulation of cell-cell adhesion	3.96e-07	3.79e-05	2.54	9071	231	525	34	[FXYD5 - fxyd domain containing ion transport regulator 5, IL15 - interleukin 15, HLA-E - major histocompatibility complex, class i, e, MAP3K8 - mitogen-activated protein kinase kinase kinase 8, CD83 - cd83 molecule, FANCA - fanconi anemia, complementation group a, CD274 - cd274 molecule, PODXL - podocalyxin-like, SDC4 - syndecan 4, IL23A - interleukin 23, alpha subunit p19, CARD11 - caspase recr…
GO:0043408	regulation of MAPK cascade	4.08e-07	3.87e-05	2.15	9071	377	525	47	[XDH - xanthine dehydrogenase, DNAJA1 - dnaj (hsp40) homolog, subfamily a, member 1, GADD45B - growth arrest and dna-damage-inducible, beta, RNF149 - ring finger protein 149, TRIB1 - tribbles homolog 1 (drosophila), MAP3K8 - mitogen-activated protein kinase kinase kinase 8, PTPRR - protein tyrosine phosphatase, receptor type, r, FGD2 - fyve, rhogef and ph domain containing 2, RIPK1 - receptor (tn…
GO:0043549	regulation of kinase activity	4.31e-07	4.06e-05	1.99	9071	486	525	56	[DNAJA1 - dnaj (hsp40) homolog, subfamily a, member 1, MAP3K8 - mitogen-activated protein kinase kinase kinase 8, NLRC5 - nlr family, card domain containing 5, SDC4 - syndecan 4, IL23A - interleukin 23, alpha subunit p19, PTK2B - protein tyrosine kinase 2 beta, GCG - glucagon, NBN - nibrin, LATS2 - large tumor suppressor kinase 2, ERRFI1 - erbb receptor feedback inhibitor 1, CEACAM1 - carcinoembr…
GO:0009617	response to bacterium	4.68e-07	4.38e-05	3.73	9071	88	525	19	[EPHA2 - eph receptor a2, IL22RA1 - interleukin 22 receptor, alpha 1, SERPINB9 - serpin peptidase inhibitor, clade b (ovalbumin), member 9, MYD88 - myeloid differentiation primary response 88, HLA-E - major histocompatibility complex, class i, e, RIPK2 - receptor-interacting serine-threonine kinase 2, CD47 - cd47 molecule, HIST1H2BK - histone cluster 1, h2bk, CCL2 - chemokine (c-c motif) ligand 2…
GO:0002237	response to molecule of bacterial origin	4.71e-07	4.38e-05	2.9	9071	161	525	27	[TRIB1 - tribbles homolog 1 (drosophila), JUNB - jun b proto-oncogene, TICAM1 - toll-like receptor adaptor molecule 1, PTGER4 - prostaglandin e receptor 4 (subtype ep4), MALT1 - mucosa associated lymphoid tissue lymphoma translocation gene 1, AXL - axl receptor tyrosine kinase, CXCL16 - chemokine (c-x-c motif) ligand 16, MEF2C - myocyte enhancer factor 2c, CASP8 - caspase 8, apoptosis-related cys…
GO:0051270	regulation of cellular component movement	5.13e-07	4.73e-05	2.01	9071	464	525	54	[PTPRR - protein tyrosine phosphatase, receptor type, r, SLC8A1 - solute carrier family 8 (sodium/calcium exchanger), member 1, CD274 - cd274 molecule, PODXL - podocalyxin-like, SDC4 - syndecan 4, NOV - nephroblastoma overexpressed, IL23A - interleukin 23, alpha subunit p19, NRP1 - neuropilin 1, BTC - betacellulin, BST2 - bone marrow stromal cell antigen 2, NRP2 - neuropilin 2, PTK2B - protein ty…
GO:1903037	regulation of leukocyte cell-cell adhesion	5.43e-07	4.97e-05	2.81	9071	172	525	28	[IL15 - interleukin 15, HLA-E - major histocompatibility complex, class i, e, CD83 - cd83 molecule, MAP3K8 - mitogen-activated protein kinase kinase kinase 8, FANCA - fanconi anemia, complementation group a, CD274 - cd274 molecule, SDC4 - syndecan 4, CARD11 - caspase recruitment domain family, member 11, IL23A - interleukin 23, alpha subunit p19, MALT1 - mucosa associated lymphoid tissue lymphoma…
GO:0045859	regulation of protein kinase activity	5.58e-07	5.07e-05	2.02	9071	453	525	53	[DNAJA1 - dnaj (hsp40) homolog, subfamily a, member 1, MAP3K8 - mitogen-activated protein kinase kinase kinase 8, SDC4 - syndecan 4, IL23A - interleukin 23, alpha subunit p19, PTK2B - protein tyrosine kinase 2 beta, GCG - glucagon, LATS2 - large tumor suppressor kinase 2, ERRFI1 - erbb receptor feedback inhibitor 1, CEACAM1 - carcinoembryonic antigen-related cell adhesion molecule 1 (biliary glyc…
GO:0002757	immune response-activating signal transduction	6.42e-07	5.79e-05	2.63	9071	204	525	31	[LGMN - legumain, MYD88 - myeloid differentiation primary response 88, ICAM2 - intercellular adhesion molecule 2, UNC93B1 - unc-93 homolog b1 (c. elegans), CLEC7A - c-type lectin domain family 7, member a, TICAM1 - toll-like receptor adaptor molecule 1, CARD11 - caspase recruitment domain family, member 11, RIPK1 - receptor (tnfrsf)-interacting serine-threonine kinase 1, NOD1 - nucleotide-binding…
GO:0051092	positive regulation of NF-kappaB transcription factor activity	6.77e-07	6.07e-05	3.65	9071	90	525	19	[TRIM14 - tripartite motif containing 14, RHEBL1 - ras homolog enriched in brain like 1, MYD88 - myeloid differentiation primary response 88, RIPK2 - receptor-interacting serine-threonine kinase 2, CFLAR - casp8 and fadd-like apoptosis regulator, CD40 - cd40 molecule, tnf receptor superfamily member 5, TICAM1 - toll-like receptor adaptor molecule 1, TRIM38 - tripartite motif containing 38, CARD11…
GO:0045785	positive regulation of cell adhesion	7.86e-07	7e-05	2.51	9071	227	525	33	[IL15 - interleukin 15, HLA-E - major histocompatibility complex, class i, e, MAP3K8 - mitogen-activated protein kinase kinase kinase 8, CD83 - cd83 molecule, ITGA2 - integrin, alpha 2 (cd49b, alpha 2 subunit of vla-2 receptor), CD274 - cd274 molecule, PODXL - podocalyxin-like, SDC4 - syndecan 4, IL23A - interleukin 23, alpha subunit p19, CARD11 - caspase recruitment domain family, member 11, MAL…
GO:1903706	regulation of hemopoiesis	8.2e-07	7.25e-05	2.43	9071	249	525	35	[IL15 - interleukin 15, TRIB1 - tribbles homolog 1 (drosophila), CD83 - cd83 molecule, STAT1 - signal transducer and activator of transcription 1, 91kda, FANCA - fanconi anemia, complementation group a, IL23A - interleukin 23, alpha subunit p19, CARD11 - caspase recruitment domain family, member 11, RIPK1 - receptor (tnfrsf)-interacting serine-threonine kinase 1, AXL - axl receptor tyrosine kinas…
GO:0032651	regulation of interleukin-1 beta production	8.86e-07	7.79e-05	6.65	9071	26	525	10	[ERRFI1 - erbb receptor feedback inhibitor 1, EGR1 - early growth response 1, NOD1 - nucleotide-binding oligomerization domain containing 1, PANX1 - pannexin 1, GSDMD - gasdermin d, JAK2 - janus kinase 2, IFI16 - interferon, gamma-inducible protein 16, TNFAIP3 - tumor necrosis factor, alpha-induced protein 3, PML - promyelocytic leukemia, RIPK2 - receptor-interacting serine-threonine kinase 2]
GO:0032652	regulation of interleukin-1 production	9.32e-07	8.14e-05	5.94	9071	32	525	11	[ERRFI1 - erbb receptor feedback inhibitor 1, EGR1 - early growth response 1, NOD1 - nucleotide-binding oligomerization domain containing 1, PANX1 - pannexin 1, GSDMD - gasdermin d, CEACAM1 - carcinoembryonic antigen-related cell adhesion molecule 1 (biliary glycoprotein), JAK2 - janus kinase 2, IFI16 - interferon, gamma-inducible protein 16, TNFAIP3 - tumor necrosis factor, alpha-induced protein…
GO:0006915	apoptotic process	9.37e-07	8.12e-05	2.11	9071	376	525	46	[RALB - v-ral simian leukemia viral oncogene homolog b, BCL2L14 - bcl2-like 14 (apoptosis facilitator), BLID - bh3-like motif containing, cell death inducer, BAK1 - bcl2-antagonist/killer 1, MYD88 - myeloid differentiation primary response 88, GADD45B - growth arrest and dna-damage-inducible, beta, SEMA3A - sema domain, immunoglobulin domain (ig), short basic domain, secreted, (semaphorin) 3a, BB…
GO:0006935	chemotaxis	9.6e-07	8.27e-05	2.94	9071	147	525	25	[SEMA3A - sema domain, immunoglobulin domain (ig), short basic domain, secreted, (semaphorin) 3a, NOV - nephroblastoma overexpressed, NRP1 - neuropilin 1, CXCL16 - chemokine (c-x-c motif) ligand 16, ADAM8 - adam metallopeptidase domain 8, EPHA2 - eph receptor a2, ELMO2 - engulfment and cell motility 2, VEGFC - vascular endothelial growth factor c, CH25H - cholesterol 25-hydroxylase, CCL5 - chemok…
GO:0042330	taxis	9.6e-07	8.22e-05	2.94	9071	147	525	25	[SEMA3A - sema domain, immunoglobulin domain (ig), short basic domain, secreted, (semaphorin) 3a, NOV - nephroblastoma overexpressed, NRP1 - neuropilin 1, CXCL16 - chemokine (c-x-c motif) ligand 16, ADAM8 - adam metallopeptidase domain 8, EPHA2 - eph receptor a2, ELMO2 - engulfment and cell motility 2, VEGFC - vascular endothelial growth factor c, CH25H - cholesterol 25-hydroxylase, CCL5 - chemok…
GO:1903708	positive regulation of hemopoiesis	9.67e-07	8.23e-05	3.57	9071	92	525	19	[IL15 - interleukin 15, CD83 - cd83 molecule, TRIB1 - tribbles homolog 1 (drosophila), RIPK2 - receptor-interacting serine-threonine kinase 2, STAT1 - signal transducer and activator of transcription 1, 91kda, IL23A - interleukin 23, alpha subunit p19, RIPK1 - receptor (tnfrsf)-interacting serine-threonine kinase 1, FOS - fbj murine osteosarcoma viral oncogene homolog, AXL - axl receptor tyrosine…
GO:0016477	cell migration	1.02e-06	8.59e-05	2.05	9071	413	525	49	[MDGA1 - mam domain containing glycosylphosphatidylinositol anchor 1, PODXL - podocalyxin-like, SDC4 - syndecan 4, PHACTR4 - phosphatase and actin regulator 4, NOV - nephroblastoma overexpressed, NRP1 - neuropilin 1, PTK2B - protein tyrosine kinase 2 beta, PML - promyelocytic leukemia, SH3KBP1 - sh3-domain kinase binding protein 1, SLC16A1 - solute carrier family 16 (monocarboxylate transporter),…
GO:0009725	response to hormone	1.09e-06	9.13e-05	2.24	9071	308	525	40	[PNPT1 - polyribonucleotide nucleotidyltransferase 1, EREG - epiregulin, STAT1 - signal transducer and activator of transcription 1, 91kda, JUNB - jun b proto-oncogene, ITGA2 - integrin, alpha 2 (cd49b, alpha 2 subunit of vla-2 receptor), GNB4 - guanine nucleotide binding protein (g protein), beta polypeptide 4, SPP1 - secreted phosphoprotein 1, EGR1 - early growth response 1, PTGER4 - prostaglan…
GO:0051251	positive regulation of lymphocyte activation	1.2e-06	9.97e-05	2.98	9071	139	525	24	[CD38 - cd38 molecule, IL15 - interleukin 15, HLA-E - major histocompatibility complex, class i, e, MAP3K8 - mitogen-activated protein kinase kinase kinase 8, CD83 - cd83 molecule, CCL5 - chemokine (c-c motif) ligand 5, RIPK2 - receptor-interacting serine-threonine kinase 2, CD47 - cd47 molecule, CCL2 - chemokine (c-c motif) ligand 2, CD40 - cd40 molecule, tnf receptor superfamily member 5, CD274…
GO:0046649	lymphocyte activation	1.24e-06	0.000103	2.9	9071	149	525	25	[IL15 - interleukin 15, HLA-E - major histocompatibility complex, class i, e, CLEC7A - c-type lectin domain family 7, member a, CCND3 - cyclin d3, EGR1 - early growth response 1, CARD11 - caspase recruitment domain family, member 11, IL23A - interleukin 23, alpha subunit p19, PTGER4 - prostaglandin e receptor 4 (subtype ep4), MALT1 - mucosa associated lymphoid tissue lymphoma translocation gene 1…
GO:0071396	cellular response to lipid	1.25e-06	0.000103	2.7	9071	179	525	28	[IL15 - interleukin 15, ITGA2 - integrin, alpha 2 (cd49b, alpha 2 subunit of vla-2 receptor), SPP1 - secreted phosphoprotein 1, TICAM1 - toll-like receptor adaptor molecule 1, PTGER4 - prostaglandin e receptor 4 (subtype ep4), AXL - axl receptor tyrosine kinase, LDLR - low density lipoprotein receptor, CXCL16 - chemokine (c-x-c motif) ligand 16, MEF2C - myocyte enhancer factor 2c, PTK2B - protein…
GO:0051094	positive regulation of developmental process	1.26e-06	0.000103	1.8	9071	643	525	67	[FMR1 - fragile x mental retardation 1, IL15 - interleukin 15, CD83 - cd83 molecule, SLC8A1 - solute carrier family 8 (sodium/calcium exchanger), member 1, IL23A - interleukin 23, alpha subunit p19, NRP1 - neuropilin 1, BTC - betacellulin, CASP8 - caspase 8, apoptosis-related cysteine peptidase, PNP - purine nucleoside phosphorylase, PTK2B - protein tyrosine kinase 2 beta, IDO1 - indoleamine 2,3-…
GO:0050867	positive regulation of cell activation	1.27e-06	0.000103	2.83	9071	159	525	26	[IL15 - interleukin 15, HLA-E - major histocompatibility complex, class i, e, MAP3K8 - mitogen-activated protein kinase kinase kinase 8, CD83 - cd83 molecule, TICAM1 - toll-like receptor adaptor molecule 1, CD274 - cd274 molecule, CARD11 - caspase recruitment domain family, member 11, IL23A - interleukin 23, alpha subunit p19, MALT1 - mucosa associated lymphoid tissue lymphoma translocation gene …
GO:1902531	regulation of intracellular signal transduction	1.27e-06	0.000103	1.6	9071	1023	525	95	[XDH - xanthine dehydrogenase, ARAP2 - arfgap with rhogap domain, ankyrin repeat and ph domain 2, DNAJA1 - dnaj (hsp40) homolog, subfamily a, member 1, IL15 - interleukin 15, RCAN1 - regulator of calcineurin 1, DDX60 - dead (asp-glu-ala-asp) box polypeptide 60, MAP3K8 - mitogen-activated protein kinase kinase kinase 8, ARHGAP26 - rho gtpase activating protein 26, PTPRR - protein tyrosine phosphat…
GO:0040011	locomotion	1.28e-06	0.000103	1.94	9071	490	525	55	[MDGA1 - mam domain containing glycosylphosphatidylinositol anchor 1, DNAJA1 - dnaj (hsp40) homolog, subfamily a, member 1, IER2 - immediate early response 2, SDC4 - syndecan 4, PODXL - podocalyxin-like, NOV - nephroblastoma overexpressed, PHACTR4 - phosphatase and actin regulator 4, NRP1 - neuropilin 1, PTK2B - protein tyrosine kinase 2 beta, PML - promyelocytic leukemia, SH3KBP1 - sh3-domain ki…
GO:0002696	positive regulation of leukocyte activation	2.06e-06	0.000164	2.82	9071	153	525	25	[IL15 - interleukin 15, HLA-E - major histocompatibility complex, class i, e, CD83 - cd83 molecule, MAP3K8 - mitogen-activated protein kinase kinase kinase 8, TICAM1 - toll-like receptor adaptor molecule 1, CD274 - cd274 molecule, CARD11 - caspase recruitment domain family, member 11, IL23A - interleukin 23, alpha subunit p19, MALT1 - mucosa associated lymphoid tissue lymphoma translocation gene …
GO:1903039	positive regulation of leukocyte cell-cell adhesion	2.19e-06	0.000174	3.16	9071	115	525	21	[IL15 - interleukin 15, HLA-E - major histocompatibility complex, class i, e, MAP3K8 - mitogen-activated protein kinase kinase kinase 8, CD83 - cd83 molecule, CCL5 - chemokine (c-c motif) ligand 5, RIPK2 - receptor-interacting serine-threonine kinase 2, CD47 - cd47 molecule, CCL2 - chemokine (c-c motif) ligand 2, CD274 - cd274 molecule, IL23A - interleukin 23, alpha subunit p19, CARD11 - caspase …
GO:1903530	regulation of secretion by cell	2.28e-06	0.00018	2.18	9071	317	525	40	[PANX1 - pannexin 1, RALB - v-ral simian leukemia viral oncogene homolog b, FMR1 - fragile x mental retardation 1, HLA-E - major histocompatibility complex, class i, e, SRGN - serglycin, RAB8B - rab8b, member ras oncogene family, CD274 - cd274 molecule, SDC4 - syndecan 4, NOV - nephroblastoma overexpressed, KCNS3 - potassium voltage-gated channel, delayed-rectifier, subfamily s, member 3, PTGER4 …
GO:0051046	regulation of secretion	2.38e-06	0.000187	2.13	9071	341	525	42	[PANX1 - pannexin 1, RALB - v-ral simian leukemia viral oncogene homolog b, FMR1 - fragile x mental retardation 1, HLA-E - major histocompatibility complex, class i, e, SRGN - serglycin, RAB8B - rab8b, member ras oncogene family, CD274 - cd274 molecule, SPP1 - secreted phosphoprotein 1, SDC4 - syndecan 4, NOV - nephroblastoma overexpressed, KCNS3 - potassium voltage-gated channel, delayed-rectifi…
GO:0032680	regulation of tumor necrosis factor production	3.04e-06	0.000237	4.24	9071	57	525	14	[ERRFI1 - erbb receptor feedback inhibitor 1, HLA-E - major histocompatibility complex, class i, e, RIPK2 - receptor-interacting serine-threonine kinase 2, TICAM1 - toll-like receptor adaptor molecule 1, IL23A - interleukin 23, alpha subunit p19, RIPK1 - receptor (tnfrsf)-interacting serine-threonine kinase 1, NOD1 - nucleotide-binding oligomerization domain containing 1, AXL - axl receptor tyros…
GO:0022409	positive regulation of cell-cell adhesion	3.28e-06	0.000254	2.9	9071	137	525	23	[IL15 - interleukin 15, HLA-E - major histocompatibility complex, class i, e, MAP3K8 - mitogen-activated protein kinase kinase kinase 8, CD83 - cd83 molecule, CCL5 - chemokine (c-c motif) ligand 5, RIPK2 - receptor-interacting serine-threonine kinase 2, CD47 - cd47 molecule, CCL2 - chemokine (c-c motif) ligand 2, CD274 - cd274 molecule, PODXL - podocalyxin-like, IL23A - interleukin 23, alpha subu…
GO:0002831	regulation of response to biotic stimulus	3.86e-06	0.000297	3.93	9071	66	525	15	[CEACAM1 - carcinoembryonic antigen-related cell adhesion molecule 1 (biliary glycoprotein), IL15 - interleukin 15, DDX60 - dead (asp-glu-ala-asp) box polypeptide 60, TRIB1 - tribbles homolog 1 (drosophila), RIPK2 - receptor-interacting serine-threonine kinase 2, TRIM38 - tripartite motif containing 38, IL23A - interleukin 23, alpha subunit p19, NOD1 - nucleotide-binding oligomerization domain co…
GO:0048660	regulation of smooth muscle cell proliferation	3.86e-06	0.000296	3.93	9071	66	525	15	[ID2 - inhibitor of dna binding 2, dominant negative helix-loop-helix protein, IL15 - interleukin 15, EREG - epiregulin, CCL5 - chemokine (c-c motif) ligand 5, TRIB1 - tribbles homolog 1 (drosophila), STAT1 - signal transducer and activator of transcription 1, 91kda, TGM2 - transglutaminase 2, ITGA2 - integrin, alpha 2 (cd49b, alpha 2 subunit of vla-2 receptor), KLF4 - kruppel-like factor 4 (gut)…
GO:0032480	negative regulation of type I interferon production	4.06e-06	0.000309	5.76	9071	30	525	10	[ISG15 - isg15 ubiquitin-like modifier, TNFAIP3 - tumor necrosis factor, alpha-induced protein 3, HERC5 - hect and rld domain containing e3 ubiquitin protein ligase 5, IFIH1 - interferon induced with helicase c domain 1, NLRC5 - nlr family, card domain containing 5, NMI - n-myc (and stat) interactor, DDX58 - dead (asp-glu-ala-asp) box polypeptide 58, CYLD - cylindromatosis (turban tumor syndrome)…
GO:0048771	tissue remodeling	4.06e-06	0.000307	5.76	9071	30	525	10	[EPHA2 - eph receptor a2, IL23A - interleukin 23, alpha subunit p19, AXL - axl receptor tyrosine kinase, MEF2C - myocyte enhancer factor 2c, RASSF2 - ras association (ralgds/af-6) domain family member 2, BAK1 - bcl2-antagonist/killer 1, BMPR2 - bone morphogenetic protein receptor, type ii (serine/threonine kinase), TGM2 - transglutaminase 2, IL6 - interleukin 6 (interferon, beta 2), IL1A - interl…
GO:0043491	protein kinase B signaling	4.07e-06	0.000306	6.48	9071	24	525	9	[EPHA2 - eph receptor a2, AXL - axl receptor tyrosine kinase, NKX3-1 - nk3 homeobox 1, MT3 - metallothionein 3, CCL5 - chemokine (c-c motif) ligand 5, SETX - senataxin, SOX9 - sry (sex determining region y)-box 9, CCL2 - chemokine (c-c motif) ligand 2, CD40 - cd40 molecule, tnf receptor superfamily member 5]
GO:0071346	cellular response to interferon-gamma	4.07e-06	0.000304	6.48	9071	24	525	9	[GBP6 - guanylate binding protein family, member 6, EDN1 - endothelin 1, CX3CL1 - chemokine (c-x3-c motif) ligand 1, GBP5 - guanylate binding protein 5, CCL5 - chemokine (c-c motif) ligand 5, STAT1 - signal transducer and activator of transcription 1, 91kda, CCL7 - chemokine (c-c motif) ligand 7, CCL2 - chemokine (c-c motif) ligand 2, CCL22 - chemokine (c-c motif) ligand 22]
GO:0070098	chemokine-mediated signaling pathway	4.07e-06	0.000303	6.48	9071	24	525	9	[CXCL11 - chemokine (c-x-c motif) ligand 11, CXCL5 - chemokine (c-x-c motif) ligand 5, PTK2B - protein tyrosine kinase 2 beta, CX3CL1 - chemokine (c-x3-c motif) ligand 1, IL8 - interleukin 8, CCL5 - chemokine (c-c motif) ligand 5, CCL7 - chemokine (c-c motif) ligand 7, CCL2 - chemokine (c-c motif) ligand 2, CCL22 - chemokine (c-c motif) ligand 22]
GO:0007154	cell communication	4.31e-06	0.000319	2.1	9071	337	525	41	[PANX1 - pannexin 1, RALB - v-ral simian leukemia viral oncogene homolog b, IL15 - interleukin 15, IFI16 - interferon, gamma-inducible protein 16, EREG - epiregulin, SLC8A1 - solute carrier family 8 (sodium/calcium exchanger), member 1, NOV - nephroblastoma overexpressed, NRP1 - neuropilin 1, AXL - axl receptor tyrosine kinase, BST2 - bone marrow stromal cell antigen 2, NR4A2 - nuclear receptor s…
GO:0031325	positive regulation of cellular metabolic process	4.34e-06	0.000319	1.41	9071	1699	525	139	[PCGF5 - polycomb group ring finger 5, FMR1 - fragile x mental retardation 1, IL15 - interleukin 15, MAP3K8 - mitogen-activated protein kinase kinase kinase 8, IER2 - immediate early response 2, TICAM1 - toll-like receptor adaptor molecule 1, SPP1 - secreted phosphoprotein 1, SDC4 - syndecan 4, CARD11 - caspase recruitment domain family, member 11, NRP1 - neuropilin 1, LDLR - low density lipoprot…
GO:0050673	epithelial cell proliferation	4.39e-06	0.000321	4.4	9071	51	525	13	[ID2 - inhibitor of dna binding 2, dominant negative helix-loop-helix protein, EPHA2 - eph receptor a2, COL8A1 - collagen, type viii, alpha 1, EREG - epiregulin, SOX9 - sry (sex determining region y)-box 9, NOV - nephroblastoma overexpressed, FERMT1 - fermitin family member 1, MEF2C - myocyte enhancer factor 2c, NKX3-1 - nk3 homeobox 1, CD34 - cd34 molecule, BMPR2 - bone morphogenetic protein rec…
GO:1903557	positive regulation of tumor necrosis factor superfamily cytokine production	4.74e-06	0.000345	5.14	9071	37	525	11	[RIPK1 - receptor (tnfrsf)-interacting serine-threonine kinase 1, NOD1 - nucleotide-binding oligomerization domain containing 1, IL23A - interleukin 23, alpha subunit p19, JAK2 - janus kinase 2, ADAM8 - adam metallopeptidase domain 8, TLR2 - toll-like receptor 2, HLA-E - major histocompatibility complex, class i, e, IFIH1 - interferon induced with helicase c domain 1, RIPK2 - receptor-interacting…
GO:0030335	positive regulation of cell migration	4.81e-06	0.000348	2.32	9071	246	525	33	[SEMA3A - sema domain, immunoglobulin domain (ig), short basic domain, secreted, (semaphorin) 3a, SLC8A1 - solute carrier family 8 (sodium/calcium exchanger), member 1, ITGA2 - integrin, alpha 2 (cd49b, alpha 2 subunit of vla-2 receptor), STAT5A - signal transducer and activator of transcription 5a, CD274 - cd274 molecule, PODXL - podocalyxin-like, IL23A - interleukin 23, alpha subunit p19, NRP1 …
GO:0034612	response to tumor necrosis factor	4.83e-06	0.000347	3.5	9071	84	525	17	[CCL5 - chemokine (c-c motif) ligand 5, CCL7 - chemokine (c-c motif) ligand 7, CCL2 - chemokine (c-c motif) ligand 2, RIPK1 - receptor (tnfrsf)-interacting serine-threonine kinase 1, NUB1 - negative regulator of ubiquitin-like proteins 1, CXCL16 - chemokine (c-x-c motif) ligand 16, CASP8 - caspase 8, apoptosis-related cysteine peptidase, JAK2 - janus kinase 2, NKX3-1 - nk3 homeobox 1, EDN1 - endo…
GO:0032879	regulation of localization	4.91e-06	0.000351	1.48	9071	1315	525	113	[FMR1 - fragile x mental retardation 1, DNAJA1 - dnaj (hsp40) homolog, subfamily a, member 1, RAB8B - rab8b, member ras oncogene family, SPP1 - secreted phosphoprotein 1, CD274 - cd274 molecule, GEM - gtp binding protein overexpressed in skeletal muscle, PODXL - podocalyxin-like, SDC4 - syndecan 4, BTC - betacellulin, NRP1 - neuropilin 1, TMEM173 - transmembrane protein 173, NRP2 - neuropilin 2, …
GO:1901654	response to ketone	4.97e-06	0.000353	3.34	9071	93	525	18	[ERRFI1 - erbb receptor feedback inhibitor 1, CD38 - cd38 molecule, PTN - pleiotrophin, CFLAR - casp8 and fadd-like apoptosis regulator, CLDN4 - claudin 4, SPP1 - secreted phosphoprotein 1, KLF4 - kruppel-like factor 4 (gut), XRN1 - 5'-3' exoribonuclease 1, PTGER4 - prostaglandin e receptor 4 (subtype ep4), FOS - fbj murine osteosarcoma viral oncogene homolog, TXNIP - thioredoxin interacting prot…
GO:0035456	response to interferon-beta	5.02e-06	0.000356	8.64	9071	14	525	7	[BST2 - bone marrow stromal cell antigen 2, TMEM173 - transmembrane protein 173, IRF1 - interferon regulatory factor 1, PNPT1 - polyribonucleotide nucleotidyltransferase 1, STAT1 - signal transducer and activator of transcription 1, 91kda, IFNB1 - interferon, beta 1, fibroblast, PLSCR1 - phospholipid scramblase 1]
GO:0045595	regulation of cell differentiation	5.31e-06	0.000374	1.61	9071	902	525	84	[XDH - xanthine dehydrogenase, FMR1 - fragile x mental retardation 1, IL15 - interleukin 15, CD83 - cd83 molecule, FANCA - fanconi anemia, complementation group a, SPP1 - secreted phosphoprotein 1, NOV - nephroblastoma overexpressed, IL23A - interleukin 23, alpha subunit p19, CARD11 - caspase recruitment domain family, member 11, NRP1 - neuropilin 1, BTC - betacellulin, LDLR - low density lipopro…
GO:0042742	defense response to bacterium	5.35e-06	0.000375	3.64	9071	76	525	16	[EPHA2 - eph receptor a2, IL22RA1 - interleukin 22 receptor, alpha 1, MYD88 - myeloid differentiation primary response 88, HLA-E - major histocompatibility complex, class i, e, RIPK2 - receptor-interacting serine-threonine kinase 2, HIST1H2BK - histone cluster 1, h2bk, IL23A - interleukin 23, alpha subunit p19, NOD1 - nucleotide-binding oligomerization domain containing 1, GBP6 - guanylate bindin…
GO:0032496	response to lipopolysaccharide	6.09e-06	0.000424	2.73	9071	152	525	24	[CMPK2 - cytidine monophosphate (ump-cmp) kinase 2, mitochondrial, TRIB1 - tribbles homolog 1 (drosophila), JUNB - jun b proto-oncogene, CCL2 - chemokine (c-c motif) ligand 2, CD40 - cd40 molecule, tnf receptor superfamily member 5, TICAM1 - toll-like receptor adaptor molecule 1, PTGER4 - prostaglandin e receptor 4 (subtype ep4), FOS - fbj murine osteosarcoma viral oncogene homolog, AXL - axl rec…
GO:0050863	regulation of T cell activation	6.64e-06	0.00046	2.65	9071	163	525	25	[IL15 - interleukin 15, HLA-E - major histocompatibility complex, class i, e, CD83 - cd83 molecule, MAP3K8 - mitogen-activated protein kinase kinase kinase 8, FANCA - fanconi anemia, complementation group a, CD274 - cd274 molecule, SDC4 - syndecan 4, CARD11 - caspase recruitment domain family, member 11, IL23A - interleukin 23, alpha subunit p19, MALT1 - mucosa associated lymphoid tissue lymphoma…
GO:0043410	positive regulation of MAPK cascade	7.22e-06	0.000498	2.24	9071	262	525	34	[XDH - xanthine dehydrogenase, GADD45B - growth arrest and dna-damage-inducible, beta, MAP3K8 - mitogen-activated protein kinase kinase kinase 8, FGD2 - fyve, rhogef and ph domain containing 2, RIPK1 - receptor (tnfrsf)-interacting serine-threonine kinase 1, NOD1 - nucleotide-binding oligomerization domain containing 1, NRP1 - neuropilin 1, RASSF2 - ras association (ralgds/af-6) domain family mem…
GO:0042035	regulation of cytokine biosynthetic process	7.92e-06	0.000543	4.51	9071	46	525	12	[ERRFI1 - erbb receptor feedback inhibitor 1, CARD11 - caspase recruitment domain family, member 11, EGR1 - early growth response 1, IRF1 - interferon regulatory factor 1, IGF2BP3 - insulin-like growth factor 2 mrna binding protein 3, EREG - epiregulin, NMI - n-myc (and stat) interactor, IL6 - interleukin 6 (interferon, beta 2), IL1A - interleukin 1, alpha, TICAM1 - toll-like receptor adaptor mol…
GO:0071407	cellular response to organic cyclic compound	8.44e-06	0.000576	2.46	9071	197	525	28	[RALB - v-ral simian leukemia viral oncogene homolog b, IL15 - interleukin 15, SLC8A1 - solute carrier family 8 (sodium/calcium exchanger), member 1, ITGA2 - integrin, alpha 2 (cd49b, alpha 2 subunit of vla-2 receptor), SPP1 - secreted phosphoprotein 1, XRN1 - 5'-3' exoribonuclease 1, EGR1 - early growth response 1, TMEM173 - transmembrane protein 173, CASP8 - caspase 8, apoptosis-related cystein…
GO:0009893	positive regulation of metabolic process	9.07e-06	0.000615	1.38	9071	1829	525	146	[PCGF5 - polycomb group ring finger 5, FMR1 - fragile x mental retardation 1, IL15 - interleukin 15, MAP3K8 - mitogen-activated protein kinase kinase kinase 8, IER2 - immediate early response 2, TICAM1 - toll-like receptor adaptor molecule 1, SPP1 - secreted phosphoprotein 1, SDC4 - syndecan 4, CARD11 - caspase recruitment domain family, member 11, NRP1 - neuropilin 1, LDLR - low density lipoprot…
GO:0002685	regulation of leukocyte migration	9.07e-06	0.000612	3.5	9071	79	525	16	[VEGFC - vascular endothelial growth factor c, CCL5 - chemokine (c-c motif) ligand 5, CCL7 - chemokine (c-c motif) ligand 7, CCL2 - chemokine (c-c motif) ligand 2, ITGA2 - integrin, alpha 2 (cd49b, alpha 2 subunit of vla-2 receptor), IL1A - interleukin 1, alpha, IL23A - interleukin 23, alpha subunit p19, NOV - nephroblastoma overexpressed, PTGER4 - prostaglandin e receptor 4 (subtype ep4), CXCL11…
GO:0032270	positive regulation of cellular protein metabolic process	9.23e-06	0.00062	1.61	9071	859	525	80	[XDH - xanthine dehydrogenase, FMR1 - fragile x mental retardation 1, IL15 - interleukin 15, IFI16 - interferon, gamma-inducible protein 16, MAP3K8 - mitogen-activated protein kinase kinase kinase 8, TICAM1 - toll-like receptor adaptor molecule 1, SDC4 - syndecan 4, IL23A - interleukin 23, alpha subunit p19, NRP1 - neuropilin 1, LDLR - low density lipoprotein receptor, ARRDC3 - arrestin domain co…
GO:0045597	positive regulation of cell differentiation	1.01e-05	0.000674	1.86	9071	473	525	51	[FMR1 - fragile x mental retardation 1, IL15 - interleukin 15, CD83 - cd83 molecule, IL23A - interleukin 23, alpha subunit p19, NRP1 - neuropilin 1, BTC - betacellulin, CASP8 - caspase 8, apoptosis-related cysteine peptidase, PTK2B - protein tyrosine kinase 2 beta, PNP - purine nucleoside phosphorylase, TLR2 - toll-like receptor 2, RET - ret proto-oncogene, RIMS2 - regulating synaptic membrane ex…
GO:2000147	positive regulation of cell motility	1.05e-05	0.000695	2.24	9071	255	525	33	[SEMA3A - sema domain, immunoglobulin domain (ig), short basic domain, secreted, (semaphorin) 3a, SLC8A1 - solute carrier family 8 (sodium/calcium exchanger), member 1, ITGA2 - integrin, alpha 2 (cd49b, alpha 2 subunit of vla-2 receptor), STAT5A - signal transducer and activator of transcription 5a, CD274 - cd274 molecule, PODXL - podocalyxin-like, IL23A - interleukin 23, alpha subunit p19, NRP1 …
GO:0048646	anatomical structure formation involved in morphogenesis	1.05e-05	0.000698	1.97	9071	386	525	44	[ST14 - suppression of tumorigenicity 14 (colon carcinoma), EREG - epiregulin, KBTBD8 - kelch repeat and btb (poz) domain containing 8, SDC4 - syndecan 4, PODXL - podocalyxin-like, NOV - nephroblastoma overexpressed, PHACTR4 - phosphatase and actin regulator 4, NRP1 - neuropilin 1, NRP2 - neuropilin 2, MEF2C - myocyte enhancer factor 2c, PTK2B - protein tyrosine kinase 2 beta, ADAM8 - adam metall…
GO:1901699	cellular response to nitrogen compound	1.08e-05	0.000711	2.27	9071	244	525	32	[RALB - v-ral simian leukemia viral oncogene homolog b, FMR1 - fragile x mental retardation 1, SLC8A1 - solute carrier family 8 (sodium/calcium exchanger), member 1, GNB4 - guanine nucleotide binding protein (g protein), beta polypeptide 4, NOD1 - nucleotide-binding oligomerization domain containing 1, EGR1 - early growth response 1, XRN1 - 5'-3' exoribonuclease 1, TMEM173 - transmembrane protein…
GO:0071347	cellular response to interleukin-1	1.09e-05	0.000716	4.75	9071	40	525	11	[NKX3-1 - nk3 homeobox 1, EDN1 - endothelin 1, CX3CL1 - chemokine (c-x3-c motif) ligand 1, IL8 - interleukin 8, CCL5 - chemokine (c-c motif) ligand 5, SOX9 - sry (sex determining region y)-box 9, CCL7 - chemokine (c-c motif) ligand 7, CCL2 - chemokine (c-c motif) ligand 2, CD40 - cd40 molecule, tnf receptor superfamily member 5, IL6 - interleukin 6 (interferon, beta 2), CCL22 - chemokine (c-c mot…
GO:0051247	positive regulation of protein metabolic process	1.1e-05	0.000717	1.58	9071	905	525	83	[XDH - xanthine dehydrogenase, FMR1 - fragile x mental retardation 1, IL15 - interleukin 15, IFI16 - interferon, gamma-inducible protein 16, MAP3K8 - mitogen-activated protein kinase kinase kinase 8, TICAM1 - toll-like receptor adaptor molecule 1, SDC4 - syndecan 4, IL23A - interleukin 23, alpha subunit p19, CARD11 - caspase recruitment domain family, member 11, NRP1 - neuropilin 1, LDLR - low de…
GO:0051173	positive regulation of nitrogen compound metabolic process	1.1e-05	0.000715	1.4	9071	1637	525	133	[PCGF5 - polycomb group ring finger 5, FMR1 - fragile x mental retardation 1, IL15 - interleukin 15, MAP3K8 - mitogen-activated protein kinase kinase kinase 8, IER2 - immediate early response 2, TICAM1 - toll-like receptor adaptor molecule 1, SPP1 - secreted phosphoprotein 1, SDC4 - syndecan 4, CARD11 - caspase recruitment domain family, member 11, NRP1 - neuropilin 1, LDLR - low density lipoprot…
GO:1901342	regulation of vasculature development	1.12e-05	0.000725	2.77	9071	137	525	22	[XDH - xanthine dehydrogenase, EPHA2 - eph receptor a2, CEACAM1 - carcinoembryonic antigen-related cell adhesion molecule 1 (biliary glycoprotein), PTN - pleiotrophin, VEGFC - vascular endothelial growth factor c, SRPX2 - sushi-repeat containing protein, x-linked 2, STAT1 - signal transducer and activator of transcription 1, 91kda, CFLAR - casp8 and fadd-like apoptosis regulator, IL1A - interleuk…
GO:0031401	positive regulation of protein modification process	1.2e-05	0.00077	1.69	9071	673	525	66	[XDH - xanthine dehydrogenase, FMR1 - fragile x mental retardation 1, IL15 - interleukin 15, MAP3K8 - mitogen-activated protein kinase kinase kinase 8, TICAM1 - toll-like receptor adaptor molecule 1, SDC4 - syndecan 4, IL23A - interleukin 23, alpha subunit p19, NRP1 - neuropilin 1, ARRDC3 - arrestin domain containing 3, PTK2B - protein tyrosine kinase 2 beta, RET - ret proto-oncogene, NMI - n-myc…
GO:0001666	response to hypoxia	1.24e-05	0.000794	2.69	9071	148	525	23	[BRIP1 - brca1 interacting protein c-terminal helicase 1, CD38 - cd38 molecule, PTN - pleiotrophin, VEGFC - vascular endothelial growth factor c, MT3 - metallothionein 3, CFLAR - casp8 and fadd-like apoptosis regulator, SLC8A1 - solute carrier family 8 (sodium/calcium exchanger), member 1, ITGA2 - integrin, alpha 2 (cd49b, alpha 2 subunit of vla-2 receptor), CPEB2 - cytoplasmic polyadenylation el…
GO:0002753	cytoplasmic pattern recognition receptor signaling pathway	1.25e-05	0.000792	5.76	9071	27	525	9	[NOD1 - nucleotide-binding oligomerization domain containing 1, CASP8 - caspase 8, apoptosis-related cysteine peptidase, IRF7 - interferon regulatory factor 7, TNFAIP3 - tumor necrosis factor, alpha-induced protein 3, IFIH1 - interferon induced with helicase c domain 1, RIPK2 - receptor-interacting serine-threonine kinase 2, DDX58 - dead (asp-glu-ala-asp) box polypeptide 58, CYLD - cylindromatosi…
GO:0050920	regulation of chemotaxis	1.28e-05	0.000807	3.26	9071	90	525	17	[VEGFC - vascular endothelial growth factor c, SEMA3A - sema domain, immunoglobulin domain (ig), short basic domain, secreted, (semaphorin) 3a, CCL5 - chemokine (c-c motif) ligand 5, CCL7 - chemokine (c-c motif) ligand 7, ITGA2 - integrin, alpha 2 (cd49b, alpha 2 subunit of vla-2 receptor), CCL2 - chemokine (c-c motif) ligand 2, PLXNA2 - plexin a2, NOV - nephroblastoma overexpressed, IL23A - inte…
GO:0032268	regulation of cellular protein metabolic process	1.32e-05	0.000831	1.44	9071	1432	525	119	[FMR1 - fragile x mental retardation 1, DNAJA1 - dnaj (hsp40) homolog, subfamily a, member 1, IL15 - interleukin 15, MAP3K8 - mitogen-activated protein kinase kinase kinase 8, TICAM1 - toll-like receptor adaptor molecule 1, SDC4 - syndecan 4, XRN1 - 5'-3' exoribonuclease 1, NRP1 - neuropilin 1, BST2 - bone marrow stromal cell antigen 2, LDLR - low density lipoprotein receptor, NCOA7 - nuclear rec…
GO:0002791	regulation of peptide secretion	1.35e-05	0.000843	2.31	9071	224	525	30	[PANX1 - pannexin 1, HLA-E - major histocompatibility complex, class i, e, SRGN - serglycin, RAB8B - rab8b, member ras oncogene family, CD274 - cd274 molecule, NOV - nephroblastoma overexpressed, KCNS3 - potassium voltage-gated channel, delayed-rectifier, subfamily s, member 3, PTGER4 - prostaglandin e receptor 4 (subtype ep4), JAK2 - janus kinase 2, ADAM8 - adam metallopeptidase domain 8, PML - …
GO:0048523	negative regulation of cellular process	1.35e-05	0.00084	1.31	9071	2406	525	182	[DNAJA1 - dnaj (hsp40) homolog, subfamily a, member 1, FMR1 - fragile x mental retardation 1, IL15 - interleukin 15, LGMN - legumain, TICAM1 - toll-like receptor adaptor molecule 1, CD274 - cd274 molecule, SPP1 - secreted phosphoprotein 1, PODXL - podocalyxin-like, SDC4 - syndecan 4, XRN1 - 5'-3' exoribonuclease 1, DRAP1 - dr1-associated protein 1 (negative cofactor 2 alpha), NRP1 - neuropilin 1,…
GO:0050708	regulation of protein secretion	1.36e-05	0.000846	2.35	9071	213	525	29	[PANX1 - pannexin 1, HLA-E - major histocompatibility complex, class i, e, SRGN - serglycin, CD274 - cd274 molecule, NOV - nephroblastoma overexpressed, KCNS3 - potassium voltage-gated channel, delayed-rectifier, subfamily s, member 3, PTGER4 - prostaglandin e receptor 4 (subtype ep4), JAK2 - janus kinase 2, ADAM8 - adam metallopeptidase domain 8, PML - promyelocytic leukemia, TLR2 - toll-like re…
GO:0071496	cellular response to external stimulus	1.41e-05	0.000872	2.54	9071	170	525	25	[RALB - v-ral simian leukemia viral oncogene homolog b, IL15 - interleukin 15, IFI16 - interferon, gamma-inducible protein 16, BAK1 - bcl2-antagonist/killer 1, MYD88 - myeloid differentiation primary response 88, ITGA2 - integrin, alpha 2 (cd49b, alpha 2 subunit of vla-2 receptor), PTGER4 - prostaglandin e receptor 4 (subtype ep4), AXL - axl receptor tyrosine kinase, NR4A2 - nuclear receptor subf…
GO:0010604	positive regulation of macromolecule metabolic process	1.42e-05	0.000876	1.39	9071	1706	525	137	[PCGF5 - polycomb group ring finger 5, FMR1 - fragile x mental retardation 1, IL15 - interleukin 15, MAP3K8 - mitogen-activated protein kinase kinase kinase 8, IER2 - immediate early response 2, TICAM1 - toll-like receptor adaptor molecule 1, SPP1 - secreted phosphoprotein 1, SDC4 - syndecan 4, CARD11 - caspase recruitment domain family, member 11, NRP1 - neuropilin 1, LDLR - low density lipoprot…
GO:0050830	defense response to Gram-positive bacterium	1.44e-05	0.000878	5.08	9071	34	525	10	[EPHA2 - eph receptor a2, NOD1 - nucleotide-binding oligomerization domain containing 1, GSDMD - gasdermin d, MYD88 - myeloid differentiation primary response 88, TLR2 - toll-like receptor 2, HLA-E - major histocompatibility complex, class i, e, HIST1H2BJ - histone cluster 1, h2bj, RIPK2 - receptor-interacting serine-threonine kinase 2, HIST1H2BK - histone cluster 1, h2bk, IL6 - interleukin 6 (in…
GO:1902107	positive regulation of leukocyte differentiation	1.44e-05	0.000874	3.55	9071	73	525	15	[IL15 - interleukin 15, CD83 - cd83 molecule, TRIB1 - tribbles homolog 1 (drosophila), RIPK2 - receptor-interacting serine-threonine kinase 2, IL23A - interleukin 23, alpha subunit p19, RIPK1 - receptor (tnfrsf)-interacting serine-threonine kinase 1, FOS - fbj murine osteosarcoma viral oncogene homolog, AXL - axl receptor tyrosine kinase, CASP8 - caspase 8, apoptosis-related cysteine peptidase, P…
GO:0009991	response to extracellular stimulus	1.44e-05	0.000871	2.27	9071	236	525	31	[RALB - v-ral simian leukemia viral oncogene homolog b, IL15 - interleukin 15, IFI16 - interferon, gamma-inducible protein 16, SLC8A1 - solute carrier family 8 (sodium/calcium exchanger), member 1, ITGA2 - integrin, alpha 2 (cd49b, alpha 2 subunit of vla-2 receptor), SPP1 - secreted phosphoprotein 1, SLC25A25 - solute carrier family 25 (mitochondrial carrier; phosphate carrier), member 25, AXL - …
GO:0010648	negative regulation of cell communication	1.45e-05	0.000875	1.67	9071	704	525	68	[XDH - xanthine dehydrogenase, FMR1 - fragile x mental retardation 1, DNAJA1 - dnaj (hsp40) homolog, subfamily a, member 1, LGMN - legumain, NLRC5 - nlr family, card domain containing 5, PTPRR - protein tyrosine phosphatase, receptor type, r, TICAM1 - toll-like receptor adaptor molecule 1, NOV - nephroblastoma overexpressed, PHACTR4 - phosphatase and actin regulator 4, BTC - betacellulin, NRP1 - …
GO:0051272	positive regulation of cellular component movement	1.45e-05	0.000874	2.2	9071	259	525	33	[SEMA3A - sema domain, immunoglobulin domain (ig), short basic domain, secreted, (semaphorin) 3a, SLC8A1 - solute carrier family 8 (sodium/calcium exchanger), member 1, ITGA2 - integrin, alpha 2 (cd49b, alpha 2 subunit of vla-2 receptor), STAT5A - signal transducer and activator of transcription 5a, CD274 - cd274 molecule, PODXL - podocalyxin-like, IL23A - interleukin 23, alpha subunit p19, NRP1 …
GO:0050790	regulation of catalytic activity	1.49e-05	0.000889	1.44	9071	1376	525	115	[ARAP2 - arfgap with rhogap domain, ankyrin repeat and ph domain 2, DNAJA1 - dnaj (hsp40) homolog, subfamily a, member 1, MAP3K8 - mitogen-activated protein kinase kinase kinase 8, ARHGAP27 - rho gtpase activating protein 27, SDC4 - syndecan 4, BTC - betacellulin, BST2 - bone marrow stromal cell antigen 2, PMAIP1 - phorbol-12-myristate-13-acetate-induced protein 1, PML - promyelocytic leukemia, R…
GO:1901652	response to peptide	1.49e-05	0.000887	2.43	9071	192	525	27	[PNPT1 - polyribonucleotide nucleotidyltransferase 1, EREG - epiregulin, STAT1 - signal transducer and activator of transcription 1, 91kda, GNB4 - guanine nucleotide binding protein (g protein), beta polypeptide 4, EGR1 - early growth response 1, NOD1 - nucleotide-binding oligomerization domain containing 1, NR4A2 - nuclear receptor subfamily 4, group a, member 2, TLR2 - toll-like receptor 2, CAS…
GO:0032731	positive regulation of interleukin-1 beta production	1.51e-05	0.000896	7.56	9071	16	525	7	[NOD1 - nucleotide-binding oligomerization domain containing 1, EGR1 - early growth response 1, PANX1 - pannexin 1, GSDMD - gasdermin d, JAK2 - janus kinase 2, IFI16 - interferon, gamma-inducible protein 16, RIPK2 - receptor-interacting serine-threonine kinase 2]
GO:0050870	positive regulation of T cell activation	1.54e-05	0.000907	2.98	9071	110	525	19	[IL15 - interleukin 15, HLA-E - major histocompatibility complex, class i, e, CD83 - cd83 molecule, MAP3K8 - mitogen-activated protein kinase kinase kinase 8, CCL5 - chemokine (c-c motif) ligand 5, RIPK2 - receptor-interacting serine-threonine kinase 2, CD47 - cd47 molecule, CCL2 - chemokine (c-c motif) ligand 2, CD274 - cd274 molecule, IL23A - interleukin 23, alpha subunit p19, CARD11 - caspase …
GO:0043085	positive regulation of catalytic activity	1.59e-05	0.000935	1.56	9071	928	525	84	[XDH - xanthine dehydrogenase, ARAP2 - arfgap with rhogap domain, ankyrin repeat and ph domain 2, DNAJA1 - dnaj (hsp40) homolog, subfamily a, member 1, IFI16 - interferon, gamma-inducible protein 16, MAP3K8 - mitogen-activated protein kinase kinase kinase 8, ARHGAP26 - rho gtpase activating protein 26, ARHGAP27 - rho gtpase activating protein 27, CAMK2D - calcium/calmodulin-dependent protein kina…
GO:0023057	negative regulation of signaling	1.59e-05	0.000931	1.66	9071	706	525	68	[XDH - xanthine dehydrogenase, FMR1 - fragile x mental retardation 1, DNAJA1 - dnaj (hsp40) homolog, subfamily a, member 1, LGMN - legumain, NLRC5 - nlr family, card domain containing 5, PTPRR - protein tyrosine phosphatase, receptor type, r, TICAM1 - toll-like receptor adaptor molecule 1, NOV - nephroblastoma overexpressed, PHACTR4 - phosphatase and actin regulator 4, BTC - betacellulin, NRP1 - …
GO:0048661	positive regulation of smooth muscle cell proliferation	1.82e-05	0.00106	4.53	9071	42	525	11	[ID2 - inhibitor of dna binding 2, dominant negative helix-loop-helix protein, JAK2 - janus kinase 2, NR4A3 - nuclear receptor subfamily 4, group a, member 3, EDN1 - endothelin 1, EREG - epiregulin, CCL5 - chemokine (c-c motif) ligand 5, STAT1 - signal transducer and activator of transcription 1, 91kda, TGM2 - transglutaminase 2, HBEGF - heparin-binding egf-like growth factor, ITGA2 - integrin, a…
GO:0002521	leukocyte differentiation	1.82e-05	0.00106	2.77	9071	131	525	21	[EPHA2 - eph receptor a2, RSAD2 - radical s-adenosyl methionine domain containing 2, IL15 - interleukin 15, IFI16 - interferon, gamma-inducible protein 16, JUNB - jun b proto-oncogene, CARD11 - caspase recruitment domain family, member 11, EGR1 - early growth response 1, PTGER4 - prostaglandin e receptor 4 (subtype ep4), AXL - axl receptor tyrosine kinase, MALT1 - mucosa associated lymphoid tissu…
GO:0043331	response to dsRNA	1.85e-05	0.00107	6.28	9071	22	525	8	[RALB - v-ral simian leukemia viral oncogene homolog b, TMEM173 - transmembrane protein 173, PMAIP1 - phorbol-12-myristate-13-acetate-induced protein 1, IFIH1 - interferon induced with helicase c domain 1, RIPK2 - receptor-interacting serine-threonine kinase 2, DDX58 - dead (asp-glu-ala-asp) box polypeptide 58, IFNB1 - interferon, beta 1, fibroblast, TICAM1 - toll-like receptor adaptor molecule 1]
GO:0072676	lymphocyte migration	1.85e-05	0.00106	6.28	9071	22	525	8	[CXCL16 - chemokine (c-x-c motif) ligand 16, CXCL11 - chemokine (c-x-c motif) ligand 11, ADAM8 - adam metallopeptidase domain 8, CX3CL1 - chemokine (c-x3-c motif) ligand 1, CH25H - cholesterol 25-hydroxylase, RET - ret proto-oncogene, CCL2 - chemokine (c-c motif) ligand 2, CCL22 - chemokine (c-c motif) ligand 22]
GO:0010243	response to organonitrogen compound	1.92e-05	0.0011	1.88	9071	433	525	47	[PANX1 - pannexin 1, PNPT1 - polyribonucleotide nucleotidyltransferase 1, MYD88 - myeloid differentiation primary response 88, EREG - epiregulin, STAT1 - signal transducer and activator of transcription 1, 91kda, JUNB - jun b proto-oncogene, SLC8A1 - solute carrier family 8 (sodium/calcium exchanger), member 1, ITGA2 - integrin, alpha 2 (cd49b, alpha 2 subunit of vla-2 receptor), GNB4 - guanine n…
GO:0043122	regulation of I-kappaB kinase/NF-kappaB signaling	1.94e-05	0.0011	2.61	9071	152	525	23	[MYD88 - myeloid differentiation primary response 88, RIPK2 - receptor-interacting serine-threonine kinase 2, STAT1 - signal transducer and activator of transcription 1, 91kda, TGM2 - transglutaminase 2, CFLAR - casp8 and fadd-like apoptosis regulator, CD40 - cd40 molecule, tnf receptor superfamily member 5, TRIM38 - tripartite motif containing 38, TICAM1 - toll-like receptor adaptor molecule 1, …
GO:0002687	positive regulation of leukocyte migration	2e-05	0.00114	3.87	9071	58	525	13	[VEGFC - vascular endothelial growth factor c, CCL5 - chemokine (c-c motif) ligand 5, CCL7 - chemokine (c-c motif) ligand 7, ITGA2 - integrin, alpha 2 (cd49b, alpha 2 subunit of vla-2 receptor), IL1A - interleukin 1, alpha, IL23A - interleukin 23, alpha subunit p19, CXCL11 - chemokine (c-x-c motif) ligand 11, PTK2B - protein tyrosine kinase 2 beta, CXCL5 - chemokine (c-x-c motif) ligand 5, ADAM8 …
GO:1901653	cellular response to peptide	2.01e-05	0.00113	2.93	9071	112	525	19	[ERRFI1 - erbb receptor feedback inhibitor 1, BRIP1 - brca1 interacting protein c-terminal helicase 1, CEACAM1 - carcinoembryonic antigen-related cell adhesion molecule 1 (biliary glycoprotein), RIPK2 - receptor-interacting serine-threonine kinase 2, CFLAR - casp8 and fadd-like apoptosis regulator, GNB4 - guanine nucleotide binding protein (g protein), beta polypeptide 4, CPEB2 - cytoplasmic poly…
GO:0060255	regulation of macromolecule metabolic process	2.14e-05	0.0012	1.24	9071	3270	525	234	[PCGF5 - polycomb group ring finger 5, DNAJA1 - dnaj (hsp40) homolog, subfamily a, member 1, MAP3K8 - mitogen-activated protein kinase kinase kinase 8, FAM46A - family with sequence similarity 46, member a, IER2 - immediate early response 2, TICAM1 - toll-like receptor adaptor molecule 1, SPP1 - secreted phosphoprotein 1, CARD11 - caspase recruitment domain family, member 11, NRP1 - neuropilin 1,…
GO:0071900	regulation of protein serine/threonine kinase activity	2.27e-05	0.00127	2.07	9071	300	525	36	[RALB - v-ral simian leukemia viral oncogene homolog b, DNAJA1 - dnaj (hsp40) homolog, subfamily a, member 1, GADD45B - growth arrest and dna-damage-inducible, beta, TRIB1 - tribbles homolog 1 (drosophila), MAP3K8 - mitogen-activated protein kinase kinase kinase 8, CCND3 - cyclin d3, FGD2 - fyve, rhogef and ph domain containing 2, RIPK1 - receptor (tnfrsf)-interacting serine-threonine kinase 1, N…
GO:0036293	response to decreased oxygen levels	2.41e-05	0.00134	2.58	9071	154	525	23	[BRIP1 - brca1 interacting protein c-terminal helicase 1, CD38 - cd38 molecule, PTN - pleiotrophin, MT3 - metallothionein 3, VEGFC - vascular endothelial growth factor c, CFLAR - casp8 and fadd-like apoptosis regulator, SLC8A1 - solute carrier family 8 (sodium/calcium exchanger), member 1, ITGA2 - integrin, alpha 2 (cd49b, alpha 2 subunit of vla-2 receptor), CPEB2 - cytoplasmic polyadenylation el…
GO:0002688	regulation of leukocyte chemotaxis	2.48e-05	0.00138	4.07	9071	51	525	12	[IL23A - interleukin 23, alpha subunit p19, NOV - nephroblastoma overexpressed, CXCL11 - chemokine (c-x-c motif) ligand 11, CXCL5 - chemokine (c-x-c motif) ligand 5, VEGFC - vascular endothelial growth factor c, PTK2B - protein tyrosine kinase 2 beta, EDN1 - endothelin 1, IL8 - interleukin 8, CCL5 - chemokine (c-c motif) ligand 5, CCL7 - chemokine (c-c motif) ligand 7, CCL2 - chemokine (c-c motif…
GO:0051338	regulation of transferase activity	2.49e-05	0.00138	1.72	9071	594	525	59	[DNAJA1 - dnaj (hsp40) homolog, subfamily a, member 1, MAP3K8 - mitogen-activated protein kinase kinase kinase 8, NLRC5 - nlr family, card domain containing 5, SDC4 - syndecan 4, IL23A - interleukin 23, alpha subunit p19, ARRDC3 - arrestin domain containing 3, PTK2B - protein tyrosine kinase 2 beta, GCG - glucagon, NBN - nibrin, LATS2 - large tumor suppressor kinase 2, ERRFI1 - erbb receptor feed…
GO:0032760	positive regulation of tumor necrosis factor production	2.5e-05	0.00138	4.8	9071	36	525	10	[IL23A - interleukin 23, alpha subunit p19, NOD1 - nucleotide-binding oligomerization domain containing 1, RIPK1 - receptor (tnfrsf)-interacting serine-threonine kinase 1, JAK2 - janus kinase 2, TLR2 - toll-like receptor 2, HLA-E - major histocompatibility complex, class i, e, IFIH1 - interferon induced with helicase c domain 1, RIPK2 - receptor-interacting serine-threonine kinase 2, DDX58 - dead…
GO:0010632	regulation of epithelial cell migration	2.6e-05	0.00142	2.88	9071	114	525	19	[EPHA2 - eph receptor a2, CEACAM1 - carcinoembryonic antigen-related cell adhesion molecule 1 (biliary glycoprotein), VEGFC - vascular endothelial growth factor c, SEMA3A - sema domain, immunoglobulin domain (ig), short basic domain, secreted, (semaphorin) 3a, SRPX2 - sushi-repeat containing protein, x-linked 2, SOX9 - sry (sex determining region y)-box 9, PTPRR - protein tyrosine phosphatase, re…
GO:0045860	positive regulation of protein kinase activity	2.63e-05	0.00143	2.06	9071	302	525	36	[RALB - v-ral simian leukemia viral oncogene homolog b, BAK1 - bcl2-antagonist/killer 1, EREG - epiregulin, GADD45B - growth arrest and dna-damage-inducible, beta, MAP3K8 - mitogen-activated protein kinase kinase kinase 8, CCND3 - cyclin d3, FGD2 - fyve, rhogef and ph domain containing 2, SDC4 - syndecan 4, IL23A - interleukin 23, alpha subunit p19, EGR1 - early growth response 1, RIPK1 - recepto…
GO:0071495	cellular response to endogenous stimulus	2.82e-05	0.00153	1.95	9071	364	525	41	[SLC8A1 - solute carrier family 8 (sodium/calcium exchanger), member 1, JUNB - jun b proto-oncogene, GNB4 - guanine nucleotide binding protein (g protein), beta polypeptide 4, EGR1 - early growth response 1, NOD1 - nucleotide-binding oligomerization domain containing 1, XRN1 - 5'-3' exoribonuclease 1, PTGER4 - prostaglandin e receptor 4 (subtype ep4), NR4A2 - nuclear receptor subfamily 4, group a…
GO:0000165	MAPK cascade	2.87e-05	0.00155	2.34	9071	199	525	27	[EREG - epiregulin, TRIB1 - tribbles homolog 1 (drosophila), MAP3K8 - mitogen-activated protein kinase kinase kinase 8, CAMK2D - calcium/calmodulin-dependent protein kinase ii delta, NOD1 - nucleotide-binding oligomerization domain containing 1, BTC - betacellulin, PTGER4 - prostaglandin e receptor 4 (subtype ep4), MEF2C - myocyte enhancer factor 2c, PTK2B - protein tyrosine kinase 2 beta, JAK2 -…
GO:0035556	intracellular signal transduction	3.11e-05	0.00167	1.56	9071	888	525	80	[MAK - male germ cell-associated kinase, IFI16 - interferon, gamma-inducible protein 16, RHEBL1 - ras homolog enriched in brain like 1, RCAN1 - regulator of calcineurin 1, MAP3K8 - mitogen-activated protein kinase kinase kinase 8, BBC3 - bcl2 binding component 3, SLC8A1 - solute carrier family 8 (sodium/calcium exchanger), member 1, CAMK2D - calcium/calmodulin-dependent protein kinase ii delta, T…
GO:0009888	tissue development	3.25e-05	0.00175	2.06	9071	293	525	35	[EMP1 - epithelial membrane protein 1, SEMA3A - sema domain, immunoglobulin domain (ig), short basic domain, secreted, (semaphorin) 3a, STAT1 - signal transducer and activator of transcription 1, 91kda, SRGN - serglycin, JUNB - jun b proto-oncogene, SPP1 - secreted phosphoprotein 1, SLC25A25 - solute carrier family 25 (mitochondrial carrier; phosphate carrier), member 25, SDC4 - syndecan 4, NOV -…
GO:0032943	mononuclear cell proliferation	3.25e-05	0.00174	5.18	9071	30	525	9	[IL23A - interleukin 23, alpha subunit p19, CARD11 - caspase recruitment domain family, member 11, MALT1 - mucosa associated lymphoid tissue lymphoma translocation gene 1, MEF2C - myocyte enhancer factor 2c, IL15 - interleukin 15, RIPK2 - receptor-interacting serine-threonine kinase 2, CCND3 - cyclin d3, IFNB1 - interferon, beta 1, fibroblast, CD40 - cd40 molecule, tnf receptor superfamily member…
GO:0046651	lymphocyte proliferation	3.25e-05	0.00173	5.18	9071	30	525	9	[CARD11 - caspase recruitment domain family, member 11, IL23A - interleukin 23, alpha subunit p19, MALT1 - mucosa associated lymphoid tissue lymphoma translocation gene 1, MEF2C - myocyte enhancer factor 2c, IL15 - interleukin 15, RIPK2 - receptor-interacting serine-threonine kinase 2, CCND3 - cyclin d3, IFNB1 - interferon, beta 1, fibroblast, CD40 - cd40 molecule, tnf receptor superfamily member…
GO:0032102	negative regulation of response to external stimulus	3.33e-05	0.00177	2.74	9071	126	525	20	[METRNL - meteorin, glial cell differentiation regulator-like, CEACAM1 - carcinoembryonic antigen-related cell adhesion molecule 1 (biliary glycoprotein), SOCS3 - suppressor of cytokine signaling 3, SEMA3A - sema domain, immunoglobulin domain (ig), short basic domain, secreted, (semaphorin) 3a, NT5E - 5'-nucleotidase, ecto (cd73), TRIB1 - tribbles homolog 1 (drosophila), SERPING1 - serpin peptida…
GO:0032870	cellular response to hormone stimulus	3.41e-05	0.0018	2.47	9071	168	525	24	[ERRFI1 - erbb receptor feedback inhibitor 1, BRIP1 - brca1 interacting protein c-terminal helicase 1, CEACAM1 - carcinoembryonic antigen-related cell adhesion molecule 1 (biliary glycoprotein), CFLAR - casp8 and fadd-like apoptosis regulator, JUNB - jun b proto-oncogene, CTSS - cathepsin s, GNB4 - guanine nucleotide binding protein (g protein), beta polypeptide 4, CPEB2 - cytoplasmic polyadenyla…
GO:0051246	regulation of protein metabolic process	3.56e-05	0.00187	1.4	9071	1523	525	123	[FMR1 - fragile x mental retardation 1, DNAJA1 - dnaj (hsp40) homolog, subfamily a, member 1, IL15 - interleukin 15, MAP3K8 - mitogen-activated protein kinase kinase kinase 8, TICAM1 - toll-like receptor adaptor molecule 1, SDC4 - syndecan 4, XRN1 - 5'-3' exoribonuclease 1, CARD11 - caspase recruitment domain family, member 11, NRP1 - neuropilin 1, BST2 - bone marrow stromal cell antigen 2, LDLR …
GO:0040017	positive regulation of locomotion	3.71e-05	0.00194	2.1	9071	271	525	33	[SEMA3A - sema domain, immunoglobulin domain (ig), short basic domain, secreted, (semaphorin) 3a, SLC8A1 - solute carrier family 8 (sodium/calcium exchanger), member 1, ITGA2 - integrin, alpha 2 (cd49b, alpha 2 subunit of vla-2 receptor), STAT5A - signal transducer and activator of transcription 5a, CD274 - cd274 molecule, PODXL - podocalyxin-like, IL23A - interleukin 23, alpha subunit p19, NRP1 …
GO:0050679	positive regulation of epithelial cell proliferation	3.75e-05	0.00196	3.14	9071	88	525	16	[PTN - pleiotrophin, VEGFC - vascular endothelial growth factor c, CCL5 - chemokine (c-c motif) ligand 5, SOX9 - sry (sex determining region y)-box 9, CFLAR - casp8 and fadd-like apoptosis regulator, STAT5A - signal transducer and activator of transcription 5a, NRP1 - neuropilin 1, NRP2 - neuropilin 2, BMP2 - bone morphogenetic protein 2, NR4A3 - nuclear receptor subfamily 4, group a, member 3, T…
GO:0032732	positive regulation of interleukin-1 production	3.8e-05	0.00197	6.72	9071	18	525	7	[NOD1 - nucleotide-binding oligomerization domain containing 1, EGR1 - early growth response 1, PANX1 - pannexin 1, GSDMD - gasdermin d, JAK2 - janus kinase 2, IFI16 - interferon, gamma-inducible protein 16, RIPK2 - receptor-interacting serine-threonine kinase 2]
GO:0023014	signal transduction by protein phosphorylation	3.88e-05	0.00201	2.23	9071	225	525	29	[EREG - epiregulin, TRIB1 - tribbles homolog 1 (drosophila), MAP3K8 - mitogen-activated protein kinase kinase kinase 8, CAMK2D - calcium/calmodulin-dependent protein kinase ii delta, NOD1 - nucleotide-binding oligomerization domain containing 1, BTC - betacellulin, PTGER4 - prostaglandin e receptor 4 (subtype ep4), MEF2C - myocyte enhancer factor 2c, PTK2B - protein tyrosine kinase 2 beta, JAK2 -…
GO:0002697	regulation of immune effector process	4.05e-05	0.00209	2.5	9071	159	525	23	[RSAD2 - radical s-adenosyl methionine domain containing 2, CEACAM1 - carcinoembryonic antigen-related cell adhesion molecule 1 (biliary glycoprotein), IL15 - interleukin 15, SERPINB9 - serpin peptidase inhibitor, clade b (ovalbumin), member 9, HLA-E - major histocompatibility complex, class i, e, DDX60 - dead (asp-glu-ala-asp) box polypeptide 60, SERPING1 - serpin peptidase inhibitor, clade g (c…
GO:0051345	positive regulation of hydrolase activity	4.06e-05	0.00208	1.75	9071	524	525	53	[XDH - xanthine dehydrogenase, ARAP2 - arfgap with rhogap domain, ankyrin repeat and ph domain 2, DNAJA1 - dnaj (hsp40) homolog, subfamily a, member 1, IFI16 - interferon, gamma-inducible protein 16, ARHGAP26 - rho gtpase activating protein 26, ARHGAP27 - rho gtpase activating protein 27, CAMK2D - calcium/calmodulin-dependent protein kinase ii delta, BTC - betacellulin, PMAIP1 - phorbol-12-myrist…
GO:0032755	positive regulation of interleukin-6 production	4.19e-05	0.00215	4.55	9071	38	525	10	[NOD1 - nucleotide-binding oligomerization domain containing 1, MYD88 - myeloid differentiation primary response 88, TLR2 - toll-like receptor 2, EREG - epiregulin, IFIH1 - interferon induced with helicase c domain 1, RIPK2 - receptor-interacting serine-threonine kinase 2, DDX58 - dead (asp-glu-ala-asp) box polypeptide 58, IL6 - interleukin 6 (interferon, beta 2), IL1A - interleukin 1, alpha, TIC…
GO:0002793	positive regulation of peptide secretion	4.21e-05	0.00214	2.7	9071	128	525	20	[PANX1 - pannexin 1, CD38 - cd38 molecule, VEGFC - vascular endothelial growth factor c, HLA-E - major histocompatibility complex, class i, e, RIPK2 - receptor-interacting serine-threonine kinase 2, RAB8B - rab8b, member ras oncogene family, CD274 - cd274 molecule, IL1A - interleukin 1, alpha, TMEM27 - transmembrane protein 27, FERMT1 - fermitin family member 1, PTGER4 - prostaglandin e receptor …
GO:0048545	response to steroid hormone	4.22e-05	0.00214	2.88	9071	108	525	18	[ERRFI1 - erbb receptor feedback inhibitor 1, CD38 - cd38 molecule, PTN - pleiotrophin, CFLAR - casp8 and fadd-like apoptosis regulator, CLDN4 - claudin 4, IL1RN - interleukin 1 receptor antagonist, SPP1 - secreted phosphoprotein 1, FOS - fbj murine osteosarcoma viral oncogene homolog, TXNIP - thioredoxin interacting protein, SST - somatostatin, NKX3-1 - nk3 homeobox 1, ZFP36L2 - zfp36 ring finge…
GO:2000116	regulation of cysteine-type endopeptidase activity	4.55e-05	0.0023	2.61	9071	139	525	21	[XDH - xanthine dehydrogenase, TNFSF15 - tumor necrosis factor (ligand) superfamily, member 15, IFI16 - interferon, gamma-inducible protein 16, MT3 - metallothionein 3, BAK1 - bcl2-antagonist/killer 1, SERPINB9 - serpin peptidase inhibitor, clade b (ovalbumin), member 9, RIPK2 - receptor-interacting serine-threonine kinase 2, CDKN2D - cyclin-dependent kinase inhibitor 2d (p19, inhibits cdk4), KLF…
GO:0042102	positive regulation of T cell proliferation	4.59e-05	0.00231	4.13	9071	46	525	11	[IL23A - interleukin 23, alpha subunit p19, CARD11 - caspase recruitment domain family, member 11, IL15 - interleukin 15, PNP - purine nucleoside phosphorylase, HLA-E - major histocompatibility complex, class i, e, VCAM1 - vascular cell adhesion molecule 1, CCL5 - chemokine (c-c motif) ligand 5, RIPK2 - receptor-interacting serine-threonine kinase 2, PDCD1LG2 - programmed cell death 1 ligand 2, I…
GO:0009968	negative regulation of signal transduction	4.64e-05	0.00233	1.65	9071	661	525	63	[XDH - xanthine dehydrogenase, DNAJA1 - dnaj (hsp40) homolog, subfamily a, member 1, LGMN - legumain, NLRC5 - nlr family, card domain containing 5, PTPRR - protein tyrosine phosphatase, receptor type, r, TICAM1 - toll-like receptor adaptor molecule 1, NOV - nephroblastoma overexpressed, PHACTR4 - phosphatase and actin regulator 4, BTC - betacellulin, NRP1 - neuropilin 1, CASP8 - caspase 8, apopto…
GO:0009628	response to abiotic stimulus	4.85e-05	0.00242	1.72	9071	554	525	55	[DNAJA1 - dnaj (hsp40) homolog, subfamily a, member 1, FMR1 - fragile x mental retardation 1, LGMN - legumain, IFI16 - interferon, gamma-inducible protein 16, SLC8A1 - solute carrier family 8 (sodium/calcium exchanger), member 1, PMAIP1 - phorbol-12-myristate-13-acetate-induced protein 1, CASP8 - caspase 8, apoptosis-related cysteine peptidase, PTK2B - protein tyrosine kinase 2 beta, PML - promye…
GO:0042493	response to drug	4.88e-05	0.00243	2.28	9071	205	525	27	[BAK1 - bcl2-antagonist/killer 1, RNF149 - ring finger protein 149, JUNB - jun b proto-oncogene, SLC8A1 - solute carrier family 8 (sodium/calcium exchanger), member 1, ITGA2 - integrin, alpha 2 (cd49b, alpha 2 subunit of vla-2 receptor), SST - somatostatin, MEF2C - myocyte enhancer factor 2c, PTK2B - protein tyrosine kinase 2 beta, PNP - purine nucleoside phosphorylase, TOP1 - topoisomerase (dna)…
GO:0051047	positive regulation of secretion	4.99e-05	0.00247	2.32	9071	194	525	26	[PANX1 - pannexin 1, HLA-E - major histocompatibility complex, class i, e, RAB8B - rab8b, member ras oncogene family, SPP1 - secreted phosphoprotein 1, CD274 - cd274 molecule, SDC4 - syndecan 4, PTGER4 - prostaglandin e receptor 4 (subtype ep4), SCIN - scinderin, JAK2 - janus kinase 2, ADAM8 - adam metallopeptidase domain 8, TLR2 - toll-like receptor 2, GCG - glucagon, CD38 - cd38 molecule, VEGFC…
GO:0042129	regulation of T cell proliferation	5.29e-05	0.00261	3.36	9071	72	525	14	[IL15 - interleukin 15, HLA-E - major histocompatibility complex, class i, e, CCL5 - chemokine (c-c motif) ligand 5, RIPK2 - receptor-interacting serine-threonine kinase 2, CD274 - cd274 molecule, SDC4 - syndecan 4, CARD11 - caspase recruitment domain family, member 11, IL23A - interleukin 23, alpha subunit p19, IRF1 - interferon regulatory factor 1, PNP - purine nucleoside phosphorylase, IDO1 - …
GO:0045321	leukocyte activation	5.42e-05	0.00267	1.8	9071	451	525	47	[IL15 - interleukin 15, HLA-E - major histocompatibility complex, class i, e, CLEC7A - c-type lectin domain family 7, member a, CCND3 - cyclin d3, TICAM1 - toll-like receptor adaptor molecule 1, CARD11 - caspase recruitment domain family, member 11, IL23A - interleukin 23, alpha subunit p19, EGR1 - early growth response 1, PTGER4 - prostaglandin e receptor 4 (subtype ep4), TMEM173 - transmembrane…
GO:0043066	negative regulation of apoptotic process	5.43e-05	0.00266	1.79	9071	464	525	48	[DNAJA1 - dnaj (hsp40) homolog, subfamily a, member 1, LGMN - legumain, MYD88 - myeloid differentiation primary response 88, RIPK1 - receptor (tnfrsf)-interacting serine-threonine kinase 1, ADAR - adenosine deaminase, rna-specific, NRP1 - neuropilin 1, BTC - betacellulin, MALT1 - mucosa associated lymphoid tissue lymphoma translocation gene 1, AXL - axl receptor tyrosine kinase, NR4A2 - nuclear r…
GO:0033674	positive regulation of kinase activity	5.55e-05	0.00271	1.97	9071	325	525	37	[RALB - v-ral simian leukemia viral oncogene homolog b, BAK1 - bcl2-antagonist/killer 1, GADD45B - growth arrest and dna-damage-inducible, beta, EREG - epiregulin, MAP3K8 - mitogen-activated protein kinase kinase kinase 8, CCND3 - cyclin d3, FGD2 - fyve, rhogef and ph domain containing 2, SDC4 - syndecan 4, IL23A - interleukin 23, alpha subunit p19, EGR1 - early growth response 1, RIPK1 - recepto…
GO:0043330	response to exogenous dsRNA	5.72e-05	0.00278	6.37	9071	19	525	7	[RALB - v-ral simian leukemia viral oncogene homolog b, TMEM173 - transmembrane protein 173, IFIH1 - interferon induced with helicase c domain 1, RIPK2 - receptor-interacting serine-threonine kinase 2, DDX58 - dead (asp-glu-ala-asp) box polypeptide 58, IFNB1 - interferon, beta 1, fibroblast, TICAM1 - toll-like receptor adaptor molecule 1]
GO:0050714	positive regulation of protein secretion	6.08e-05	0.00295	2.71	9071	121	525	19	[PANX1 - pannexin 1, CD38 - cd38 molecule, VEGFC - vascular endothelial growth factor c, HLA-E - major histocompatibility complex, class i, e, RIPK2 - receptor-interacting serine-threonine kinase 2, CD274 - cd274 molecule, IL1A - interleukin 1, alpha, TMEM27 - transmembrane protein 27, FERMT1 - fermitin family member 1, PTGER4 - prostaglandin e receptor 4 (subtype ep4), GSDMD - gasdermin d, JAK2 …
GO:0070374	positive regulation of ERK1 and ERK2 cascade	6.59e-05	0.00318	3	9071	92	525	16	[MT3 - metallothionein 3, CCL5 - chemokine (c-c motif) ligand 5, RIPK2 - receptor-interacting serine-threonine kinase 2, SEMA7A - semaphorin 7a, gpi membrane anchor (john milton hagen blood group), CFLAR - casp8 and fadd-like apoptosis regulator, CCL7 - chemokine (c-c motif) ligand 7, CCL2 - chemokine (c-c motif) ligand 2, NOD1 - nucleotide-binding oligomerization domain containing 1, NRP1 - neur…
GO:0070848	response to growth factor	7.3e-05	0.00352	2.41	9071	165	525	23	[EPHA2 - eph receptor a2, ERRFI1 - erbb receptor feedback inhibitor 1, PTN - pleiotrophin, DUSP6 - dual specificity phosphatase 6, CCL5 - chemokine (c-c motif) ligand 5, SOX9 - sry (sex determining region y)-box 9, CFLAR - casp8 and fadd-like apoptosis regulator, CCL2 - chemokine (c-c motif) ligand 2, IER2 - immediate early response 2, KLF4 - kruppel-like factor 4 (gut), RIPK1 - receptor (tnfrsf)…
GO:0050678	regulation of epithelial cell proliferation	7.31e-05	0.00351	2.36	9071	176	525	24	[XDH - xanthine dehydrogenase, ERRFI1 - erbb receptor feedback inhibitor 1, CEACAM1 - carcinoembryonic antigen-related cell adhesion molecule 1 (biliary glycoprotein), PTN - pleiotrophin, VEGFC - vascular endothelial growth factor c, EREG - epiregulin, FRS2 - fibroblast growth factor receptor substrate 2, CCL5 - chemokine (c-c motif) ligand 5, STAT1 - signal transducer and activator of transcript…
GO:0022603	regulation of anatomical structure morphogenesis	7.32e-05	0.0035	1.7	9071	549	525	54	[XDH - xanthine dehydrogenase, LST1 - leukocyte specific transcript 1, SPP1 - secreted phosphoprotein 1, NRP1 - neuropilin 1, PTK2B - protein tyrosine kinase 2 beta, MAP2 - microtubule-associated protein 2, PML - promyelocytic leukemia, SH3KBP1 - sh3-domain kinase binding protein 1, RET - ret proto-oncogene, RIMS2 - regulating synaptic membrane exocytosis 2, ARC - activity-regulated cytoskeleton-…
GO:0000302	response to reactive oxygen species	7.8e-05	0.00372	2.75	9071	113	525	18	[MT3 - metallothionein 3, BAK1 - bcl2-antagonist/killer 1, CFLAR - casp8 and fadd-like apoptosis regulator, SLC8A1 - solute carrier family 8 (sodium/calcium exchanger), member 1, ADPRHL2 - adp-ribosylhydrolase like 2, KLF4 - kruppel-like factor 4 (gut), FOS - fbj murine osteosarcoma viral oncogene homolog, AXL - axl receptor tyrosine kinase, TXNIP - thioredoxin interacting protein, PTK2B - protei…
GO:0045619	regulation of lymphocyte differentiation	8.1e-05	0.00384	3.09	9071	84	525	15	[IL15 - interleukin 15, CD83 - cd83 molecule, RIPK2 - receptor-interacting serine-threonine kinase 2, FANCA - fanconi anemia, complementation group a, CARD11 - caspase recruitment domain family, member 11, IL23A - interleukin 23, alpha subunit p19, AXL - axl receptor tyrosine kinase, IRF1 - interferon regulatory factor 1, PNP - purine nucleoside phosphorylase, ZFP36L2 - zfp36 ring finger protein-…
GO:0010634	positive regulation of epithelial cell migration	8.45e-05	0.004	3.23	9071	75	525	14	[VEGFC - vascular endothelial growth factor c, SRPX2 - sushi-repeat containing protein, x-linked 2, SOX9 - sry (sex determining region y)-box 9, ITGA2 - integrin, alpha 2 (cd49b, alpha 2 subunit of vla-2 receptor), STAT5A - signal transducer and activator of transcription 5a, NRP1 - neuropilin 1, NRP2 - neuropilin 2, PTK2B - protein tyrosine kinase 2 beta, EDN1 - endothelin 1, BMPR2 - bone morpho…
GO:0050921	positive regulation of chemotaxis	8.48e-05	0.00399	3.4	9071	66	525	13	[VEGFC - vascular endothelial growth factor c, CCL5 - chemokine (c-c motif) ligand 5, CCL7 - chemokine (c-c motif) ligand 7, ITGA2 - integrin, alpha 2 (cd49b, alpha 2 subunit of vla-2 receptor), IL23A - interleukin 23, alpha subunit p19, NRP1 - neuropilin 1, CXCL11 - chemokine (c-x-c motif) ligand 11, PTK2B - protein tyrosine kinase 2 beta, CXCL5 - chemokine (c-x-c motif) ligand 5, EDN1 - endothe…
GO:0002690	positive regulation of leukocyte chemotaxis	8.5e-05	0.00399	4.21	9071	41	525	10	[IL23A - interleukin 23, alpha subunit p19, CXCL11 - chemokine (c-x-c motif) ligand 11, CXCL5 - chemokine (c-x-c motif) ligand 5, VEGFC - vascular endothelial growth factor c, PTK2B - protein tyrosine kinase 2 beta, EDN1 - endothelin 1, IL8 - interleukin 8, CCL5 - chemokine (c-c motif) ligand 5, CCL7 - chemokine (c-c motif) ligand 7, IL6 - interleukin 6 (interferon, beta 2)]
GO:0045765	regulation of angiogenesis	8.55e-05	0.004	2.65	9071	124	525	19	[EPHA2 - eph receptor a2, CEACAM1 - carcinoembryonic antigen-related cell adhesion molecule 1 (biliary glycoprotein), PTN - pleiotrophin, VEGFC - vascular endothelial growth factor c, SRPX2 - sushi-repeat containing protein, x-linked 2, STAT1 - signal transducer and activator of transcription 1, 91kda, IL1A - interleukin 1, alpha, KLF4 - kruppel-like factor 4 (gut), PTK2B - protein tyrosine kinas…
GO:0043069	negative regulation of programmed cell death	8.77e-05	0.00409	1.75	9071	473	525	48	[DNAJA1 - dnaj (hsp40) homolog, subfamily a, member 1, LGMN - legumain, MYD88 - myeloid differentiation primary response 88, RIPK1 - receptor (tnfrsf)-interacting serine-threonine kinase 1, ADAR - adenosine deaminase, rna-specific, NRP1 - neuropilin 1, BTC - betacellulin, MALT1 - mucosa associated lymphoid tissue lymphoma translocation gene 1, AXL - axl receptor tyrosine kinase, NR4A2 - nuclear r…
GO:0051049	regulation of transport	8.81e-05	0.00409	1.51	9071	915	525	80	[PANX1 - pannexin 1, FMR1 - fragile x mental retardation 1, DNAJA1 - dnaj (hsp40) homolog, subfamily a, member 1, HLA-E - major histocompatibility complex, class i, e, SLC8A1 - solute carrier family 8 (sodium/calcium exchanger), member 1, SRGN - serglycin, RAB8B - rab8b, member ras oncogene family, CAMK2D - calcium/calmodulin-dependent protein kinase ii delta, CD274 - cd274 molecule, SPP1 - secre…
GO:0002224	toll-like receptor signaling pathway	9.6e-05	0.00444	3.57	9071	58	525	12	[RIPK1 - receptor (tnfrsf)-interacting serine-threonine kinase 1, CASP8 - caspase 8, apoptosis-related cysteine peptidase, LGMN - legumain, IRF7 - interferon regulatory factor 7, MYD88 - myeloid differentiation primary response 88, TLR2 - toll-like receptor 2, UNC93B1 - unc-93 homolog b1 (c. elegans), RIPK2 - receptor-interacting serine-threonine kinase 2, PIK3AP1 - phosphoinositide-3-kinase adap…
GO:0032648	regulation of interferon-beta production	9.69e-05	0.00447	4.57	9071	34	525	9	[IRF1 - interferon regulatory factor 1, IRF7 - interferon regulatory factor 7, TLR2 - toll-like receptor 2, IFIH1 - interferon induced with helicase c domain 1, RIPK2 - receptor-interacting serine-threonine kinase 2, NMI - n-myc (and stat) interactor, DDX58 - dead (asp-glu-ala-asp) box polypeptide 58, TRIM38 - tripartite motif containing 38, TICAM1 - toll-like receptor adaptor molecule 1]
GO:0050688	regulation of defense response to virus	9.69e-05	0.00445	4.57	9071	34	525	9	[IL23A - interleukin 23, alpha subunit p19, TMEM173 - transmembrane protein 173, IL15 - interleukin 15, TNFAIP3 - tumor necrosis factor, alpha-induced protein 3, HERC5 - hect and rld domain containing e3 ubiquitin protein ligase 5, IFNLR1 - interferon, lambda receptor 1, DDX60 - dead (asp-glu-ala-asp) box polypeptide 60, DDX58 - dead (asp-glu-ala-asp) box polypeptide 58, TRIM38 - tripartite motif…
GO:0048872	homeostasis of number of cells	9.97e-05	0.00457	3.35	9071	67	525	13	[BAK1 - bcl2-antagonist/killer 1, CARD11 - caspase recruitment domain family, member 11, NOV - nephroblastoma overexpressed, ADAR - adenosine deaminase, rna-specific, AXL - axl receptor tyrosine kinase, PMAIP1 - phorbol-12-myristate-13-acetate-induced protein 1, MEF2C - myocyte enhancer factor 2c, RASSF2 - ras association (ralgds/af-6) domain family member 2, TNFAIP3 - tumor necrosis factor, alph…
GO:0030098	lymphocyte differentiation	0.000107	0.00488	3.01	9071	86	525	15	[RSAD2 - radical s-adenosyl methionine domain containing 2, IL15 - interleukin 15, CARD11 - caspase recruitment domain family, member 11, EGR1 - early growth response 1, PTGER4 - prostaglandin e receptor 4 (subtype ep4), MALT1 - mucosa associated lymphoid tissue lymphoma translocation gene 1, AXL - axl receptor tyrosine kinase, IRF1 - interferon regulatory factor 1, KLF6 - kruppel-like factor 6, …
GO:0060548	negative regulation of cell death	0.000109	0.00495	1.7	9071	517	525	51	[DNAJA1 - dnaj (hsp40) homolog, subfamily a, member 1, LGMN - legumain, NOV - nephroblastoma overexpressed, BTC - betacellulin, NRP1 - neuropilin 1, NCOA7 - nuclear receptor coactivator 7, CASP8 - caspase 8, apoptosis-related cysteine peptidase, PTK2B - protein tyrosine kinase 2 beta, IDO1 - indoleamine 2,3-dioxygenase 1, GCG - glucagon, APBB2 - amyloid beta (a4) precursor protein-binding, family…
GO:0043123	positive regulation of I-kappaB kinase/NF-kappaB signaling	0.000111	0.00501	2.68	9071	116	525	18	[MYD88 - myeloid differentiation primary response 88, RIPK2 - receptor-interacting serine-threonine kinase 2, TGM2 - transglutaminase 2, CFLAR - casp8 and fadd-like apoptosis regulator, CD40 - cd40 molecule, tnf receptor superfamily member 5, TRIM38 - tripartite motif containing 38, TICAM1 - toll-like receptor adaptor molecule 1, NOD1 - nucleotide-binding oligomerization domain containing 1, RIPK…
GO:2001236	regulation of extrinsic apoptotic signaling pathway	0.000112	0.00504	2.88	9071	96	525	16	[CFLAR - casp8 and fadd-like apoptosis regulator, G0S2 - g0/g1switch 2, IL1A - interleukin 1, alpha, RIPK1 - receptor (tnfrsf)-interacting serine-threonine kinase 1, NRP1 - neuropilin 1, PMAIP1 - phorbol-12-myristate-13-acetate-induced protein 1, TRAF1 - tnf receptor-associated factor 1, CASP8 - caspase 8, apoptosis-related cysteine peptidase, PML - promyelocytic leukemia, TNFAIP3 - tumor necrosi…
GO:0009612	response to mechanical stimulus	0.000112	0.00502	2.88	9071	96	525	16	[BAK1 - bcl2-antagonist/killer 1, MYD88 - myeloid differentiation primary response 88, SOX9 - sry (sex determining region y)-box 9, SLC8A1 - solute carrier family 8 (sodium/calcium exchanger), member 1, JUNB - jun b proto-oncogene, ITGA2 - integrin, alpha 2 (cd49b, alpha 2 subunit of vla-2 receptor), CD40 - cd40 molecule, tnf receptor superfamily member 5, PTGER4 - prostaglandin e receptor 4 (sub…
GO:1903532	positive regulation of secretion by cell	0.000114	0.00513	2.29	9071	181	525	24	[PANX1 - pannexin 1, CD38 - cd38 molecule, VEGFC - vascular endothelial growth factor c, HLA-E - major histocompatibility complex, class i, e, RIPK2 - receptor-interacting serine-threonine kinase 2, RAB8B - rab8b, member ras oncogene family, CD274 - cd274 molecule, IL1A - interleukin 1, alpha, TMEM27 - transmembrane protein 27, SDC4 - syndecan 4, FERMT1 - fermitin family member 1, PTGER4 - prosta…
GO:1902624	positive regulation of neutrophil migration	0.000117	0.00521	6.91	9071	15	525	6	[IL23A - interleukin 23, alpha subunit p19, CXCL5 - chemokine (c-x-c motif) ligand 5, ADAM8 - adam metallopeptidase domain 8, EDN1 - endothelin 1, IL8 - interleukin 8, IL1A - interleukin 1, alpha]
GO:0030890	positive regulation of B cell proliferation	0.000117	0.00519	6.91	9071	15	525	6	[CARD11 - caspase recruitment domain family, member 11, CD38 - cd38 molecule, MEF2C - myocyte enhancer factor 2c, IL7 - interleukin 7, CD40 - cd40 molecule, tnf receptor superfamily member 5, TICAM1 - toll-like receptor adaptor molecule 1]
GO:0048247	lymphocyte chemotaxis	0.000117	0.00518	6.91	9071	15	525	6	[CXCL16 - chemokine (c-x-c motif) ligand 16, CXCL11 - chemokine (c-x-c motif) ligand 11, ADAM8 - adam metallopeptidase domain 8, CX3CL1 - chemokine (c-x3-c motif) ligand 1, CH25H - cholesterol 25-hydroxylase, CCL22 - chemokine (c-c motif) ligand 22]
GO:0051336	regulation of hydrolase activity	0.000117	0.00519	1.56	9071	752	525	68	[XDH - xanthine dehydrogenase, ARAP2 - arfgap with rhogap domain, ankyrin repeat and ph domain 2, DNAJA1 - dnaj (hsp40) homolog, subfamily a, member 1, IFI16 - interferon, gamma-inducible protein 16, ARHGAP26 - rho gtpase activating protein 26, ARHGAP27 - rho gtpase activating protein 27, CAMK2D - calcium/calmodulin-dependent protein kinase ii delta, BTC - betacellulin, BST2 - bone marrow stromal…
GO:0048869	cellular developmental process	0.000119	0.00523	1.4	9071	1306	525	106	[MDGA1 - mam domain containing glycosylphosphatidylinositol anchor 1, IL15 - interleukin 15, IER2 - immediate early response 2, SPP1 - secreted phosphoprotein 1, PODXL - podocalyxin-like, CARD11 - caspase recruitment domain family, member 11, NRP1 - neuropilin 1, PML - promyelocytic leukemia, ZFP36L2 - zfp36 ring finger protein-like 2, RET - ret proto-oncogene, EPHA2 - eph receptor a2, BRIP1 - br…
GO:0043281	regulation of cysteine-type endopeptidase activity involved in apoptotic process	0.000119	0.00522	2.58	9071	127	525	19	[XDH - xanthine dehydrogenase, TNFSF15 - tumor necrosis factor (ligand) superfamily, member 15, MT3 - metallothionein 3, BAK1 - bcl2-antagonist/killer 1, SERPINB9 - serpin peptidase inhibitor, clade b (ovalbumin), member 9, CDKN2D - cyclin-dependent kinase inhibitor 2d (p19, inhibits cdk4), KLF4 - kruppel-like factor 4 (gut), NOD1 - nucleotide-binding oligomerization domain containing 1, RIPK1 - …
GO:0032653	regulation of interleukin-10 production	0.000119	0.00522	5.76	9071	21	525	7	[IL23A - interleukin 23, alpha subunit p19, IDO1 - indoleamine 2,3-dioxygenase 1, TLR2 - toll-like receptor 2, CD83 - cd83 molecule, CD34 - cd34 molecule, PDCD1LG2 - programmed cell death 1 ligand 2, CD274 - cd274 molecule]
GO:0070661	leukocyte proliferation	0.000124	0.00541	4.44	9071	35	525	9	[CARD11 - caspase recruitment domain family, member 11, IL23A - interleukin 23, alpha subunit p19, MALT1 - mucosa associated lymphoid tissue lymphoma translocation gene 1, MEF2C - myocyte enhancer factor 2c, IL15 - interleukin 15, RIPK2 - receptor-interacting serine-threonine kinase 2, CCND3 - cyclin d3, IFNB1 - interferon, beta 1, fibroblast, CD40 - cd40 molecule, tnf receptor superfamily member…
GO:0071360	cellular response to exogenous dsRNA	0.000126	0.00548	8.64	9071	10	525	5	[RALB - v-ral simian leukemia viral oncogene homolog b, TMEM173 - transmembrane protein 173, IFIH1 - interferon induced with helicase c domain 1, DDX58 - dead (asp-glu-ala-asp) box polypeptide 58, IFNB1 - interferon, beta 1, fibroblast]
GO:0035458	cellular response to interferon-beta	0.000126	0.00546	8.64	9071	10	525	5	[TMEM173 - transmembrane protein 173, IRF1 - interferon regulatory factor 1, PNPT1 - polyribonucleotide nucleotidyltransferase 1, STAT1 - signal transducer and activator of transcription 1, 91kda, IFNB1 - interferon, beta 1, fibroblast]
GO:0035455	response to interferon-alpha	0.000126	0.00544	8.64	9071	10	525	5	[ADAR - adenosine deaminase, rna-specific, AXL - axl receptor tyrosine kinase, BST2 - bone marrow stromal cell antigen 2, MX2 - myxovirus (influenza virus) resistance 2 (mouse), EIF2AK2 - eukaryotic translation initiation factor 2-alpha kinase 2]
GO:0070482	response to oxygen levels	0.000127	0.00548	2.32	9071	171	525	23	[BRIP1 - brca1 interacting protein c-terminal helicase 1, CD38 - cd38 molecule, PTN - pleiotrophin, VEGFC - vascular endothelial growth factor c, MT3 - metallothionein 3, CFLAR - casp8 and fadd-like apoptosis regulator, SLC8A1 - solute carrier family 8 (sodium/calcium exchanger), member 1, ITGA2 - integrin, alpha 2 (cd49b, alpha 2 subunit of vla-2 receptor), CPEB2 - cytoplasmic polyadenylation el…
GO:0030595	leukocyte chemotaxis	0.000136	0.00582	3.46	9071	60	525	12	[CXCL16 - chemokine (c-x-c motif) ligand 16, CXCL11 - chemokine (c-x-c motif) ligand 11, ADAM8 - adam metallopeptidase domain 8, CH25H - cholesterol 25-hydroxylase, CX3CL1 - chemokine (c-x3-c motif) ligand 1, IL8 - interleukin 8, CCL5 - chemokine (c-c motif) ligand 5, CCL7 - chemokine (c-c motif) ligand 7, CCL2 - chemokine (c-c motif) ligand 2, IL6 - interleukin 6 (interferon, beta 2), PDE4B - ph…
GO:0042113	B cell activation	0.000136	0.0058	3.46	9071	60	525	12	[CARD11 - caspase recruitment domain family, member 11, MALT1 - mucosa associated lymphoid tissue lymphoma translocation gene 1, BST2 - bone marrow stromal cell antigen 2, MEF2C - myocyte enhancer factor 2c, CASP8 - caspase 8, apoptosis-related cysteine peptidase, KLF6 - kruppel-like factor 6, PTK2B - protein tyrosine kinase 2 beta, VCAM1 - vascular cell adhesion molecule 1, HDAC9 - histone deace…
GO:0045944	positive regulation of transcription from RNA polymerase II promoter	0.000137	0.00583	1.63	9071	603	525	57	[PCGF5 - polycomb group ring finger 5, IFI16 - interferon, gamma-inducible protein 16, NLRC5 - nlr family, card domain containing 5, IER2 - immediate early response 2, IL23A - interleukin 23, alpha subunit p19, TMEM173 - transmembrane protein 173, NCOA7 - nuclear receptor coactivator 7, PML - promyelocytic leukemia, TLR2 - toll-like receptor 2, GCG - glucagon, IFNB1 - interferon, beta 1, fibrobla…
GO:0071902	positive regulation of protein serine/threonine kinase activity	0.000149	0.00632	2.17	9071	207	525	26	[RALB - v-ral simian leukemia viral oncogene homolog b, GADD45B - growth arrest and dna-damage-inducible, beta, MAP3K8 - mitogen-activated protein kinase kinase kinase 8, CCND3 - cyclin d3, FGD2 - fyve, rhogef and ph domain containing 2, RIPK1 - receptor (tnfrsf)-interacting serine-threonine kinase 1, NOD1 - nucleotide-binding oligomerization domain containing 1, MALT1 - mucosa associated lymphoi…
GO:0050707	regulation of cytokine secretion	0.000152	0.00642	3.06	9071	79	525	14	[PANX1 - pannexin 1, RIPK2 - receptor-interacting serine-threonine kinase 2, SRGN - serglycin, CD274 - cd274 molecule, IL1A - interleukin 1, alpha, FERMT1 - fermitin family member 1, PTGER4 - prostaglandin e receptor 4 (subtype ep4), GSDMD - gasdermin d, PML - promyelocytic leukemia, TLR2 - toll-like receptor 2, IFIH1 - interferon induced with helicase c domain 1, CD34 - cd34 molecule, DDX58 - de…
GO:0034340	response to type I interferon	0.000152	0.0064	11.52	9071	6	525	4	[ISG15 - isg15 ubiquitin-like modifier, MX1 - myxovirus (influenza virus) resistance 1, interferon-inducible protein p78 (mouse), TRIM56 - tripartite motif containing 56, C19orf66 - chromosome 19 open reading frame 66]
GO:0031667	response to nutrient levels	0.000153	0.00643	2.13	9071	219	525	27	[RALB - v-ral simian leukemia viral oncogene homolog b, IL15 - interleukin 15, IFI16 - interferon, gamma-inducible protein 16, SLC8A1 - solute carrier family 8 (sodium/calcium exchanger), member 1, ITGA2 - integrin, alpha 2 (cd49b, alpha 2 subunit of vla-2 receptor), SPP1 - secreted phosphoprotein 1, SLC25A25 - solute carrier family 25 (mitochondrial carrier; phosphate carrier), member 25, PMAIP1…
GO:0050777	negative regulation of immune response	0.00016	0.00672	3.4	9071	61	525	12	[ADAR - adenosine deaminase, rna-specific, BST2 - bone marrow stromal cell antigen 2, CEACAM1 - carcinoembryonic antigen-related cell adhesion molecule 1 (biliary glycoprotein), IFI16 - interferon, gamma-inducible protein 16, SERPINB9 - serpin peptidase inhibitor, clade b (ovalbumin), member 9, TNFAIP3 - tumor necrosis factor, alpha-induced protein 3, TRAFD1 - traf-type zinc finger domain contain…
GO:0051171	regulation of nitrogen compound metabolic process	0.000166	0.00695	1.21	9071	3162	525	222	[PCGF5 - polycomb group ring finger 5, DNAJA1 - dnaj (hsp40) homolog, subfamily a, member 1, MAP3K8 - mitogen-activated protein kinase kinase kinase 8, IER2 - immediate early response 2, TICAM1 - toll-like receptor adaptor molecule 1, SPP1 - secreted phosphoprotein 1, CARD11 - caspase recruitment domain family, member 11, NRP1 - neuropilin 1, BST2 - bone marrow stromal cell antigen 2, LDLR - low …
GO:0032728	positive regulation of interferon-beta production	0.000166	0.00693	5.5	9071	22	525	7	[IRF1 - interferon regulatory factor 1, IRF7 - interferon regulatory factor 7, TLR2 - toll-like receptor 2, IFIH1 - interferon induced with helicase c domain 1, RIPK2 - receptor-interacting serine-threonine kinase 2, DDX58 - dead (asp-glu-ala-asp) box polypeptide 58, TICAM1 - toll-like receptor adaptor molecule 1]
GO:0030154	cell differentiation	0.000167	0.00695	1.5	9071	875	525	76	[MDGA1 - mam domain containing glycosylphosphatidylinositol anchor 1, MAK - male germ cell-associated kinase, IL15 - interleukin 15, IFI16 - interferon, gamma-inducible protein 16, TDRD7 - tudor domain containing 7, CAMK2D - calcium/calmodulin-dependent protein kinase ii delta, IER2 - immediate early response 2, SPP1 - secreted phosphoprotein 1, ETV7 - ets variant 7, NOV - nephroblastoma overexpr…
GO:0002548	monocyte chemotaxis	0.000178	0.00736	6.48	9071	16	525	6	[CX3CL1 - chemokine (c-x3-c motif) ligand 1, CCL5 - chemokine (c-c motif) ligand 5, CCL7 - chemokine (c-c motif) ligand 7, CCL2 - chemokine (c-c motif) ligand 2, IL6 - interleukin 6 (interferon, beta 2), CCL22 - chemokine (c-c motif) ligand 22]
GO:0030522	intracellular receptor signaling pathway	0.000179	0.00741	2.67	9071	110	525	17	[HNF4G - hepatocyte nuclear factor 4, gamma, DNAJA1 - dnaj (hsp40) homolog, subfamily a, member 1, RIPK2 - receptor-interacting serine-threonine kinase 2, NOD1 - nucleotide-binding oligomerization domain containing 1, NR4A2 - nuclear receptor subfamily 4, group a, member 2, CASP8 - caspase 8, apoptosis-related cysteine peptidase, IRF7 - interferon regulatory factor 7, NKX3-1 - nk3 homeobox 1, JAK…
GO:0019222	regulation of metabolic process	0.00018	0.00741	1.19	9071	3550	525	245	[PCGF5 - polycomb group ring finger 5, DNAJA1 - dnaj (hsp40) homolog, subfamily a, member 1, MAP3K8 - mitogen-activated protein kinase kinase kinase 8, FAM46A - family with sequence similarity 46, member a, IER2 - immediate early response 2, TICAM1 - toll-like receptor adaptor molecule 1, SPP1 - secreted phosphoprotein 1, CARD11 - caspase recruitment domain family, member 11, NRP1 - neuropilin 1,…
GO:0050715	positive regulation of cytokine secretion	0.000182	0.00745	3.59	9071	53	525	11	[PANX1 - pannexin 1, PTGER4 - prostaglandin e receptor 4 (subtype ep4), FERMT1 - fermitin family member 1, GSDMD - gasdermin d, TLR2 - toll-like receptor 2, IFIH1 - interferon induced with helicase c domain 1, RIPK2 - receptor-interacting serine-threonine kinase 2, CD34 - cd34 molecule, DDX58 - dead (asp-glu-ala-asp) box polypeptide 58, IL1A - interleukin 1, alpha, CD274 - cd274 molecule]
GO:0071219	cellular response to molecule of bacterial origin	0.000185	0.00755	3.16	9071	71	525	13	[CMPK2 - cytidine monophosphate (ump-cmp) kinase 2, mitochondrial, RIPK2 - receptor-interacting serine-threonine kinase 2, CCL2 - chemokine (c-c motif) ligand 2, CD40 - cd40 molecule, tnf receptor superfamily member 5, TICAM1 - toll-like receptor adaptor molecule 1, AXL - axl receptor tyrosine kinase, CXCL16 - chemokine (c-x-c motif) ligand 16, MEF2C - myocyte enhancer factor 2c, TNFAIP3 - tumor …
GO:0045580	regulation of T cell differentiation	0.000185	0.00753	3.16	9071	71	525	13	[IL15 - interleukin 15, CD83 - cd83 molecule, RIPK2 - receptor-interacting serine-threonine kinase 2, FANCA - fanconi anemia, complementation group a, CARD11 - caspase recruitment domain family, member 11, IL23A - interleukin 23, alpha subunit p19, IRF1 - interferon regulatory factor 1, PNP - purine nucleoside phosphorylase, ADAM8 - adam metallopeptidase domain 8, IL7 - interleukin 7, CYLD - cyli…
GO:0050900	leukocyte migration	0.000185	0.00752	2.43	9071	142	525	20	[CEACAM1 - carcinoembryonic antigen-related cell adhesion molecule 1 (biliary glycoprotein), CH25H - cholesterol 25-hydroxylase, CCL5 - chemokine (c-c motif) ligand 5, CD47 - cd47 molecule, CCL7 - chemokine (c-c motif) ligand 7, CCL2 - chemokine (c-c motif) ligand 2, SDC4 - syndecan 4, PODXL - podocalyxin-like, GRB7 - growth factor receptor-bound protein 7, CXCL16 - chemokine (c-x-c motif) ligand…
GO:0032608	interferon-beta production	0.000193	0.00782	17.28	9071	3	525	3	[TMEM173 - transmembrane protein 173, IRF7 - interferon regulatory factor 7, TRIM56 - tripartite motif containing 56]
GO:0051969	regulation of transmission of nerve impulse	0.000193	0.00779	17.28	9071	3	525	3	[FMR1 - fragile x mental retardation 1, ITGA2 - integrin, alpha 2 (cd49b, alpha 2 subunit of vla-2 receptor), IL6 - interleukin 6 (interferon, beta 2)]
GO:0043435	response to corticotropin-releasing hormone	0.000193	0.00777	17.28	9071	3	525	3	[NR4A2 - nuclear receptor subfamily 4, group a, member 2, NR4A3 - nuclear receptor subfamily 4, group a, member 3, NR4A1 - nuclear receptor subfamily 4, group a, member 1]
GO:0071376	cellular response to corticotropin-releasing hormone stimulus	0.000193	0.00775	17.28	9071	3	525	3	[NR4A2 - nuclear receptor subfamily 4, group a, member 2, NR4A3 - nuclear receptor subfamily 4, group a, member 3, NR4A1 - nuclear receptor subfamily 4, group a, member 1]
GO:1904415	regulation of xenophagy	0.000193	0.00772	17.28	9071	3	525	3	[NOD1 - nucleotide-binding oligomerization domain containing 1, RIPK2 - receptor-interacting serine-threonine kinase 2, OPTN - optineurin]
GO:1904417	positive regulation of xenophagy	0.000193	0.0077	17.28	9071	3	525	3	[NOD1 - nucleotide-binding oligomerization domain containing 1, RIPK2 - receptor-interacting serine-threonine kinase 2, OPTN - optineurin]
GO:0007267	cell-cell signaling	0.000198	0.00788	2.17	9071	199	525	25	[PANX1 - pannexin 1, IL15 - interleukin 15, EREG - epiregulin, NOV - nephroblastoma overexpressed, NRP1 - neuropilin 1, BST2 - bone marrow stromal cell antigen 2, SST - somatostatin, HOMER1 - homer homolog 1 (drosophila), SH3KBP1 - sh3-domain kinase binding protein 1, CNP - 2',3'-cyclic nucleotide 3' phosphodiesterase, PCDH10 - protocadherin 10, CCL5 - chemokine (c-c motif) ligand 5, PCDH17 - pro…
GO:0045637	regulation of myeloid cell differentiation	0.0002	0.00792	2.49	9071	132	525	19	[CEACAM1 - carcinoembryonic antigen-related cell adhesion molecule 1 (biliary glycoprotein), TRIB1 - tribbles homolog 1 (drosophila), STAT1 - signal transducer and activator of transcription 1, 91kda, IL23A - interleukin 23, alpha subunit p19, RIPK1 - receptor (tnfrsf)-interacting serine-threonine kinase 1, FOS - fbj murine osteosarcoma viral oncogene homolog, SCIN - scinderin, ISG15 - isg15 ubiq…
GO:0010594	regulation of endothelial cell migration	0.000214	0.00845	3.12	9071	72	525	13	[EPHA2 - eph receptor a2, CEACAM1 - carcinoembryonic antigen-related cell adhesion molecule 1 (biliary glycoprotein), VEGFC - vascular endothelial growth factor c, SRPX2 - sushi-repeat containing protein, x-linked 2, STAT5A - signal transducer and activator of transcription 5a, KLF4 - kruppel-like factor 4 (gut), NRP1 - neuropilin 1, NRP2 - neuropilin 2, PTK2B - protein tyrosine kinase 2 beta, ED…
GO:0080090	regulation of primary metabolic process	0.000216	0.00853	1.2	9071	3241	525	226	[PCGF5 - polycomb group ring finger 5, DNAJA1 - dnaj (hsp40) homolog, subfamily a, member 1, MAP3K8 - mitogen-activated protein kinase kinase kinase 8, IER2 - immediate early response 2, TICAM1 - toll-like receptor adaptor molecule 1, SPP1 - secreted phosphoprotein 1, CARD11 - caspase recruitment domain family, member 11, NRP1 - neuropilin 1, BST2 - bone marrow stromal cell antigen 2, LDLR - low …
GO:1902187	negative regulation of viral release from host cell	0.00022	0.00865	7.85	9071	11	525	5	[TRIM26 - tripartite motif containing 26, PML - promyelocytic leukemia, TRIM21 - tripartite motif containing 21, TRIM25 - tripartite motif containing 25, TRIM5 - tripartite motif containing 5]
GO:0051592	response to calcium ion	0.000221	0.00865	3.29	9071	63	525	12	[ENTPD6 - ectonucleoside triphosphate diphosphohydrolase 6 (putative), FOS - fbj murine osteosarcoma viral oncogene homolog, TXNIP - thioredoxin interacting protein, MEF2C - myocyte enhancer factor 2c, PTK2B - protein tyrosine kinase 2 beta, EDN1 - endothelin 1, HOMER1 - homer homolog 1 (drosophila), DUSP1 - dual specificity phosphatase 1, CCND1 - cyclin d1, JUNB - jun b proto-oncogene, CAMK2D - …
GO:0032663	regulation of interleukin-2 production	0.000225	0.00878	4.61	9071	30	525	8	[CARD11 - caspase recruitment domain family, member 11, MALT1 - mucosa associated lymphoid tissue lymphoma translocation gene 1, TNFAIP3 - tumor necrosis factor, alpha-induced protein 3, CD83 - cd83 molecule, CD34 - cd34 molecule, RIPK2 - receptor-interacting serine-threonine kinase 2, IL1A - interleukin 1, alpha, PDE4B - phosphodiesterase 4b, camp-specific]
GO:0060760	positive regulation of response to cytokine stimulus	0.000225	0.00876	4.61	9071	30	525	8	[AXL - axl receptor tyrosine kinase, IRF7 - interferon regulatory factor 7, EDN1 - endothelin 1, IFIH1 - interferon induced with helicase c domain 1, CASP4 - caspase 4, apoptosis-related cysteine peptidase, NLRC5 - nlr family, card domain containing 5, RIPK2 - receptor-interacting serine-threonine kinase 2, DDX58 - dead (asp-glu-ala-asp) box polypeptide 58]
GO:0006928	movement of cell or subcellular component	0.000225	0.00874	1.57	9071	684	525	62	[MDGA1 - mam domain containing glycosylphosphatidylinositol anchor 1, MAK - male germ cell-associated kinase, DNAJA1 - dnaj (hsp40) homolog, subfamily a, member 1, IER2 - immediate early response 2, CAMK2D - calcium/calmodulin-dependent protein kinase ii delta, SDC4 - syndecan 4, PODXL - podocalyxin-like, NOV - nephroblastoma overexpressed, PHACTR4 - phosphatase and actin regulator 4, NRP1 - neur…
GO:0001775	cell activation	0.000233	0.00901	1.67	9071	506	525	49	[IL15 - interleukin 15, HLA-E - major histocompatibility complex, class i, e, TICAM1 - toll-like receptor adaptor molecule 1, IL23A - interleukin 23, alpha subunit p19, CARD11 - caspase recruitment domain family, member 11, BST2 - bone marrow stromal cell antigen 2, TMEM173 - transmembrane protein 173, CASP8 - caspase 8, apoptosis-related cysteine peptidase, PTK2B - protein tyrosine kinase 2 beta…
GO:0023052	signaling	0.000239	0.00925	2.07	9071	225	525	27	[PANX1 - pannexin 1, IL15 - interleukin 15, EREG - epiregulin, CAMK2D - calcium/calmodulin-dependent protein kinase ii delta, NOV - nephroblastoma overexpressed, NRP1 - neuropilin 1, BST2 - bone marrow stromal cell antigen 2, SST - somatostatin, HOMER1 - homer homolog 1 (drosophila), SH3KBP1 - sh3-domain kinase binding protein 1, NFASC - neurofascin, CNP - 2',3'-cyclic nucleotide 3' phosphodieste…
GO:0071674	mononuclear cell migration	0.000261	0.0101	6.1	9071	17	525	6	[CX3CL1 - chemokine (c-x3-c motif) ligand 1, CCL5 - chemokine (c-c motif) ligand 5, CCL7 - chemokine (c-c motif) ligand 7, CCL2 - chemokine (c-c motif) ligand 2, IL6 - interleukin 6 (interferon, beta 2), CCL22 - chemokine (c-c motif) ligand 22]
GO:0098586	cellular response to virus	0.000261	0.01	6.1	9071	17	525	6	[ADAR - adenosine deaminase, rna-specific, FMR1 - fragile x mental retardation 1, IRF7 - interferon regulatory factor 7, IFIH1 - interferon induced with helicase c domain 1, DDX58 - dead (asp-glu-ala-asp) box polypeptide 58, IFNB1 - interferon, beta 1, fibroblast]
GO:2000108	positive regulation of leukocyte apoptotic process	0.000261	0.00999	6.1	9071	17	525	6	[MEF2C - myocyte enhancer factor 2c, IDO1 - indoleamine 2,3-dioxygenase 1, ADAM8 - adam metallopeptidase domain 8, NR4A3 - nuclear receptor subfamily 4, group a, member 3, CCL5 - chemokine (c-c motif) ligand 5, CD274 - cd274 molecule]
GO:0050691	regulation of defense response to virus by host	0.000261	0.00997	6.1	9071	17	525	6	[IL23A - interleukin 23, alpha subunit p19, TMEM173 - transmembrane protein 173, IL15 - interleukin 15, IFNLR1 - interferon, lambda receptor 1, TNFAIP3 - tumor necrosis factor, alpha-induced protein 3, DDX58 - dead (asp-glu-ala-asp) box polypeptide 58]
GO:0032502	developmental process	0.00028	0.0107	1.25	9071	2417	525	175	[EMP1 - epithelial membrane protein 1, MDGA1 - mam domain containing glycosylphosphatidylinositol anchor 1, IL15 - interleukin 15, IER2 - immediate early response 2, SPP1 - secreted phosphoprotein 1, PODXL - podocalyxin-like, SDC4 - syndecan 4, CARD11 - caspase recruitment domain family, member 11, NRP1 - neuropilin 1, NRP2 - neuropilin 2, BST2 - bone marrow stromal cell antigen 2, PML - promyelo…
GO:0002819	regulation of adaptive immune response	0.000284	0.0108	3.04	9071	74	525	13	[RSAD2 - radical s-adenosyl methionine domain containing 2, CEACAM1 - carcinoembryonic antigen-related cell adhesion molecule 1 (biliary glycoprotein), HLA-E - major histocompatibility complex, class i, e, RIPK2 - receptor-interacting serine-threonine kinase 2, CD40 - cd40 molecule, tnf receptor superfamily member 5, IL23A - interleukin 23, alpha subunit p19, MALT1 - mucosa associated lymphoid ti…
GO:0032481	positive regulation of type I interferon production	0.000287	0.0109	3.68	9071	47	525	10	[TMEM173 - transmembrane protein 173, IRF1 - interferon regulatory factor 1, IRF7 - interferon regulatory factor 7, IFI16 - interferon, gamma-inducible protein 16, MYD88 - myeloid differentiation primary response 88, TLR2 - toll-like receptor 2, IFIH1 - interferon induced with helicase c domain 1, RIPK2 - receptor-interacting serine-threonine kinase 2, DDX58 - dead (asp-glu-ala-asp) box polypepti…
GO:0010595	positive regulation of endothelial cell migration	0.000287	0.0108	3.68	9071	47	525	10	[NRP1 - neuropilin 1, NRP2 - neuropilin 2, VEGFC - vascular endothelial growth factor c, PTK2B - protein tyrosine kinase 2 beta, EDN1 - endothelin 1, SRPX2 - sushi-repeat containing protein, x-linked 2, HDAC9 - histone deacetylase 9, BMPR2 - bone morphogenetic protein receptor, type ii (serine/threonine kinase), ETS1 - v-ets avian erythroblastosis virus e26 oncogene homolog 1, STAT5A - signal tra…
GO:0045639	positive regulation of myeloid cell differentiation	0.000287	0.0108	3.68	9071	47	525	10	[IL23A - interleukin 23, alpha subunit p19, RIPK1 - receptor (tnfrsf)-interacting serine-threonine kinase 1, FOS - fbj murine osteosarcoma viral oncogene homolog, SCIN - scinderin, CASP8 - caspase 8, apoptosis-related cysteine peptidase, ISG15 - isg15 ubiquitin-like modifier, TRIB1 - tribbles homolog 1 (drosophila), STAT1 - signal transducer and activator of transcription 1, 91kda, KLF10 - kruppe…
GO:0045621	positive regulation of lymphocyte differentiation	0.000287	0.0108	3.68	9071	47	525	10	[IL23A - interleukin 23, alpha subunit p19, AXL - axl receptor tyrosine kinase, IL15 - interleukin 15, PNP - purine nucleoside phosphorylase, ADAM8 - adam metallopeptidase domain 8, CD83 - cd83 molecule, RIPK2 - receptor-interacting serine-threonine kinase 2, IL7 - interleukin 7, CYLD - cylindromatosis (turban tumor syndrome), IL6 - interleukin 6 (interferon, beta 2)]
GO:0022408	negative regulation of cell-cell adhesion	0.000296	0.0111	2.88	9071	84	525	14	[FXYD5 - fxyd domain containing ion transport regulator 5, CEACAM1 - carcinoembryonic antigen-related cell adhesion molecule 1 (biliary glycoprotein), IL1RN - interleukin 1 receptor antagonist, CD274 - cd274 molecule, PODXL - podocalyxin-like, SDC4 - syndecan 4, KLF4 - kruppel-like factor 4 (gut), IRF1 - interferon regulatory factor 1, BMP2 - bone morphogenetic protein 2, IDO1 - indoleamine 2,3-d…
GO:0032642	regulation of chemokine production	0.000302	0.0113	3.99	9071	39	525	9	[EPHA2 - eph receptor a2, EGR1 - early growth response 1, TLR2 - toll-like receptor 2, RIPK2 - receptor-interacting serine-threonine kinase 2, EIF2AK2 - eukaryotic translation initiation factor 2-alpha kinase 2, IL6 - interleukin 6 (interferon, beta 2), IL1A - interleukin 1, alpha, TICAM1 - toll-like receptor adaptor molecule 1, KLF4 - kruppel-like factor 4 (gut)]
GO:0032675	regulation of interleukin-6 production	0.000303	0.0113	3.39	9071	56	525	11	[NOD1 - nucleotide-binding oligomerization domain containing 1, MYD88 - myeloid differentiation primary response 88, TNFAIP3 - tumor necrosis factor, alpha-induced protein 3, EREG - epiregulin, TLR2 - toll-like receptor 2, IFIH1 - interferon induced with helicase c domain 1, RIPK2 - receptor-interacting serine-threonine kinase 2, DDX58 - dead (asp-glu-ala-asp) box polypeptide 58, IL6 - interleuki…
GO:0097696	STAT cascade	0.000305	0.0113	5.04	9071	24	525	7	[JAK2 - janus kinase 2, SOCS3 - suppressor of cytokine signaling 3, STAT2 - signal transducer and activator of transcription 2, 113kda, NMI - n-myc (and stat) interactor, STAT1 - signal transducer and activator of transcription 1, 91kda, CCL2 - chemokine (c-c motif) ligand 2, STAT5A - signal transducer and activator of transcription 5a]
GO:0007259	JAK-STAT cascade	0.000305	0.0113	5.04	9071	24	525	7	[JAK2 - janus kinase 2, SOCS3 - suppressor of cytokine signaling 3, STAT2 - signal transducer and activator of transcription 2, 113kda, NMI - n-myc (and stat) interactor, STAT1 - signal transducer and activator of transcription 1, 91kda, CCL2 - chemokine (c-c motif) ligand 2, STAT5A - signal transducer and activator of transcription 5a]
GO:0031323	regulation of cellular metabolic process	0.000323	0.0119	1.19	9071	3344	525	231	[PCGF5 - polycomb group ring finger 5, DNAJA1 - dnaj (hsp40) homolog, subfamily a, member 1, MAP3K8 - mitogen-activated protein kinase kinase kinase 8, IER2 - immediate early response 2, TICAM1 - toll-like receptor adaptor molecule 1, SPP1 - secreted phosphoprotein 1, CARD11 - caspase recruitment domain family, member 11, NRP1 - neuropilin 1, BST2 - bone marrow stromal cell antigen 2, LDLR - low …
GO:0042542	response to hydrogen peroxide	0.000325	0.012	2.99	9071	75	525	13	[BAK1 - bcl2-antagonist/killer 1, SLC8A1 - solute carrier family 8 (sodium/calcium exchanger), member 1, KLF4 - kruppel-like factor 4 (gut), AXL - axl receptor tyrosine kinase, TXNIP - thioredoxin interacting protein, PTK2B - protein tyrosine kinase 2 beta, TNFAIP3 - tumor necrosis factor, alpha-induced protein 3, NR4A3 - nuclear receptor subfamily 4, group a, member 3, DUSP1 - dual specificity p…
GO:0097190	apoptotic signaling pathway	0.000337	0.0124	2.22	9071	171	525	22	[EPHA2 - eph receptor a2, CD38 - cd38 molecule, BAK1 - bcl2-antagonist/killer 1, IFI16 - interferon, gamma-inducible protein 16, BBC3 - bcl2 binding component 3, G0S2 - g0/g1switch 2, SRGN - serglycin, PPP1R15A - protein phosphatase 1, regulatory subunit 15a, CD40 - cd40 molecule, tnf receptor superfamily member 5, TICAM1 - toll-like receptor adaptor molecule 1, IL1A - interleukin 1, alpha, RIPK1…
GO:0006929	substrate-dependent cell migration	0.000337	0.0123	9.87	9071	7	525	4	[NRP1 - neuropilin 1, VEGFC - vascular endothelial growth factor c, SEMA3A - sema domain, immunoglobulin domain (ig), short basic domain, secreted, (semaphorin) 3a, ITGA2 - integrin, alpha 2 (cd49b, alpha 2 subunit of vla-2 receptor)]
GO:0032693	negative regulation of interleukin-10 production	0.000337	0.0123	9.87	9071	7	525	4	[IL23A - interleukin 23, alpha subunit p19, IDO1 - indoleamine 2,3-dioxygenase 1, PDCD1LG2 - programmed cell death 1 ligand 2, CD274 - cd274 molecule]
GO:0070234	positive regulation of T cell apoptotic process	0.000337	0.0123	9.87	9071	7	525	4	[IDO1 - indoleamine 2,3-dioxygenase 1, ADAM8 - adam metallopeptidase domain 8, CCL5 - chemokine (c-c motif) ligand 5, CD274 - cd274 molecule]
GO:0032844	regulation of homeostatic process	0.00034	0.0123	2	9071	242	525	28	[BAK1 - bcl2-antagonist/killer 1, PAPD5 - pap associated domain containing 5, STAT1 - signal transducer and activator of transcription 1, 91kda, SLC8A1 - solute carrier family 8 (sodium/calcium exchanger), member 1, CAMK2D - calcium/calmodulin-dependent protein kinase ii delta, SPP1 - secreted phosphoprotein 1, XRN1 - 5'-3' exoribonuclease 1, LDLR - low density lipoprotein receptor, ARRDC3 - arre…
GO:0033273	response to vitamin	0.000344	0.0124	3.6	9071	48	525	10	[BRIP1 - brca1 interacting protein c-terminal helicase 1, PTN - pleiotrophin, MEF2C - myocyte enhancer factor 2c, IL15 - interleukin 15, CCND1 - cyclin d1, ITGA2 - integrin, alpha 2 (cd49b, alpha 2 subunit of vla-2 receptor), CD40 - cd40 molecule, tnf receptor superfamily member 5, CDKN2D - cyclin-dependent kinase inhibitor 2d (p19, inhibits cdk4), TRIM25 - tripartite motif containing 25, SPP1 - …
GO:0071356	cellular response to tumor necrosis factor	0.000347	0.0125	3.14	9071	66	525	12	[RIPK1 - receptor (tnfrsf)-interacting serine-threonine kinase 1, NKX3-1 - nk3 homeobox 1, EDN1 - endothelin 1, ZFP36L2 - zfp36 ring finger protein-like 2, CX3CL1 - chemokine (c-x3-c motif) ligand 1, VCAM1 - vascular cell adhesion molecule 1, IL8 - interleukin 8, CCL5 - chemokine (c-c motif) ligand 5, CCL7 - chemokine (c-c motif) ligand 7, CCL2 - chemokine (c-c motif) ligand 2, IL6 - interleukin …
GO:0010557	positive regulation of macromolecule biosynthetic process	0.000357	0.0129	1.45	9071	955	525	80	[PCGF5 - polycomb group ring finger 5, FMR1 - fragile x mental retardation 1, IL15 - interleukin 15, IFI16 - interferon, gamma-inducible protein 16, NLRC5 - nlr family, card domain containing 5, IER2 - immediate early response 2, TICAM1 - toll-like receptor adaptor molecule 1, SPP1 - secreted phosphoprotein 1, IL23A - interleukin 23, alpha subunit p19, CARD11 - caspase recruitment domain family, …
GO:1902622	regulation of neutrophil migration	0.000373	0.0134	5.76	9071	18	525	6	[IL23A - interleukin 23, alpha subunit p19, CXCL5 - chemokine (c-x-c motif) ligand 5, EDN1 - endothelin 1, ADAM8 - adam metallopeptidase domain 8, IL8 - interleukin 8, IL1A - interleukin 1, alpha]
GO:0032735	positive regulation of interleukin-12 production	0.000373	0.0133	5.76	9071	18	525	6	[IL23A - interleukin 23, alpha subunit p19, IRF1 - interferon regulatory factor 1, IDO1 - indoleamine 2,3-dioxygenase 1, TLR2 - toll-like receptor 2, RIPK2 - receptor-interacting serine-threonine kinase 2, CD40 - cd40 molecule, tnf receptor superfamily member 5]
GO:0060330	regulation of response to interferon-gamma	0.000373	0.0133	5.76	9071	18	525	6	[JAK2 - janus kinase 2, SOCS3 - suppressor of cytokine signaling 3, NLRC5 - nlr family, card domain containing 5, IFNGR2 - interferon gamma receptor 2 (interferon gamma transducer 1), PARP9 - poly (adp-ribose) polymerase family, member 9, STAT1 - signal transducer and activator of transcription 1, 91kda]
GO:0031663	lipopolysaccharide-mediated signaling pathway	0.000373	0.0133	5.76	9071	18	525	6	[TLR2 - toll-like receptor 2, CCL5 - chemokine (c-c motif) ligand 5, RIPK2 - receptor-interacting serine-threonine kinase 2, CCL2 - chemokine (c-c motif) ligand 2, IRAK2 - interleukin-1 receptor-associated kinase 2, TICAM1 - toll-like receptor adaptor molecule 1]
GO:0042110	T cell activation	0.000377	0.0134	2.7	9071	96	525	15	[RSAD2 - radical s-adenosyl methionine domain containing 2, IL15 - interleukin 15, HLA-E - major histocompatibility complex, class i, e, RIPK2 - receptor-interacting serine-threonine kinase 2, CLEC7A - c-type lectin domain family 7, member a, CCND3 - cyclin d3, IL23A - interleukin 23, alpha subunit p19, EGR1 - early growth response 1, PTGER4 - prostaglandin e receptor 4 (subtype ep4), MALT1 - muc…
GO:0071216	cellular response to biotic stimulus	0.000381	0.0135	2.81	9071	86	525	14	[CMPK2 - cytidine monophosphate (ump-cmp) kinase 2, mitochondrial, RIPK2 - receptor-interacting serine-threonine kinase 2, CCL2 - chemokine (c-c motif) ligand 2, CD40 - cd40 molecule, tnf receptor superfamily member 5, TICAM1 - toll-like receptor adaptor molecule 1, AXL - axl receptor tyrosine kinase, TXNIP - thioredoxin interacting protein, CXCL16 - chemokine (c-x-c motif) ligand 16, MEF2C - myo…
GO:0007584	response to nutrient	0.000381	0.0134	2.81	9071	86	525	14	[BRIP1 - brca1 interacting protein c-terminal helicase 1, IL15 - interleukin 15, PTN - pleiotrophin, SLC8A1 - solute carrier family 8 (sodium/calcium exchanger), member 1, ITGA2 - integrin, alpha 2 (cd49b, alpha 2 subunit of vla-2 receptor), LIPG - lipase, endothelial, CD40 - cd40 molecule, tnf receptor superfamily member 5, CDKN2D - cyclin-dependent kinase inhibitor 2d (p19, inhibits cdk4), SPP1…
GO:0071774	response to fibroblast growth factor	0.000402	0.0142	4.84	9071	25	525	7	[ZFP36L2 - zfp36 ring finger protein-like 2, IL8 - interleukin 8, CCL5 - chemokine (c-c motif) ligand 5, SETX - senataxin, NR4A1 - nuclear receptor subfamily 4, group a, member 1, CCL2 - chemokine (c-c motif) ligand 2, IER2 - immediate early response 2]
GO:0001933	negative regulation of protein phosphorylation	0.000408	0.0143	1.95	9071	257	525	29	[XDH - xanthine dehydrogenase, DNAJA1 - dnaj (hsp40) homolog, subfamily a, member 1, BAK1 - bcl2-antagonist/killer 1, GADD45B - growth arrest and dna-damage-inducible, beta, RNF149 - ring finger protein 149, TRIB1 - tribbles homolog 1 (drosophila), PTPRR - protein tyrosine phosphatase, receptor type, r, ADAR - adenosine deaminase, rna-specific, RASSF2 - ras association (ralgds/af-6) domain family…
GO:1904018	positive regulation of vasculature development	0.000425	0.0149	2.92	9071	77	525	13	[CEACAM1 - carcinoembryonic antigen-related cell adhesion molecule 1 (biliary glycoprotein), VEGFC - vascular endothelial growth factor c, SRPX2 - sushi-repeat containing protein, x-linked 2, CFLAR - casp8 and fadd-like apoptosis regulator, IL1A - interleukin 1, alpha, EGR1 - early growth response 1, PTK2B - protein tyrosine kinase 2 beta, CX3CL1 - chemokine (c-x3-c motif) ligand 1, IL8 - interle…
GO:1904894	positive regulation of STAT cascade	0.000457	0.016	4.19	9071	33	525	8	[IL23A - interleukin 23, alpha subunit p19, IL15 - interleukin 15, SOCS3 - suppressor of cytokine signaling 3, JAK2 - janus kinase 2, CCL5 - chemokine (c-c motif) ligand 5, CYP1B1 - cytochrome p450, family 1, subfamily b, polypeptide 1, CD40 - cd40 molecule, tnf receptor superfamily member 5, IL6 - interleukin 6 (interferon, beta 2)]
GO:0051148	negative regulation of muscle cell differentiation	0.000457	0.0159	4.19	9071	33	525	8	[NOV - nephroblastoma overexpressed, BMP2 - bone morphogenetic protein 2, TBX3 - t-box 3, MSX1 - msh homeobox 1, FRS2 - fibroblast growth factor receptor substrate 2, EREG - epiregulin, SOX9 - sry (sex determining region y)-box 9, CFLAR - casp8 and fadd-like apoptosis regulator]
GO:0046427	positive regulation of JAK-STAT cascade	0.000457	0.0159	4.19	9071	33	525	8	[IL23A - interleukin 23, alpha subunit p19, IL15 - interleukin 15, SOCS3 - suppressor of cytokine signaling 3, JAK2 - janus kinase 2, CCL5 - chemokine (c-c motif) ligand 5, CYP1B1 - cytochrome p450, family 1, subfamily b, polypeptide 1, CD40 - cd40 molecule, tnf receptor superfamily member 5, IL6 - interleukin 6 (interferon, beta 2)]
GO:0009891	positive regulation of biosynthetic process	0.000463	0.016	1.42	9071	1022	525	84	[PCGF5 - polycomb group ring finger 5, FMR1 - fragile x mental retardation 1, IL15 - interleukin 15, IFI16 - interferon, gamma-inducible protein 16, NLRC5 - nlr family, card domain containing 5, IER2 - immediate early response 2, TICAM1 - toll-like receptor adaptor molecule 1, SPP1 - secreted phosphoprotein 1, IL23A - interleukin 23, alpha subunit p19, CARD11 - caspase recruitment domain family, …
GO:0051050	positive regulation of transport	0.000474	0.0164	1.63	9071	508	525	48	[PANX1 - pannexin 1, FMR1 - fragile x mental retardation 1, TOMM7 - translocase of outer mitochondrial membrane 7 homolog (yeast), BAK1 - bcl2-antagonist/killer 1, HLA-E - major histocompatibility complex, class i, e, GLRX - glutaredoxin (thioltransferase), ITGA2 - integrin, alpha 2 (cd49b, alpha 2 subunit of vla-2 receptor), RAB8B - rab8b, member ras oncogene family, CD274 - cd274 molecule, SPP1…
GO:0031328	positive regulation of cellular biosynthetic process	0.000475	0.0164	1.42	9071	1008	525	83	[PCGF5 - polycomb group ring finger 5, FMR1 - fragile x mental retardation 1, IL15 - interleukin 15, IFI16 - interferon, gamma-inducible protein 16, NLRC5 - nlr family, card domain containing 5, IER2 - immediate early response 2, TICAM1 - toll-like receptor adaptor molecule 1, SPP1 - secreted phosphoprotein 1, IL23A - interleukin 23, alpha subunit p19, CARD11 - caspase recruitment domain family, …
GO:0046596	regulation of viral entry into host cell	0.000518	0.0178	5.46	9071	19	525	6	[TRIM26 - tripartite motif containing 26, TRIM21 - tripartite motif containing 21, TRIM25 - tripartite motif containing 25, TRIM5 - tripartite motif containing 5, TRIM31 - tripartite motif containing 31, TRIM38 - tripartite motif containing 38]
GO:0035914	skeletal muscle cell differentiation	0.000524	0.0179	4.65	9071	26	525	7	[EGR1 - early growth response 1, FOS - fbj murine osteosarcoma viral oncogene homolog, FOXN2 - forkhead box n2, MEF2C - myocyte enhancer factor 2c, EGR2 - early growth response 2, NUPR1 - nuclear protein, transcriptional regulator, 1, ATF3 - activating transcription factor 3]
GO:0032501	multicellular organismal process	0.000536	0.0183	1.33	9071	1481	525	114	[EMP1 - epithelial membrane protein 1, LGMN - legumain, IL15 - interleukin 15, KRT39 - keratin 39, BTC - betacellulin, NRP1 - neuropilin 1, TMEM173 - transmembrane protein 173, BST2 - bone marrow stromal cell antigen 2, LDLR - low density lipoprotein receptor, IDO1 - indoleamine 2,3-dioxygenase 1, PML - promyelocytic leukemia, ZFP36L2 - zfp36 ring finger protein-like 2, RET - ret proto-oncogene, …
GO:0051248	negative regulation of protein metabolic process	0.000541	0.0184	1.54	9071	650	525	58	[XDH - xanthine dehydrogenase, DNAJA1 - dnaj (hsp40) homolog, subfamily a, member 1, FMR1 - fragile x mental retardation 1, IFI16 - interferon, gamma-inducible protein 16, PTPRR - protein tyrosine phosphatase, receptor type, r, XRN1 - 5'-3' exoribonuclease 1, LDLR - low density lipoprotein receptor, BST2 - bone marrow stromal cell antigen 2, NCOA7 - nuclear receptor coactivator 7, PML - promyeloc…
GO:2000377	regulation of reactive oxygen species metabolic process	0.000546	0.0186	2.72	9071	89	525	14	[XDH - xanthine dehydrogenase, MT3 - metallothionein 3, HK2 - hexokinase 2, CFLAR - casp8 and fadd-like apoptosis regulator, TICAM1 - toll-like receptor adaptor molecule 1, KLF4 - kruppel-like factor 4 (gut), RIPK1 - receptor (tnfrsf)-interacting serine-threonine kinase 1, PTK2B - protein tyrosine kinase 2 beta, JAK2 - janus kinase 2, EDN1 - endothelin 1, CD34 - cd34 molecule, GCH1 - gtp cyclohyd…
GO:0032647	regulation of interferon-alpha production	0.000556	0.0189	6.65	9071	13	525	5	[IRF7 - interferon regulatory factor 7, IFIH1 - interferon induced with helicase c domain 1, NMI - n-myc (and stat) interactor, RIPK2 - receptor-interacting serine-threonine kinase 2, DDX58 - dead (asp-glu-ala-asp) box polypeptide 58]
GO:0071359	cellular response to dsRNA	0.000556	0.0188	6.65	9071	13	525	5	[RALB - v-ral simian leukemia viral oncogene homolog b, TMEM173 - transmembrane protein 173, IFIH1 - interferon induced with helicase c domain 1, DDX58 - dead (asp-glu-ala-asp) box polypeptide 58, IFNB1 - interferon, beta 1, fibroblast]
GO:0042481	regulation of odontogenesis	0.000556	0.0188	6.65	9071	13	525	5	[BMP2 - bone morphogenetic protein 2, MSX1 - msh homeobox 1, EDN1 - endothelin 1, CD34 - cd34 molecule, SP6 - sp6 transcription factor]
GO:0002761	regulation of myeloid leukocyte differentiation	0.000565	0.019	3.17	9071	60	525	11	[RIPK1 - receptor (tnfrsf)-interacting serine-threonine kinase 1, IL23A - interleukin 23, alpha subunit p19, FOS - fbj murine osteosarcoma viral oncogene homolog, CEACAM1 - carcinoembryonic antigen-related cell adhesion molecule 1 (biliary glycoprotein), CASP8 - caspase 8, apoptosis-related cysteine peptidase, IRF7 - interferon regulatory factor 7, RASSF2 - ras association (ralgds/af-6) domain fa…
GO:0044057	regulation of system process	0.000602	0.0202	2.09	9071	190	525	23	[ERRFI1 - erbb receptor feedback inhibitor 1, FMR1 - fragile x mental retardation 1, CD38 - cd38 molecule, SEMA3A - sema domain, immunoglobulin domain (ig), short basic domain, secreted, (semaphorin) 3a, SLC8A1 - solute carrier family 8 (sodium/calcium exchanger), member 1, RAB8B - rab8b, member ras oncogene family, ITGA2 - integrin, alpha 2 (cd49b, alpha 2 subunit of vla-2 receptor), CAMK2D - ca…
GO:0061138	morphogenesis of a branching epithelium	0.000613	0.0205	2.69	9071	90	525	14	[EPHA2 - eph receptor a2, SOCS3 - suppressor of cytokine signaling 3, FRS2 - fibroblast growth factor receptor substrate 2, SOX9 - sry (sex determining region y)-box 9, TGM2 - transglutaminase 2, NRP1 - neuropilin 1, BMP2 - bone morphogenetic protein 2, EDNRA - endothelin receptor type a, TBX3 - t-box 3, NKX3-1 - nk3 homeobox 1, EDN1 - endothelin 1, PML - promyelocytic leukemia, MYC - v-myc avian…
GO:2001056	positive regulation of cysteine-type endopeptidase activity	0.000621	0.0207	2.81	9071	80	525	13	[XDH - xanthine dehydrogenase, TNFSF15 - tumor necrosis factor (ligand) superfamily, member 15, IFI16 - interferon, gamma-inducible protein 16, BAK1 - bcl2-antagonist/killer 1, RIPK2 - receptor-interacting serine-threonine kinase 2, RIPK1 - receptor (tnfrsf)-interacting serine-threonine kinase 1, NOD1 - nucleotide-binding oligomerization domain containing 1, PMAIP1 - phorbol-12-myristate-13-aceta…
GO:0051347	positive regulation of transferase activity	0.000643	0.0214	1.69	9071	420	525	41	[RALB - v-ral simian leukemia viral oncogene homolog b, BAK1 - bcl2-antagonist/killer 1, EREG - epiregulin, GADD45B - growth arrest and dna-damage-inducible, beta, MAP3K8 - mitogen-activated protein kinase kinase kinase 8, CCND3 - cyclin d3, FGD2 - fyve, rhogef and ph domain containing 2, SDC4 - syndecan 4, RIPK1 - receptor (tnfrsf)-interacting serine-threonine kinase 1, NOD1 - nucleotide-binding…
GO:0070230	positive regulation of lymphocyte apoptotic process	0.000644	0.0214	8.64	9071	8	525	4	[IDO1 - indoleamine 2,3-dioxygenase 1, ADAM8 - adam metallopeptidase domain 8, CCL5 - chemokine (c-c motif) ligand 5, CD274 - cd274 molecule]
GO:2000345	regulation of hepatocyte proliferation	0.000644	0.0213	8.64	9071	8	525	4	[CEACAM1 - carcinoembryonic antigen-related cell adhesion molecule 1 (biliary glycoprotein), PTN - pleiotrophin, TNFAIP3 - tumor necrosis factor, alpha-induced protein 3, CFLAR - casp8 and fadd-like apoptosis regulator]
GO:0052548	regulation of endopeptidase activity	0.000651	0.0215	2.04	9071	203	525	24	[XDH - xanthine dehydrogenase, TNFSF15 - tumor necrosis factor (ligand) superfamily, member 15, BAK1 - bcl2-antagonist/killer 1, IFI16 - interferon, gamma-inducible protein 16, MT3 - metallothionein 3, SERPINB9 - serpin peptidase inhibitor, clade b (ovalbumin), member 9, SERPING1 - serpin peptidase inhibitor, clade g (c1 inhibitor), member 1, RIPK2 - receptor-interacting serine-threonine kinase 2…
GO:0018108	peptidyl-tyrosine phosphorylation	0.000656	0.0216	2.57	9071	101	525	15	[EPHA2 - eph receptor a2, IL15 - interleukin 15, EREG - epiregulin, RIPK2 - receptor-interacting serine-threonine kinase 2, STAT5A - signal transducer and activator of transcription 5a, STYK1 - serine/threonine/tyrosine kinase 1, BTC - betacellulin, AXL - axl receptor tyrosine kinase, PTK2B - protein tyrosine kinase 2 beta, MST1R - macrophage stimulating 1 receptor (c-met-related tyrosine kinase)…
GO:0034121	regulation of toll-like receptor signaling pathway	0.000672	0.0221	4.48	9071	27	525	7	[RSAD2 - radical s-adenosyl methionine domain containing 2, IRF1 - interferon regulatory factor 1, IRF7 - interferon regulatory factor 7, TNFAIP3 - tumor necrosis factor, alpha-induced protein 3, TLR2 - toll-like receptor 2, WDFY1 - wd repeat and fyve domain containing 1, TICAM1 - toll-like receptor adaptor molecule 1]
GO:0032722	positive regulation of chemokine production	0.000672	0.0221	4.48	9071	27	525	7	[EGR1 - early growth response 1, TLR2 - toll-like receptor 2, RIPK2 - receptor-interacting serine-threonine kinase 2, EIF2AK2 - eukaryotic translation initiation factor 2-alpha kinase 2, IL6 - interleukin 6 (interferon, beta 2), IL1A - interleukin 1, alpha, TICAM1 - toll-like receptor adaptor molecule 1]
GO:0042531	positive regulation of tyrosine phosphorylation of STAT protein	0.000672	0.022	4.48	9071	27	525	7	[IL23A - interleukin 23, alpha subunit p19, IL15 - interleukin 15, SOCS3 - suppressor of cytokine signaling 3, JAK2 - janus kinase 2, CCL5 - chemokine (c-c motif) ligand 5, CD40 - cd40 molecule, tnf receptor superfamily member 5, IL6 - interleukin 6 (interferon, beta 2)]
GO:0051254	positive regulation of RNA metabolic process	0.000682	0.0223	1.46	9071	843	525	71	[PCGF5 - polycomb group ring finger 5, IFI16 - interferon, gamma-inducible protein 16, NLRC5 - nlr family, card domain containing 5, IER2 - immediate early response 2, SPP1 - secreted phosphoprotein 1, IL23A - interleukin 23, alpha subunit p19, TMEM173 - transmembrane protein 173, NCOA7 - nuclear receptor coactivator 7, PML - promyelocytic leukemia, ZFP36L2 - zfp36 ring finger protein-like 2, TLR…
GO:0071375	cellular response to peptide hormone stimulus	0.000687	0.0224	2.66	9071	91	525	14	[ERRFI1 - erbb receptor feedback inhibitor 1, BRIP1 - brca1 interacting protein c-terminal helicase 1, CEACAM1 - carcinoembryonic antigen-related cell adhesion molecule 1 (biliary glycoprotein), CFLAR - casp8 and fadd-like apoptosis regulator, GNB4 - guanine nucleotide binding protein (g protein), beta polypeptide 4, CPEB2 - cytoplasmic polyadenylation element binding protein 2, NR4A2 - nuclear r…
GO:0018212	peptidyl-tyrosine modification	0.000729	0.0237	2.54	9071	102	525	15	[EPHA2 - eph receptor a2, IL15 - interleukin 15, EREG - epiregulin, RIPK2 - receptor-interacting serine-threonine kinase 2, STAT5A - signal transducer and activator of transcription 5a, STYK1 - serine/threonine/tyrosine kinase 1, BTC - betacellulin, AXL - axl receptor tyrosine kinase, PTK2B - protein tyrosine kinase 2 beta, MST1R - macrophage stimulating 1 receptor (c-met-related tyrosine kinase)…
GO:0032606	type I interferon production	0.000738	0.0239	12.96	9071	4	525	3	[TMEM173 - transmembrane protein 173, IRF7 - interferon regulatory factor 7, TRIM56 - tripartite motif containing 56]
GO:1900017	positive regulation of cytokine production involved in inflammatory response	0.000738	0.0239	12.96	9071	4	525	3	[MYD88 - myeloid differentiation primary response 88, GBP5 - guanylate binding protein 5, TICAM1 - toll-like receptor adaptor molecule 1]
GO:0002716	negative regulation of natural killer cell mediated immunity	0.000738	0.0238	12.96	9071	4	525	3	[CEACAM1 - carcinoembryonic antigen-related cell adhesion molecule 1 (biliary glycoprotein), SERPINB9 - serpin peptidase inhibitor, clade b (ovalbumin), member 9, HLA-E - major histocompatibility complex, class i, e]
GO:0034134	toll-like receptor 2 signaling pathway	0.000738	0.0237	12.96	9071	4	525	3	[TLR2 - toll-like receptor 2, RIPK2 - receptor-interacting serine-threonine kinase 2, PIK3AP1 - phosphoinositide-3-kinase adaptor protein 1]
GO:0002676	regulation of chronic inflammatory response	0.000738	0.0237	12.96	9071	4	525	3	[IDO1 - indoleamine 2,3-dioxygenase 1, TNFAIP3 - tumor necrosis factor, alpha-induced protein 3, CCL5 - chemokine (c-c motif) ligand 5]
GO:0045953	negative regulation of natural killer cell mediated cytotoxicity	0.000738	0.0236	12.96	9071	4	525	3	[CEACAM1 - carcinoembryonic antigen-related cell adhesion molecule 1 (biliary glycoprotein), SERPINB9 - serpin peptidase inhibitor, clade b (ovalbumin), member 9, HLA-E - major histocompatibility complex, class i, e]
GO:2000347	positive regulation of hepatocyte proliferation	0.000738	0.0236	12.96	9071	4	525	3	[PTN - pleiotrophin, TNFAIP3 - tumor necrosis factor, alpha-induced protein 3, CFLAR - casp8 and fadd-like apoptosis regulator]
GO:0097491	sympathetic neuron projection guidance	0.000738	0.0235	12.96	9071	4	525	3	[NRP1 - neuropilin 1, NRP2 - neuropilin 2, SEMA3A - sema domain, immunoglobulin domain (ig), short basic domain, secreted, (semaphorin) 3a]
GO:0097490	sympathetic neuron projection extension	0.000738	0.0235	12.96	9071	4	525	3	[NRP1 - neuropilin 1, NRP2 - neuropilin 2, SEMA3A - sema domain, immunoglobulin domain (ig), short basic domain, secreted, (semaphorin) 3a]
GO:0045893	positive regulation of transcription, DNA-templated	0.000745	0.0236	1.46	9071	802	525	68	[PCGF5 - polycomb group ring finger 5, IFI16 - interferon, gamma-inducible protein 16, NLRC5 - nlr family, card domain containing 5, IER2 - immediate early response 2, SPP1 - secreted phosphoprotein 1, IL23A - interleukin 23, alpha subunit p19, TMEM173 - transmembrane protein 173, NCOA7 - nuclear receptor coactivator 7, PML - promyelocytic leukemia, TLR2 - toll-like receptor 2, RET - ret proto-on…
GO:1903508	positive regulation of nucleic acid-templated transcription	0.000745	0.0236	1.46	9071	802	525	68	[PCGF5 - polycomb group ring finger 5, IFI16 - interferon, gamma-inducible protein 16, NLRC5 - nlr family, card domain containing 5, IER2 - immediate early response 2, SPP1 - secreted phosphoprotein 1, IL23A - interleukin 23, alpha subunit p19, TMEM173 - transmembrane protein 173, NCOA7 - nuclear receptor coactivator 7, PML - promyelocytic leukemia, TLR2 - toll-like receptor 2, RET - ret proto-on…
GO:1902680	positive regulation of RNA biosynthetic process	0.000771	0.0243	1.46	9071	803	525	68	[PCGF5 - polycomb group ring finger 5, IFI16 - interferon, gamma-inducible protein 16, NLRC5 - nlr family, card domain containing 5, IER2 - immediate early response 2, SPP1 - secreted phosphoprotein 1, IL23A - interleukin 23, alpha subunit p19, TMEM173 - transmembrane protein 173, NCOA7 - nuclear receptor coactivator 7, PML - promyelocytic leukemia, TLR2 - toll-like receptor 2, RET - ret proto-on…
GO:0032269	negative regulation of cellular protein metabolic process	0.000774	0.0243	1.54	9071	617	525	55	[XDH - xanthine dehydrogenase, DNAJA1 - dnaj (hsp40) homolog, subfamily a, member 1, FMR1 - fragile x mental retardation 1, IFI16 - interferon, gamma-inducible protein 16, PTPRR - protein tyrosine phosphatase, receptor type, r, XRN1 - 5'-3' exoribonuclease 1, BST2 - bone marrow stromal cell antigen 2, NCOA7 - nuclear receptor coactivator 7, PML - promyelocytic leukemia, ZFP36L2 - zfp36 ring finge…
GO:0050728	negative regulation of inflammatory response	0.00078	0.0245	3.53	9071	44	525	9	[NOV - nephroblastoma overexpressed, PTGER4 - prostaglandin e receptor 4 (subtype ep4), METRNL - meteorin, glial cell differentiation regulator-like, TNFAIP6 - tumor necrosis factor, alpha-induced protein 6, SOCS3 - suppressor of cytokine signaling 3, TNFAIP3 - tumor necrosis factor, alpha-induced protein 3, NT5E - 5'-nucleotidase, ecto (cd73), ETS1 - v-ets avian erythroblastosis virus e26 oncoge…
GO:0071417	cellular response to organonitrogen compound	0.000795	0.0249	1.98	9071	218	525	25	[SLC8A1 - solute carrier family 8 (sodium/calcium exchanger), member 1, GNB4 - guanine nucleotide binding protein (g protein), beta polypeptide 4, NOD1 - nucleotide-binding oligomerization domain containing 1, EGR1 - early growth response 1, XRN1 - 5'-3' exoribonuclease 1, NR4A2 - nuclear receptor subfamily 4, group a, member 2, MEF2C - myocyte enhancer factor 2c, CASP4 - caspase 4, apoptosis-rel…
GO:0010922	positive regulation of phosphatase activity	0.000824	0.0257	6.17	9071	14	525	5	[BMP2 - bone morphogenetic protein 2, MEF2C - myocyte enhancer factor 2c, JAK2 - janus kinase 2, ITGA2 - integrin, alpha 2 (cd49b, alpha 2 subunit of vla-2 receptor), PPP1R15A - protein phosphatase 1, regulatory subunit 15a]
GO:0050829	defense response to Gram-negative bacterium	0.000852	0.0266	4.32	9071	28	525	7	[IL23A - interleukin 23, alpha subunit p19, IL22RA1 - interleukin 22 receptor, alpha 1, GSDMD - gasdermin d, HIST1H2BJ - histone cluster 1, h2bj, HIST1H2BK - histone cluster 1, h2bk, OPTN - optineurin, IL6 - interleukin 6 (interferon, beta 2)]
GO:0071456	cellular response to hypoxia	0.000868	0.027	3.02	9071	63	525	11	[BRIP1 - brca1 interacting protein c-terminal helicase 1, PMAIP1 - phorbol-12-myristate-13-acetate-induced protein 1, PTN - pleiotrophin, NKX3-1 - nk3 homeobox 1, MT3 - metallothionein 3, EDN1 - endothelin 1, ADAM8 - adam metallopeptidase domain 8, CFLAR - casp8 and fadd-like apoptosis regulator, SLC8A1 - solute carrier family 8 (sodium/calcium exchanger), member 1, MYC - v-myc avian myelocytomat…
GO:0032092	positive regulation of protein binding	0.000868	0.0269	3.02	9071	63	525	11	[RALB - v-ral simian leukemia viral oncogene homolog b, NRP1 - neuropilin 1, TMEM173 - transmembrane protein 173, BMP2 - bone morphogenetic protein 2, MEF2C - myocyte enhancer factor 2c, RIPK2 - receptor-interacting serine-threonine kinase 2, GCG - glucagon, ITGA2 - integrin, alpha 2 (cd49b, alpha 2 subunit of vla-2 receptor), BAMBI - bmp and activin membrane-bound inhibitor, CAPRIN2 - caprin fam…
GO:0006468	protein phosphorylation	0.000909	0.0281	1.57	9071	551	525	50	[MAK - male germ cell-associated kinase, IL15 - interleukin 15, MAP3K8 - mitogen-activated protein kinase kinase kinase 8, CAMK2D - calcium/calmodulin-dependent protein kinase ii delta, BTC - betacellulin, PTK2B - protein tyrosine kinase 2 beta, ZFP36L2 - zfp36 ring finger protein-like 2, PML - promyelocytic leukemia, TLR2 - toll-like receptor 2, RET - ret proto-oncogene, RASGRP3 - ras guanyl rel…
GO:0010628	positive regulation of gene expression	0.000925	0.0286	1.4	9071	1015	525	82	[PCGF5 - polycomb group ring finger 5, FMR1 - fragile x mental retardation 1, IFI16 - interferon, gamma-inducible protein 16, NLRC5 - nlr family, card domain containing 5, IER2 - immediate early response 2, TICAM1 - toll-like receptor adaptor molecule 1, SPP1 - secreted phosphoprotein 1, IL23A - interleukin 23, alpha subunit p19, TMEM173 - transmembrane protein 173, LDLR - low density lipoprotein…
GO:0010468	regulation of gene expression	0.000929	0.0286	1.22	9071	2457	525	174	[PCGF5 - polycomb group ring finger 5, FMR1 - fragile x mental retardation 1, FAM46A - family with sequence similarity 46, member a, IER2 - immediate early response 2, TICAM1 - toll-like receptor adaptor molecule 1, SPP1 - secreted phosphoprotein 1, CARD11 - caspase recruitment domain family, member 11, DRAP1 - dr1-associated protein 1 (negative cofactor 2 alpha), XRN1 - 5'-3' exoribonuclease 1, …
GO:0032570	response to progesterone	0.000938	0.0288	4.94	9071	21	525	6	[FOS - fbj murine osteosarcoma viral oncogene homolog, TXNIP - thioredoxin interacting protein, CD38 - cd38 molecule, PTN - pleiotrophin, TLR2 - toll-like receptor 2, CLDN4 - claudin 4]
GO:0070423	nucleotide-binding oligomerization domain containing signaling pathway	0.000938	0.0288	4.94	9071	21	525	6	[NOD1 - nucleotide-binding oligomerization domain containing 1, CASP8 - caspase 8, apoptosis-related cysteine peptidase, TNFAIP3 - tumor necrosis factor, alpha-induced protein 3, RIPK2 - receptor-interacting serine-threonine kinase 2, CYLD - cylindromatosis (turban tumor syndrome), IRAK2 - interleukin-1 receptor-associated kinase 2]
GO:0033574	response to testosterone	0.000938	0.0287	4.94	9071	21	525	6	[XRN1 - 5'-3' exoribonuclease 1, NKX3-1 - nk3 homeobox 1, EDN1 - endothelin 1, DUSP1 - dual specificity phosphatase 1, CFLAR - casp8 and fadd-like apoptosis regulator, SPP1 - secreted phosphoprotein 1]
GO:0043434	response to peptide hormone	0.000971	0.0296	2.15	9071	161	525	20	[ERRFI1 - erbb receptor feedback inhibitor 1, BRIP1 - brca1 interacting protein c-terminal helicase 1, CEACAM1 - carcinoembryonic antigen-related cell adhesion molecule 1 (biliary glycoprotein), PNPT1 - polyribonucleotide nucleotidyltransferase 1, EREG - epiregulin, EGR2 - early growth response 2, STAT1 - signal transducer and activator of transcription 1, 91kda, CFLAR - casp8 and fadd-like apopt…
Species used: Homo sapiens The system has recognized 10615 genes out of 14271 gene terms entered by the user. 10615 genes were recognized by gene symbol and 0 genes by other gene IDs . 576 duplicate genes were removed (keeping the highest ranking instance of each gene) leaving a total of 10039 genes. Only 9071 of these genes are associated with a GO term.
The GOrilla database was last updated on Aug 26, 2017
'P-value' is the enrichment p-value computed according to the mHG or HG model. This p-value is not corrected for multiple testing of 13098 GO terms.
'FDR q-value' is the correction of the above p-value for multiple testing using the Benjamini and Hochberg (1995) method.
Namely, for the ith term (ranked according to p-value) the FDR q-value is (p-value * number of GO terms) / i.
Enrichment (N, B, n, b) is defined as follows:
N - is the total number of genes
B - is the total number of genes associated with a specific GO term
n - is the number of genes in the top of the user's input list or in the target set when appropriate
b - is the number of genes in the intersection
Enrichment = (b/n) / (B/N)
Genes: For each GO term you can see the list of associated genes that appear in the optimal top of the list.
Each gene name is specified by gene symbol followed by a short description of the gene

## Sheet: GOrilla NDvsHD Down
Related to Figure 1B, Table S1: GO term enrichment of genes that were significantly down-regulated following H5N1 infection (ND vs HD Down).																Figure 1. Human host gene expression profiles following HPAI H5N1 infection and apocynin treatment. Genes that were statistically upregulated (shown as red circles) or downregulated (shown as blue circles) were assessed in pairwise comparisons as indicated. Data are plotted as the mean FPKM of each gene obtained from HD or HA against a Log2 fold change compared to ND as (A) ND vs. HD.
GO Term	Description	P-value	FDR q-value	Enrichment	N	B	n	b	Genes
GO:0032501	multicellular organismal process	6.08e-08	0.000796	1.88	9033	1475	222	68	[PRSS1 - protease, serine, 1 (trypsin 1), HMGB3 - high mobility group box 3, ELF5 - e74-like factor 5 (ets domain transcription factor), AKR1C2 - aldo-keto reductase family 1, member c2, PGC - progastricsin (pepsinogen c), VANGL2 - vangl planar cell polarity protein 2, SFTPA1 - surfactant protein a1, LRRK2 - leucine-rich repeat kinase 2, FRAT2 - frequently rearranged in advanced t-cell lymphomas …
GO:0007586	digestion	3.06e-07	0.002	18.78	9033	13	222	6	[PPARGC1A - peroxisome proliferator-activated receptor gamma, coactivator 1 alpha, CTSE - cathepsin e, PRSS1 - protease, serine, 1 (trypsin 1), VIPR1 - vasoactive intestinal peptide receptor 1, AKR1C2 - aldo-keto reductase family 1, member c2, PGC - progastricsin (pepsinogen c)]
GO:0003149	membranous septum morphogenesis	4.52e-07	0.00197	25.43	9033	8	222	5	[FGFR2 - fibroblast growth factor receptor 2, TGFB2 - transforming growth factor, beta 2, FZD1 - frizzled family receptor 1, FZD2 - frizzled family receptor 2, VANGL2 - vangl planar cell polarity protein 2]
GO:0060415	muscle tissue morphogenesis	9.59e-07	0.00314	9.86	9033	33	222	8	[FGFR2 - fibroblast growth factor receptor 2, MYLK - myosin light chain kinase, TGFB2 - transforming growth factor, beta 2, TPM1 - tropomyosin 1 (alpha), FZD1 - frizzled family receptor 1, NOTCH1 - notch 1, FZD2 - frizzled family receptor 2, VANGL2 - vangl planar cell polarity protein 2]
GO:0006069	ethanol oxidation	5.13e-06	0.0134	27.13	9033	6	222	4	[ALDH1B1 - aldehyde dehydrogenase 1 family, member b1, ACSS1 - acyl-coa synthetase short-chain family member 1, ADH7 - alcohol dehydrogenase 7 (class iv), mu or sigma polypeptide, ALDH1A1 - aldehyde dehydrogenase 1 family, member a1]
GO:0006067	ethanol metabolic process	2.3e-05	0.0501	20.34	9033	8	222	4	[ALDH1B1 - aldehyde dehydrogenase 1 family, member b1, ACSS1 - acyl-coa synthetase short-chain family member 1, ADH7 - alcohol dehydrogenase 7 (class iv), mu or sigma polypeptide, ALDH1A1 - aldehyde dehydrogenase 1 family, member a1]
GO:1901861	regulation of muscle tissue development	2.37e-05	0.0442	5.72	9033	64	222	9	[FGFR2 - fibroblast growth factor receptor 2, PPARGC1A - peroxisome proliferator-activated receptor gamma, coactivator 1 alpha, CCNB1 - cyclin b1, AKAP6 - a kinase (prka) anchor protein 6, GJA1 - gap junction protein, alpha 1, 43kda, CDON - cell adhesion associated, oncogene regulated, CENPF - centromere protein f, 350/400kda, TP73 - tumor protein p73, NOTCH1 - notch 1]
GO:1902533	positive regulation of intracellular signal transduction	5.02e-05	0.082	2.23	9033	510	222	28	[FGFR2 - fibroblast growth factor receptor 2, CXXC5 - cxxc finger protein 5, AKR1C2 - aldo-keto reductase family 1, member c2, TP73 - tumor protein p73, VANGL2 - vangl planar cell polarity protein 2, KDR - kinase insert domain receptor (a type iii receptor tyrosine kinase), BMF - bcl2 modifying factor, LRRK2 - leucine-rich repeat kinase 2, CDON - cell adhesion associated, oncogene regulated, PRR5…
GO:0045927	positive regulation of growth	5.15e-05	0.0748	3.67	9033	144	222	13	[FGFR2 - fibroblast growth factor receptor 2, AKAP6 - a kinase (prka) anchor protein 6, TGFB2 - transforming growth factor, beta 2, INSR - insulin receptor, WFS1 - wolfram syndrome 1 (wolframin), TFCP2L1 - transcription factor cp2-like 1, S100A8 - s100 calcium binding protein a8, HYAL1 - hyaluronoglucosaminidase 1, S100A9 - s100 calcium binding protein a9, NTN1 - netrin 1, CCNB1 - cyclin b1, SMO …
GO:0003158	endothelium development	5.75e-05	0.0752	30.52	9033	4	222	3	[KDR - kinase insert domain receptor (a type iii receptor tyrosine kinase), GJA1 - gap junction protein, alpha 1, 43kda, SLC40A1 - solute carrier family 40 (iron-regulated transporter), member 1]
GO:0003008	system process	5.84e-05	0.0695	2.26	9033	487	222	27	[CNTNAP2 - contactin associated protein-like 2, KLF15 - kruppel-like factor 15, TPM1 - tropomyosin 1 (alpha), GAMT - guanidinoacetate n-methyltransferase, SCNN1G - sodium channel, non-voltage-gated 1, gamma subunit, BTG2 - btg family, member 2, SCNN1B - sodium channel, non-voltage-gated 1, beta subunit, PPARGC1A - peroxisome proliferator-activated receptor gamma, coactivator 1 alpha, CRYM - cryst…
GO:0055021	regulation of cardiac muscle tissue growth	6.09e-05	0.0664	8.42	9033	29	222	6	[FGFR2 - fibroblast growth factor receptor 2, CCNB1 - cyclin b1, GJA1 - gap junction protein, alpha 1, 43kda, AKAP6 - a kinase (prka) anchor protein 6, TP73 - tumor protein p73, NOTCH1 - notch 1]
GO:0001708	cell fate specification	7.52e-05	0.0757	10.71	9033	19	222	5	[EYA2 - eyes absent homolog 2 (drosophila), CDON - cell adhesion associated, oncogene regulated, SMO - smoothened, frizzled family receptor, SOX2 - sry (sex determining region y)-box 2, NOTCH1 - notch 1]
GO:0034308	primary alcohol metabolic process	9.83e-05	0.0918	10.17	9033	20	222	5	[RDH10 - retinol dehydrogenase 10 (all-trans), ALDH1B1 - aldehyde dehydrogenase 1 family, member b1, ACSS1 - acyl-coa synthetase short-chain family member 1, ADH7 - alcohol dehydrogenase 7 (class iv), mu or sigma polypeptide, ALDH1A1 - aldehyde dehydrogenase 1 family, member a1]
GO:1901700	response to oxygen-containing compound	9.9e-05	0.0864	1.99	9033	674	222	33	[FGFR2 - fibroblast growth factor receptor 2, KLF15 - kruppel-like factor 15, TPM1 - tropomyosin 1 (alpha), AKR1C2 - aldo-keto reductase family 1, member c2, HYAL1 - hyaluronoglucosaminidase 1, BTG2 - btg family, member 2, PPARGC1A - peroxisome proliferator-activated receptor gamma, coactivator 1 alpha, LRRK2 - leucine-rich repeat kinase 2, HADH - hydroxyacyl-coa dehydrogenase, SMO - smoothened, …
GO:0044281	small molecule metabolic process	0.000103	0.0844	1.8	9033	949	222	42	[SLC6A6 - solute carrier family 6 (neurotransmitter transporter), member 6, ACSS1 - acyl-coa synthetase short-chain family member 1, MCCC1 - methylcrotonoyl-coa carboxylase 1 (alpha), PRSS1 - protease, serine, 1 (trypsin 1), GAMT - guanidinoacetate n-methyltransferase, PLCH2 - phospholipase c, eta 2, FMO2 - flavin containing monooxygenase 2 (non-functional), AKR1C2 - aldo-keto reductase family 1,…
GO:1901863	positive regulation of muscle tissue development	0.000109	0.0841	7.63	9033	32	222	6	[FGFR2 - fibroblast growth factor receptor 2, PPARGC1A - peroxisome proliferator-activated receptor gamma, coactivator 1 alpha, CCNB1 - cyclin b1, AKAP6 - a kinase (prka) anchor protein 6, CDON - cell adhesion associated, oncogene regulated, NOTCH1 - notch 1]
GO:0060420	regulation of heart growth	0.000109	0.0794	7.63	9033	32	222	6	[FGFR2 - fibroblast growth factor receptor 2, GJA1 - gap junction protein, alpha 1, 43kda, CCNB1 - cyclin b1, AKAP6 - a kinase (prka) anchor protein 6, TP73 - tumor protein p73, NOTCH1 - notch 1]
GO:0022404	molting cycle process	0.000117	0.0803	6.19	9033	46	222	7	[FGFR2 - fibroblast growth factor receptor 2, TGFB2 - transforming growth factor, beta 2, LDB1 - lim domain binding 1, SMO - smoothened, frizzled family receptor, NOTCH1 - notch 1, LRIG1 - leucine-rich repeats and immunoglobulin-like domains 1, VANGL2 - vangl planar cell polarity protein 2]
GO:0022405	hair cycle process	0.000117	0.0763	6.19	9033	46	222	7	[FGFR2 - fibroblast growth factor receptor 2, TGFB2 - transforming growth factor, beta 2, LDB1 - lim domain binding 1, SMO - smoothened, frizzled family receptor, NOTCH1 - notch 1, LRIG1 - leucine-rich repeats and immunoglobulin-like domains 1, VANGL2 - vangl planar cell polarity protein 2]
GO:1901615	organic hydroxy compound metabolic process	0.000124	0.0774	3.04	9033	201	222	15	[IP6K3 - inositol hexakisphosphate kinase 3, TGFB2 - transforming growth factor, beta 2, ACSS1 - acyl-coa synthetase short-chain family member 1, ADH7 - alcohol dehydrogenase 7 (class iv), mu or sigma polypeptide, CAT - catalase, PLCH2 - phospholipase c, eta 2, INPP5D - inositol polyphosphate-5-phosphatase, 145kda, SORL1 - sortilin-related receptor, l(dlr class) a repeats containing, RDH10 - reti…
GO:0016202	regulation of striated muscle tissue development	0.000127	0.0752	5.25	9033	62	222	8	[FGFR2 - fibroblast growth factor receptor 2, CCNB1 - cyclin b1, AKAP6 - a kinase (prka) anchor protein 6, GJA1 - gap junction protein, alpha 1, 43kda, CDON - cell adhesion associated, oncogene regulated, CENPF - centromere protein f, 350/400kda, TP73 - tumor protein p73, NOTCH1 - notch 1]
GO:0003150	muscular septum morphogenesis	0.000141	0.0803	24.41	9033	5	222	3	[FZD1 - frizzled family receptor 1, FZD2 - frizzled family receptor 2, VANGL2 - vangl planar cell polarity protein 2]
GO:0048634	regulation of muscle organ development	0.000142	0.0773	5.17	9033	63	222	8	[FGFR2 - fibroblast growth factor receptor 2, CCNB1 - cyclin b1, AKAP6 - a kinase (prka) anchor protein 6, GJA1 - gap junction protein, alpha 1, 43kda, CDON - cell adhesion associated, oncogene regulated, CENPF - centromere protein f, 350/400kda, TP73 - tumor protein p73, NOTCH1 - notch 1]
GO:0042127	regulation of cell proliferation	0.000144	0.0755	1.86	9033	808	222	37	[FGFR2 - fibroblast growth factor receptor 2, PRC1 - protein regulator of cytokinesis 1, VTCN1 - v-set domain containing t cell activation inhibitor 1, MXD4 - max dimerization protein 4, TPM1 - tropomyosin 1 (alpha), TP73 - tumor protein p73, AKR1C2 - aldo-keto reductase family 1, member c2, HYAL1 - hyaluronoglucosaminidase 1, CDCA7 - cell division cycle associated 7, AZGP1 - alpha-2-glycoprotein…
GO:0048103	somatic stem cell division	0.000151	0.0757	13.56	9033	12	222	4	[FGFR2 - fibroblast growth factor receptor 2, TGFB2 - transforming growth factor, beta 2, NOTCH1 - notch 1, VANGL2 - vangl planar cell polarity protein 2]
GO:0060043	regulation of cardiac muscle cell proliferation	0.00016	0.0777	9.25	9033	22	222	5	[FGFR2 - fibroblast growth factor receptor 2, CCNB1 - cyclin b1, GJA1 - gap junction protein, alpha 1, 43kda, TP73 - tumor protein p73, NOTCH1 - notch 1]
GO:0006066	alcohol metabolic process	0.000188	0.088	3.44	9033	142	222	12	[SORL1 - sortilin-related receptor, l(dlr class) a repeats containing, IP6K3 - inositol hexakisphosphate kinase 3, RDH10 - retinol dehydrogenase 10 (all-trans), ALDH1B1 - aldehyde dehydrogenase 1 family, member b1, ACSS1 - acyl-coa synthetase short-chain family member 1, PCSK9 - proprotein convertase subtilisin/kexin type 9, ADH7 - alcohol dehydrogenase 7 (class iv), mu or sigma polypeptide, CAT …
GO:0007186	G-protein coupled receptor signaling pathway	0.000236	0.106	2.87	9033	213	222	15	[P2RY2 - purinergic receptor p2y, g-protein coupled, 2, INSR - insulin receptor, GPR85 - g protein-coupled receptor 85, HPGD - hydroxyprostaglandin dehydrogenase 15-(nad), VIPR1 - vasoactive intestinal peptide receptor 1, AKR1C2 - aldo-keto reductase family 1, member c2, GPR125 - g protein-coupled receptor 125, GPRC5C - g protein-coupled receptor, family c, group 5, member c, ACKR3 - atypical che…
GO:0051239	regulation of multicellular organismal process	0.000242	0.106	1.58	9033	1414	222	55	[VTCN1 - v-set domain containing t cell activation inhibitor 1, PTPRS - protein tyrosine phosphatase, receptor type, s, VANGL2 - vangl planar cell polarity protein 2, KDR - kinase insert domain receptor (a type iii receptor tyrosine kinase), LRRK2 - leucine-rich repeat kinase 2, CDON - cell adhesion associated, oncogene regulated, LFNG - lfng o-fucosylpeptide 3-beta-n-acetylglucosaminyltransferas…
GO:0032502	developmental process	0.000252	0.106	1.4	9033	2407	222	83	[HMGB3 - high mobility group box 3, PTPRS - protein tyrosine phosphatase, receptor type, s, ELF5 - e74-like factor 5 (ets domain transcription factor), AKR1C2 - aldo-keto reductase family 1, member c2, VANGL2 - vangl planar cell polarity protein 2, KDR - kinase insert domain receptor (a type iii receptor tyrosine kinase), LRRK2 - leucine-rich repeat kinase 2, CDON - cell adhesion associated, onco…
GO:1904035	regulation of epithelial cell apoptotic process	0.000253	0.103	6.6	9033	37	222	6	[KDR - kinase insert domain receptor (a type iii receptor tyrosine kinase), NDNF - neuron-derived neurotrophic factor, PPARGC1A - peroxisome proliferator-activated receptor gamma, coactivator 1 alpha, CD248 - cd248 molecule, endosialin, WFS1 - wolfram syndrome 1 (wolframin), PDCD4 - programmed cell death 4 (neoplastic transformation inhibitor)]
GO:0046620	regulation of organ growth	0.000257	0.102	5.48	9033	52	222	7	[FGFR2 - fibroblast growth factor receptor 2, CCNB1 - cyclin b1, AKAP6 - a kinase (prka) anchor protein 6, GJA1 - gap junction protein, alpha 1, 43kda, SMO - smoothened, frizzled family receptor, TP73 - tumor protein p73, NOTCH1 - notch 1]
GO:0050909	sensory perception of taste	0.000277	0.107	20.34	9033	6	222	3	[SCNN1G - sodium channel, non-voltage-gated 1, gamma subunit, SCNN1B - sodium channel, non-voltage-gated 1, beta subunit, CD36 - cd36 molecule (thrombospondin receptor)]
GO:0031069	hair follicle morphogenesis	0.000293	0.109	11.63	9033	14	222	4	[FGFR2 - fibroblast growth factor receptor 2, TGFB2 - transforming growth factor, beta 2, SMO - smoothened, frizzled family receptor, NOTCH1 - notch 1]
GO:0017145	stem cell division	0.000293	0.106	11.63	9033	14	222	4	[FGFR2 - fibroblast growth factor receptor 2, TGFB2 - transforming growth factor, beta 2, NOTCH1 - notch 1, VANGL2 - vangl planar cell polarity protein 2]
GO:0003012	muscle system process	0.000334	0.118	3.73	9033	109	222	10	[KLF15 - kruppel-like factor 15, PPARGC1A - peroxisome proliferator-activated receptor gamma, coactivator 1 alpha, MYLK - myosin light chain kinase, GJA1 - gap junction protein, alpha 1, 43kda, TPM1 - tropomyosin 1 (alpha), OBSL1 - obscurin-like 1, RCSD1 - rcsd domain containing 1, GAMT - guanidinoacetate n-methyltransferase, VIPR1 - vasoactive intestinal peptide receptor 1, KCNQ1 - potassium vol…
GO:0055024	regulation of cardiac muscle tissue development	0.000341	0.117	6.26	9033	39	222	6	[FGFR2 - fibroblast growth factor receptor 2, CCNB1 - cyclin b1, GJA1 - gap junction protein, alpha 1, 43kda, AKAP6 - a kinase (prka) anchor protein 6, TP73 - tumor protein p73, NOTCH1 - notch 1]
GO:0048856	anatomical structure development	0.000347	0.116	1.51	9033	1640	222	61	[HMGB3 - high mobility group box 3, PTPRS - protein tyrosine phosphatase, receptor type, s, VANGL2 - vangl planar cell polarity protein 2, KDR - kinase insert domain receptor (a type iii receptor tyrosine kinase), LRRK2 - leucine-rich repeat kinase 2, CDON - cell adhesion associated, oncogene regulated, SEPP1 - selenoprotein p, plasma, 1, FRAT2 - frequently rearranged in advanced t-cell lymphomas…
GO:0009607	response to biotic stimulus	0.000354	0.116	2.28	9033	375	222	21	[FGFR2 - fibroblast growth factor receptor 2, STMN1 - stathmin 1, VTCN1 - v-set domain containing t cell activation inhibitor 1, WFS1 - wolfram syndrome 1 (wolframin), CD36 - cd36 molecule (thrombospondin receptor), ADH7 - alcohol dehydrogenase 7 (class iv), mu or sigma polypeptide, HPGD - hydroxyprostaglandin dehydrogenase 15-(nad), PDCD4 - programmed cell death 4 (neoplastic transformation inhi…
GO:0007165	signal transduction	0.000387	0.123	1.42	9033	2144	222	75	[DST - dystonin, MCF2L - mcf.2 cell line derived transforming sequence-like, DEPTOR - dep domain containing mtor-interacting protein, CDIP1 - cell death-inducing p53 target 1, CXXC5 - cxxc finger protein 5, AKR1C2 - aldo-keto reductase family 1, member c2, VANGL2 - vangl planar cell polarity protein 2, KDR - kinase insert domain receptor (a type iii receptor tyrosine kinase), SFTPA1 - surfactant …
GO:0050892	intestinal absorption	0.000392	0.122	10.85	9033	15	222	4	[SLC2A5 - solute carrier family 2 (facilitated glucose/fructose transporter), member 5, CD36 - cd36 molecule (thrombospondin receptor), ADRA2A - adrenoceptor alpha 2a, KCNQ1 - potassium voltage-gated channel, kqt-like subfamily, member 1]
GO:0048584	positive regulation of response to stimulus	0.000395	0.12	1.67	9033	1074	222	44	[FGFR2 - fibroblast growth factor receptor 2, SFTPA2 - surfactant protein a2, CXXC5 - cxxc finger protein 5, TP73 - tumor protein p73, AKR1C2 - aldo-keto reductase family 1, member c2, PGC - progastricsin (pepsinogen c), VANGL2 - vangl planar cell polarity protein 2, KDR - kinase insert domain receptor (a type iii receptor tyrosine kinase), SFTPA1 - surfactant protein a1, BMF - bcl2 modifying fac…
GO:0010817	regulation of hormone levels	0.000466	0.139	2.69	9033	227	222	15	[SYBU - syntabulin (syntaxin-interacting), ADH7 - alcohol dehydrogenase 7 (class iv), mu or sigma polypeptide, AKR1C2 - aldo-keto reductase family 1, member c2, UCP2 - uncoupling protein 2 (mitochondrial, proton carrier), RDH10 - retinol dehydrogenase 10 (all-trans), PPARGC1A - peroxisome proliferator-activated receptor gamma, coactivator 1 alpha, GJA1 - gap junction protein, alpha 1, 43kda, HADH…
GO:0046622	positive regulation of organ growth	0.000531	0.154	7.27	9033	28	222	5	[FGFR2 - fibroblast growth factor receptor 2, CCNB1 - cyclin b1, AKAP6 - a kinase (prka) anchor protein 6, SMO - smoothened, frizzled family receptor, NOTCH1 - notch 1]
GO:0033993	response to lipid	0.000582	0.166	2.25	9033	362	222	20	[FGFR2 - fibroblast growth factor receptor 2, TGFB2 - transforming growth factor, beta 2, CD36 - cd36 molecule (thrombospondin receptor), CAT - catalase, HPGD - hydroxyprostaglandin dehydrogenase 15-(nad), PDCD4 - programmed cell death 4 (neoplastic transformation inhibitor), S100A8 - s100 calcium binding protein a8, AKR1C2 - aldo-keto reductase family 1, member c2, UCP2 - uncoupling protein 2 (m…
GO:0070488	neutrophil aggregation	0.000601	0.167	40.69	9033	2	222	2	[S100A8 - s100 calcium binding protein a8, S100A9 - s100 calcium binding protein a9]
GO:0035634	response to stilbenoid	0.000601	0.164	40.69	9033	2	222	2	[PPARGC1A - peroxisome proliferator-activated receptor gamma, coactivator 1 alpha, CD36 - cd36 molecule (thrombospondin receptor)]
GO:0007606	sensory perception of chemical stimulus	0.000657	0.175	9.57	9033	17	222	4	[SCNN1G - sodium channel, non-voltage-gated 1, gamma subunit, SCNN1B - sodium channel, non-voltage-gated 1, beta subunit, CD36 - cd36 molecule (thrombospondin receptor), FZD2 - frizzled family receptor 2]
GO:0022898	regulation of transmembrane transporter activity	0.000707	0.185	3.7	9033	99	222	9	[PPARGC1A - peroxisome proliferator-activated receptor gamma, coactivator 1 alpha, KLHL24 - kelch-like family member 24, AKAP6 - a kinase (prka) anchor protein 6, GJA1 - gap junction protein, alpha 1, 43kda, PCSK9 - proprotein convertase subtilisin/kexin type 9, ADRA2A - adrenoceptor alpha 2a, KCNE3 - potassium voltage-gated channel, isk-related family, member 3, CFTR - cystic fibrosis transmembr…
GO:0048869	cellular developmental process	0.000717	0.184	1.56	9033	1305	222	50	[PTPRS - protein tyrosine phosphatase, receptor type, s, ELF5 - e74-like factor 5 (ets domain transcription factor), AKR1C2 - aldo-keto reductase family 1, member c2, KDR - kinase insert domain receptor (a type iii receptor tyrosine kinase), LRRK2 - leucine-rich repeat kinase 2, CDON - cell adhesion associated, oncogene regulated, LFNG - lfng o-fucosylpeptide 3-beta-n-acetylglucosaminyltransferas…
GO:0051050	positive regulation of transport	0.000725	0.182	1.99	9033	510	222	25	[VTCN1 - v-set domain containing t cell activation inhibitor 1, TP73 - tumor protein p73, GPD1L - glycerol-3-phosphate dehydrogenase 1-like, BMF - bcl2 modifying factor, SMO - smoothened, frizzled family receptor, KCNQ1 - potassium voltage-gated channel, kqt-like subfamily, member 1, KCNE3 - potassium voltage-gated channel, isk-related family, member 3, PRR5L - proline rich 5 like, CNTN1 - contac…
GO:0006936	muscle contraction	0.000743	0.183	4.07	9033	80	222	8	[MYLK - myosin light chain kinase, GJA1 - gap junction protein, alpha 1, 43kda, TPM1 - tropomyosin 1 (alpha), OBSL1 - obscurin-like 1, RCSD1 - rcsd domain containing 1, GAMT - guanidinoacetate n-methyltransferase, VIPR1 - vasoactive intestinal peptide receptor 1, KCNQ1 - potassium voltage-gated channel, kqt-like subfamily, member 1]
GO:0008284	positive regulation of cell proliferation	0.000748	0.181	2.11	9033	425	222	22	[FGFR2 - fibroblast growth factor receptor 2, PRC1 - protein regulator of cytokinesis 1, TGFB2 - transforming growth factor, beta 2, VTCN1 - v-set domain containing t cell activation inhibitor 1, INSR - insulin receptor, VIPR1 - vasoactive intestinal peptide receptor 1, HPGD - hydroxyprostaglandin dehydrogenase 15-(nad), AKR1C2 - aldo-keto reductase family 1, member c2, HYAL1 - hyaluronoglucosami…
GO:0010647	positive regulation of cell communication	0.000749	0.178	1.71	9033	879	222	37	[FGFR2 - fibroblast growth factor receptor 2, CXXC5 - cxxc finger protein 5, TP73 - tumor protein p73, AKR1C2 - aldo-keto reductase family 1, member c2, VANGL2 - vangl planar cell polarity protein 2, KDR - kinase insert domain receptor (a type iii receptor tyrosine kinase), LRRK2 - leucine-rich repeat kinase 2, BMF - bcl2 modifying factor, CDON - cell adhesion associated, oncogene regulated, LFNG…
GO:0009967	positive regulation of signal transduction	0.000757	0.177	1.75	9033	816	222	35	[FGFR2 - fibroblast growth factor receptor 2, CXXC5 - cxxc finger protein 5, TP73 - tumor protein p73, AKR1C2 - aldo-keto reductase family 1, member c2, VANGL2 - vangl planar cell polarity protein 2, KDR - kinase insert domain receptor (a type iii receptor tyrosine kinase), LRRK2 - leucine-rich repeat kinase 2, BMF - bcl2 modifying factor, CDON - cell adhesion associated, oncogene regulated, LFNG…
GO:0050793	regulation of developmental process	0.000767	0.176	1.56	9033	1275	222	49	[PTPRS - protein tyrosine phosphatase, receptor type, s, ELF5 - e74-like factor 5 (ets domain transcription factor), VANGL2 - vangl planar cell polarity protein 2, KDR - kinase insert domain receptor (a type iii receptor tyrosine kinase), LRRK2 - leucine-rich repeat kinase 2, CDON - cell adhesion associated, oncogene regulated, LFNG - lfng o-fucosylpeptide 3-beta-n-acetylglucosaminyltransferase, …
GO:0043270	positive regulation of ion transport	0.000818	0.184	3.63	9033	101	222	9	[AKAP6 - a kinase (prka) anchor protein 6, MYLK - myosin light chain kinase, WFS1 - wolfram syndrome 1 (wolframin), ADRA2A - adrenoceptor alpha 2a, KCNQ1 - potassium voltage-gated channel, kqt-like subfamily, member 1, KCNE3 - potassium voltage-gated channel, isk-related family, member 3, CFTR - cystic fibrosis transmembrane conductance regulator (atp-binding cassette sub-family c, member 7), CNT…
GO:0055023	positive regulation of cardiac muscle tissue growth	0.000828	0.184	9.04	9033	18	222	4	[FGFR2 - fibroblast growth factor receptor 2, CCNB1 - cyclin b1, AKAP6 - a kinase (prka) anchor protein 6, NOTCH1 - notch 1]
GO:0048871	multicellular organismal homeostasis	0.000847	0.185	4.52	9033	63	222	7	[SCNN1G - sodium channel, non-voltage-gated 1, gamma subunit, SCNN1B - sodium channel, non-voltage-gated 1, beta subunit, PPARGC1A - peroxisome proliferator-activated receptor gamma, coactivator 1 alpha, STMN1 - stathmin 1, WFS1 - wolfram syndrome 1 (wolframin), SLC40A1 - solute carrier family 40 (iron-regulated transporter), member 1, CFTR - cystic fibrosis transmembrane conductance regulator (a…
GO:0023056	positive regulation of signaling	0.00085	0.182	1.7	9033	885	222	37	[FGFR2 - fibroblast growth factor receptor 2, CXXC5 - cxxc finger protein 5, TP73 - tumor protein p73, AKR1C2 - aldo-keto reductase family 1, member c2, VANGL2 - vangl planar cell polarity protein 2, KDR - kinase insert domain receptor (a type iii receptor tyrosine kinase), LRRK2 - leucine-rich repeat kinase 2, BMF - bcl2 modifying factor, CDON - cell adhesion associated, oncogene regulated, LFNG…
GO:0040011	locomotion	0.000863	0.182	2.01	9033	487	222	24	[SORBS2 - sorbin and sh3 domain containing 2, DST - dystonin, CXCL14 - chemokine (c-x-c motif) ligand 14, DIXDC1 - dix domain containing 1, TGFB2 - transforming growth factor, beta 2, CMTM4 - cklf-like marvel transmembrane domain containing 4, INPP5D - inositol polyphosphate-5-phosphatase, 145kda, S100A8 - s100 calcium binding protein a8, PSTPIP2 - proline-serine-threonine phosphatase interacting…
GO:0045844	positive regulation of striated muscle tissue development	0.000864	0.179	6.56	9033	31	222	5	[FGFR2 - fibroblast growth factor receptor 2, CCNB1 - cyclin b1, AKAP6 - a kinase (prka) anchor protein 6, CDON - cell adhesion associated, oncogene regulated, NOTCH1 - notch 1]
GO:0048636	positive regulation of muscle organ development	0.000864	0.177	6.56	9033	31	222	5	[FGFR2 - fibroblast growth factor receptor 2, CCNB1 - cyclin b1, AKAP6 - a kinase (prka) anchor protein 6, CDON - cell adhesion associated, oncogene regulated, NOTCH1 - notch 1]
GO:0017158	regulation of calcium ion-dependent exocytosis	0.000864	0.174	6.56	9033	31	222	5	[LRRK2 - leucine-rich repeat kinase 2, SYTL1 - synaptotagmin-like 1, ADRA2A - adrenoceptor alpha 2a, NOTCH1 - notch 1, SYT7 - synaptotagmin vii]
GO:0014070	response to organic cyclic compound	0.000905	0.179	2.17	9033	375	222	20	[TGFB2 - transforming growth factor, beta 2, AKAP6 - a kinase (prka) anchor protein 6, CD36 - cd36 molecule (thrombospondin receptor), CAT - catalase, HPGD - hydroxyprostaglandin dehydrogenase 15-(nad), ABCA3 - atp-binding cassette, sub-family a (abc1), member 3, HID1 - hid1 domain containing, ALDH3A1 - aldehyde dehydrogenase 3 family, member a1, BTG2 - btg family, member 2, PPARGC1A - peroxisome…
GO:0042445	hormone metabolic process	0.000931	0.182	4.45	9033	64	222	7	[RDH10 - retinol dehydrogenase 10 (all-trans), PPARGC1A - peroxisome proliferator-activated receptor gamma, coactivator 1 alpha, ADH7 - alcohol dehydrogenase 7 (class iv), mu or sigma polypeptide, SLC5A5 - solute carrier family 5 (sodium/iodide cotransporter), member 5, CRYM - crystallin, mu, ALDH1A1 - aldehyde dehydrogenase 1 family, member a1, AKR1C2 - aldo-keto reductase family 1, member c2]
GO:0048518	positive regulation of biological process	0.000934	0.18	1.31	9033	2955	222	95	[MCF2L - mcf.2 cell line derived transforming sequence-like, VTCN1 - v-set domain containing t cell activation inhibitor 1, CXXC5 - cxxc finger protein 5, ELF5 - e74-like factor 5 (ets domain transcription factor), AKR1C2 - aldo-keto reductase family 1, member c2, PGC - progastricsin (pepsinogen c), VANGL2 - vangl planar cell polarity protein 2, KDR - kinase insert domain receptor (a type iii rec…
GO:2000026	regulation of multicellular organismal development	0.000941	0.178	1.65	9033	987	222	40	[FGFR2 - fibroblast growth factor receptor 2, CENPF - centromere protein f, 350/400kda, PTPRS - protein tyrosine phosphatase, receptor type, s, TP73 - tumor protein p73, HYAL1 - hyaluronoglucosaminidase 1, VANGL2 - vangl planar cell polarity protein 2, PHLDB1 - pleckstrin homology-like domain, family b, member 1, KDR - kinase insert domain receptor (a type iii receptor tyrosine kinase), LRRK2 - l…
GO:0043408	regulation of MAPK cascade	0.000966	0.181	2.16	9033	377	222	20	[FGFR2 - fibroblast growth factor receptor 2, TGFB2 - transforming growth factor, beta 2, INSR - insulin receptor, CD36 - cd36 molecule (thrombospondin receptor), PDCD4 - programmed cell death 4 (neoplastic transformation inhibitor), PSCA - prostate stem cell antigen, PELI2 - pellino e3 ubiquitin protein ligase family member 2, SOX2 - sry (sex determining region y)-box 2, TP73 - tumor protein p73…
GO:0010033	response to organic substance	0.000967	0.178	1.62	9033	1054	222	42	[FGFR2 - fibroblast growth factor receptor 2, KLF15 - kruppel-like factor 15, TP73 - tumor protein p73, AKR1C2 - aldo-keto reductase family 1, member c2, HYAL1 - hyaluronoglucosaminidase 1, ABCA3 - atp-binding cassette, sub-family a (abc1), member 3, KDR - kinase insert domain receptor (a type iii receptor tyrosine kinase), BTG2 - btg family, member 2, PPARGC1A - peroxisome proliferator-activated…
Species used: Homo sapiens The system has recognized 10303 genes out of 13888 gene terms entered by the user. 10303 genes were recognized by gene symbol and 0 genes by other gene IDs . 309 duplicate genes were removed (keeping the highest ranking instance of each gene) leaving a total of 9994 genes. Only 9033 of these genes are associated with a GO term.
The GOrilla database was last updated on Aug 26, 2017
'P-value' is the enrichment p-value computed according to the mHG or HG model. This p-value is not corrected for multiple testing of 13098 GO terms.
'FDR q-value' is the correction of the above p-value for multiple testing using the Benjamini and Hochberg (1995) method.
Namely, for the ith term (ranked according to p-value) the FDR q-value is (p-value * number of GO terms) / i.
Enrichment (N, B, n, b) is defined as follows:
N - is the total number of genes
B - is the total number of genes associated with a specific GO term
n - is the number of genes in the top of the user's input list or in the target set when appropriate
b - is the number of genes in the intersection
Enrichment = (b/n) / (B/N)
Genes: For each GO term you can see the list of associated genes that appear in the optimal top of the list.
Each gene name is specified by gene symbol followed by a short description of the gene

## Sheet: GOrilla NDvsHA Up
Related to Figure 1B, Table S1: GO term enrichment of genes that were significantly up-regulated following H5N1 infection and apocynin treatment (ND vs HA Up).													Figure 1. Human host gene expression profiles following HPAI H5N1 infection and apocynin treatment. Genes that were statistically upregulated (shown as red circles) or downregulated (shown as blue circles) were assessed in pairwise comparisons as indicated. Data are plotted as the mean FPKM of each gene obtained from HD or HA against a Log2 fold change compared to ND as (B) ND vs. HA.
GO Term	Description	P-value	FDR q-value	Enrichment	N	B	n	b	Genes
GO:0043207	response to external biotic stimulus	1.59e-22	2.08e-18	4.01	9068	363	399	64	[HIST1H2BC - histone cluster 1, h2bc, HLA-E - major histocompatibility complex, class i, e, NLRC5 - nlr family, card domain containing 5, DDX60 - dead (asp-glu-ala-asp) box polypeptide 60, SAMHD1 - sam domain and hd domain 1, BST2 - bone marrow stromal cell antigen 2, PMAIP1 - phorbol-12-myristate-13-acetate-induced protein 1, CASP8 - caspase 8, apoptosis-related cysteine peptidase, IDO1 - indole…
GO:0098542	defense response to other organism	3.61e-22	2.36e-18	5.92	9068	165	399	43	[HIST1H2BC - histone cluster 1, h2bc, MYD88 - myeloid differentiation primary response 88, HLA-E - major histocompatibility complex, class i, e, STAT2 - signal transducer and activator of transcription 2, 113kda, NLRC5 - nlr family, card domain containing 5, ISG20 - interferon stimulated exonuclease gene 20kda, DDX60 - dead (asp-glu-ala-asp) box polypeptide 60, STAT1 - signal transducer and activ…
GO:0060337	type I interferon signaling pathway	1.61e-21	7.02e-18	14.91	9068	32	399	21	[RSAD2 - radical s-adenosyl methionine domain containing 2, OAS3 - 2'-5'-oligoadenylate synthetase 3, 100kda, MYD88 - myeloid differentiation primary response 88, IFI35 - interferon-induced protein 35, HLA-E - major histocompatibility complex, class i, e, STAT2 - signal transducer and activator of transcription 2, 113kda, ISG20 - interferon stimulated exonuclease gene 20kda, STAT1 - signal transd…
GO:0009607	response to biotic stimulus	2.37e-21	7.75e-18	3.82	9068	381	399	64	[HIST1H2BC - histone cluster 1, h2bc, HLA-E - major histocompatibility complex, class i, e, NLRC5 - nlr family, card domain containing 5, DDX60 - dead (asp-glu-ala-asp) box polypeptide 60, SAMHD1 - sam domain and hd domain 1, BST2 - bone marrow stromal cell antigen 2, PMAIP1 - phorbol-12-myristate-13-acetate-induced protein 1, CASP8 - caspase 8, apoptosis-related cysteine peptidase, IDO1 - indole…
GO:0051607	defense response to virus	2.67e-21	6.99e-18	8.08	9068	90	399	32	[DDX60 - dead (asp-glu-ala-asp) box polypeptide 60, NLRC5 - nlr family, card domain containing 5, ISG20 - interferon stimulated exonuclease gene 20kda, STAT2 - signal transducer and activator of transcription 2, 113kda, STAT1 - signal transducer and activator of transcription 1, 91kda, RTP4 - receptor (chemosensory) transporter protein 4, SAMHD1 - sam domain and hd domain 1, NT5C3A - 5'-nucleotid…
GO:0009605	response to external stimulus	3.65e-20	7.96e-17	2.93	9068	651	399	84	[HIST1H2BC - histone cluster 1, h2bc, HLA-E - major histocompatibility complex, class i, e, NLRC5 - nlr family, card domain containing 5, DDX60 - dead (asp-glu-ala-asp) box polypeptide 60, SAMHD1 - sam domain and hd domain 1, MAP1LC3B - microtubule-associated protein 1 light chain 3 beta, BST2 - bone marrow stromal cell antigen 2, PMAIP1 - phorbol-12-myristate-13-acetate-induced protein 1, CASP8 …
GO:0051707	response to other organism	3.67e-20	6.86e-17	4.64	9068	240	399	49	[HIST1H2BC - histone cluster 1, h2bc, HLA-E - major histocompatibility complex, class i, e, NLRC5 - nlr family, card domain containing 5, DDX60 - dead (asp-glu-ala-asp) box polypeptide 60, SAMHD1 - sam domain and hd domain 1, BST2 - bone marrow stromal cell antigen 2, PMAIP1 - phorbol-12-myristate-13-acetate-induced protein 1, PML - promyelocytic leukemia, IFNB1 - interferon, beta 1, fibroblast, …
GO:0009615	response to virus	3.36e-19	5.51e-16	5.92	9068	142	399	37	[CXCR4 - chemokine (c-x-c motif) receptor 4, STAT2 - signal transducer and activator of transcription 2, 113kda, ISG20 - interferon stimulated exonuclease gene 20kda, DDX60 - dead (asp-glu-ala-asp) box polypeptide 60, NLRC5 - nlr family, card domain containing 5, STAT1 - signal transducer and activator of transcription 1, 91kda, RTP4 - receptor (chemosensory) transporter protein 4, NT5C3A - 5'-nu…
GO:0006952	defense response	2.02e-18	2.93e-15	3.33	9068	444	399	65	[HIST1H2BC - histone cluster 1, h2bc, HLA-E - major histocompatibility complex, class i, e, CD83 - cd83 molecule, DDX60 - dead (asp-glu-ala-asp) box polypeptide 60, NLRC5 - nlr family, card domain containing 5, SAMHD1 - sam domain and hd domain 1, BST2 - bone marrow stromal cell antigen 2, PMAIP1 - phorbol-12-myristate-13-acetate-induced protein 1, TRIM26 - tripartite motif containing 26, PML - p…
GO:0043901	negative regulation of multi-organism process	2.51e-17	3.28e-14	6.94	9068	95	399	29	[TIMP1 - timp metallopeptidase inhibitor 1, PROX1 - prospero homeobox 1, ISG20 - interferon stimulated exonuclease gene 20kda, TRIB1 - tribbles homolog 1 (drosophila), STAT1 - signal transducer and activator of transcription 1, 91kda, ASTL - astacin-like metallo-endopeptidase (m12 family), ADAR - adenosine deaminase, rna-specific, BST2 - bone marrow stromal cell antigen 2, ISG15 - isg15 ubiquitin…
GO:0050896	response to stimulus	3.55e-16	4.23e-13	1.69	9068	2415	399	180	[HSPA1A - heat shock 70kda protein 1a, TRIB3 - tribbles homolog 3 (drosophila), HSPA1B - heat shock 70kda protein 1b, DNAJA1 - dnaj (hsp40) homolog, subfamily a, member 1, DTX3L - deltex 3-like (drosophila), CD83 - cd83 molecule, MAP3K8 - mitogen-activated protein kinase kinase kinase 8, DDX60 - dead (asp-glu-ala-asp) box polypeptide 60, IER2 - immediate early response 2, CD274 - cd274 molecule, …
GO:0048525	negative regulation of viral process	3.18e-14	3.47e-11	7.95	9068	60	399	21	[RSAD2 - radical s-adenosyl methionine domain containing 2, TRIM14 - tripartite motif containing 14, OAS3 - 2'-5'-oligoadenylate synthetase 3, 100kda, PROX1 - prospero homeobox 1, ISG20 - interferon stimulated exonuclease gene 20kda, STAT1 - signal transducer and activator of transcription 1, 91kda, TRIM21 - tripartite motif containing 21, ZC3HAV1 - zinc finger ccch-type, antiviral 1, C19orf66 - …
GO:1903901	negative regulation of viral life cycle	6.16e-14	6.21e-11	8.81	9068	49	399	19	[RSAD2 - radical s-adenosyl methionine domain containing 2, OAS3 - 2'-5'-oligoadenylate synthetase 3, 100kda, PROX1 - prospero homeobox 1, ISG20 - interferon stimulated exonuclease gene 20kda, TRIM21 - tripartite motif containing 21, ZC3HAV1 - zinc finger ccch-type, antiviral 1, C19orf66 - chromosome 19 open reading frame 66, PLSCR1 - phospholipid scramblase 1, ADAR - adenosine deaminase, rna-spe…
GO:0010033	response to organic substance	5.66e-13	5.3e-10	2.07	9068	1064	399	97	[HSPA1A - heat shock 70kda protein 1a, TRIB3 - tribbles homolog 3 (drosophila), DNAJA1 - dnaj (hsp40) homolog, subfamily a, member 1, CD83 - cd83 molecule, IER2 - immediate early response 2, CD274 - cd274 molecule, BST2 - bone marrow stromal cell antigen 2, PMAIP1 - phorbol-12-myristate-13-acetate-induced protein 1, IDO1 - indoleamine 2,3-dioxygenase 1, TOR1B - torsin family 1, member b (torsin b…
GO:0006950	response to stress	1.34e-12	1.17e-09	1.81	9068	1582	399	126	[TRIB3 - tribbles homolog 3 (drosophila), HSPA1A - heat shock 70kda protein 1a, HSPA1B - heat shock 70kda protein 1b, DNAJA1 - dnaj (hsp40) homolog, subfamily a, member 1, DTX3L - deltex 3-like (drosophila), CD83 - cd83 molecule, MAP3K8 - mitogen-activated protein kinase kinase kinase 8, DDX60 - dead (asp-glu-ala-asp) box polypeptide 60, SAMHD1 - sam domain and hd domain 1, MAP1LC3B - microtubule…
GO:0006955	immune response	2.16e-12	1.77e-09	3.02	9068	369	399	49	[HIST1H2BC - histone cluster 1, h2bc, HLA-E - major histocompatibility complex, class i, e, CD83 - cd83 molecule, NLRC5 - nlr family, card domain containing 5, DDX60 - dead (asp-glu-ala-asp) box polypeptide 60, CD274 - cd274 molecule, GEM - gtp binding protein overexpressed in skeletal muscle, SAMHD1 - sam domain and hd domain 1, BST2 - bone marrow stromal cell antigen 2, TRIM26 - tripartite moti…
GO:0002376	immune system process	2.55e-12	1.97e-09	2.07	9068	1008	399	92	[HSPA1A - heat shock 70kda protein 1a, HSPA1B - heat shock 70kda protein 1b, HIST1H2BC - histone cluster 1, h2bc, HLA-E - major histocompatibility complex, class i, e, CD83 - cd83 molecule, NLRC5 - nlr family, card domain containing 5, MAP3K8 - mitogen-activated protein kinase kinase kinase 8, DDX60 - dead (asp-glu-ala-asp) box polypeptide 60, ATP1B2 - atpase, na+/k+ transporting, beta 2 polypept…
GO:0045071	negative regulation of viral genome replication	5.02e-12	3.65e-09	9.74	9068	35	399	15	[RSAD2 - radical s-adenosyl methionine domain containing 2, OAS3 - 2'-5'-oligoadenylate synthetase 3, 100kda, PROX1 - prospero homeobox 1, ISG20 - interferon stimulated exonuclease gene 20kda, ZC3HAV1 - zinc finger ccch-type, antiviral 1, C19orf66 - chromosome 19 open reading frame 66, PLSCR1 - phospholipid scramblase 1, ADAR - adenosine deaminase, rna-specific, BST2 - bone marrow stromal cell an…
GO:0043900	regulation of multi-organism process	8.08e-12	5.57e-09	3.75	9068	212	399	35	[TIMP1 - timp metallopeptidase inhibitor 1, PROX1 - prospero homeobox 1, ISG20 - interferon stimulated exonuclease gene 20kda, TRIB1 - tribbles homolog 1 (drosophila), DDX60 - dead (asp-glu-ala-asp) box polypeptide 60, STAT1 - signal transducer and activator of transcription 1, 91kda, ASTL - astacin-like metallo-endopeptidase (m12 family), ADAR - adenosine deaminase, rna-specific, BST2 - bone mar…
GO:0048519	negative regulation of biological process	8.91e-12	5.83e-09	1.54	9068	2649	399	179	[HSPA1A - heat shock 70kda protein 1a, TRIB3 - tribbles homolog 3 (drosophila), MYLIP - myosin regulatory light chain interacting protein, HSPA1B - heat shock 70kda protein 1b, DNAJA1 - dnaj (hsp40) homolog, subfamily a, member 1, CD83 - cd83 molecule, GDF9 - growth differentiation factor 9, HEXIM1 - hexamethylene bis-acetamide inducible 1, MIDN - midnolin, CD274 - cd274 molecule, RBCK1 - ranbp-t…
GO:0007166	cell surface receptor signaling pathway	2.54e-11	1.59e-08	1.97	9068	1083	399	94	[HLA-E - major histocompatibility complex, class i, e, IL15RA - interleukin 15 receptor, alpha, IFI35 - interferon-induced protein 35, GDF9 - growth differentiation factor 9, CD274 - cd274 molecule, RBCK1 - ranbp-type and c3hc4-type zinc finger containing 1, SAMHD1 - sam domain and hd domain 1, GEM - gtp binding protein overexpressed in skeletal muscle, BCL7B - b-cell cll/lymphoma 7b, CTGF - conn…
GO:0042221	response to chemical	3.69e-11	2.2e-08	1.84	9068	1332	399	108	[HSPA1A - heat shock 70kda protein 1a, TRIB3 - tribbles homolog 3 (drosophila), HSPA1B - heat shock 70kda protein 1b, DNAJA1 - dnaj (hsp40) homolog, subfamily a, member 1, CD83 - cd83 molecule, IER2 - immediate early response 2, CD274 - cd274 molecule, BST2 - bone marrow stromal cell antigen 2, PMAIP1 - phorbol-12-myristate-13-acetate-induced protein 1, IDO1 - indoleamine 2,3-dioxygenase 1, TOR1B…
GO:0034097	response to cytokine	7.04e-11	4.01e-08	3.27	9068	264	399	38	[TIMP1 - timp metallopeptidase inhibitor 1, PNPT1 - polyribonucleotide nucleotidyltransferase 1, CXCR4 - chemokine (c-x-c motif) receptor 4, MYD88 - myeloid differentiation primary response 88, STAT1 - signal transducer and activator of transcription 1, 91kda, TEX14 - testis expressed 14, JUNB - jun b proto-oncogene, CD274 - cd274 molecule, ADAR - adenosine deaminase, rna-specific, SNX10 - sortin…
GO:0001817	regulation of cytokine production	7.49e-11	4.09e-08	2.99	9068	327	399	43	[HSPA1A - heat shock 70kda protein 1a, HSPA1B - heat shock 70kda protein 1b, CHRNA7 - cholinergic receptor, nicotinic, alpha 7 (neuronal), MYD88 - myeloid differentiation primary response 88, HLA-E - major histocompatibility complex, class i, e, EREG - epiregulin, CD83 - cd83 molecule, DDX60 - dead (asp-glu-ala-asp) box polypeptide 60, NLRC5 - nlr family, card domain containing 5, ISL1 - isl lim …
GO:0051239	regulation of multicellular organismal process	8.35e-11	4.37e-08	1.79	9068	1421	399	112	[HSPA1A - heat shock 70kda protein 1a, HSPA1B - heat shock 70kda protein 1b, MYLIP - myosin regulatory light chain interacting protein, DDX60 - dead (asp-glu-ala-asp) box polypeptide 60, CD83 - cd83 molecule, GDF9 - growth differentiation factor 9, FAM46A - family with sequence similarity 46, member a, CD274 - cd274 molecule, BST2 - bone marrow stromal cell antigen 2, IDO1 - indoleamine 2,3-dioxy…
GO:0002682	regulation of immune system process	1.14e-10	5.77e-08	2.23	9068	704	399	69	[HSPA1A - heat shock 70kda protein 1a, HSPA1B - heat shock 70kda protein 1b, NCR3LG1 - natural killer cell cytotoxicity receptor 3 ligand 1, HLA-E - major histocompatibility complex, class i, e, CD83 - cd83 molecule, MAP3K8 - mitogen-activated protein kinase kinase kinase 8, DDX60 - dead (asp-glu-ala-asp) box polypeptide 60, NLRC5 - nlr family, card domain containing 5, CD274 - cd274 molecule, RB…
GO:0019221	cytokine-mediated signaling pathway	1.79e-10	8.67e-08	3.01	9068	310	399	41	[CXCR4 - chemokine (c-x-c motif) receptor 4, MYD88 - myeloid differentiation primary response 88, IFI35 - interferon-induced protein 35, EREG - epiregulin, HLA-E - major histocompatibility complex, class i, e, IL15RA - interleukin 15 receptor, alpha, ISG20 - interferon stimulated exonuclease gene 20kda, STAT2 - signal transducer and activator of transcription 2, 113kda, STAT1 - signal transducer …
GO:0051704	multi-organism process	2.78e-10	1.3e-07	2.22	9068	687	399	67	[SP110 - sp110 nuclear body protein, HSPA1A - heat shock 70kda protein 1a, HSPA1B - heat shock 70kda protein 1b, HIST1H2BC - histone cluster 1, h2bc, HLA-E - major histocompatibility complex, class i, e, DDX60 - dead (asp-glu-ala-asp) box polypeptide 60, NLRC5 - nlr family, card domain containing 5, RBCK1 - ranbp-type and c3hc4-type zinc finger containing 1, SAMHD1 - sam domain and hd domain 1, B…
GO:0060759	regulation of response to cytokine stimulus	3.06e-10	1.38e-07	4.95	9068	101	399	22	[HSPA1A - heat shock 70kda protein 1a, HSPA1B - heat shock 70kda protein 1b, SOCS3 - suppressor of cytokine signaling 3, STAT2 - signal transducer and activator of transcription 2, 113kda, NLRC5 - nlr family, card domain containing 5, STAT1 - signal transducer and activator of transcription 1, 91kda, SLIT2 - slit homolog 2 (drosophila), RBCK1 - ranbp-type and c3hc4-type zinc finger containing 1, …
GO:0007165	signal transduction	7.67e-10	3.35e-07	1.56	9068	2156	399	148	[TRIB3 - tribbles homolog 3 (drosophila), DNAJA1 - dnaj (hsp40) homolog, subfamily a, member 1, IL15RA - interleukin 15 receptor, alpha, CD83 - cd83 molecule, MAP3K8 - mitogen-activated protein kinase kinase kinase 8, GDF9 - growth differentiation factor 9, ARHGAP27 - rho gtpase activating protein 27, CD274 - cd274 molecule, RBCK1 - ranbp-type and c3hc4-type zinc finger containing 1, SAMHD1 - sam…
GO:1903900	regulation of viral life cycle	8.98e-10	3.8e-07	5.17	9068	88	399	20	[RSAD2 - radical s-adenosyl methionine domain containing 2, OAS3 - 2'-5'-oligoadenylate synthetase 3, 100kda, PROX1 - prospero homeobox 1, ISG20 - interferon stimulated exonuclease gene 20kda, TRIM21 - tripartite motif containing 21, ZC3HAV1 - zinc finger ccch-type, antiviral 1, C19orf66 - chromosome 19 open reading frame 66, PLSCR1 - phospholipid scramblase 1, ADAR - adenosine deaminase, rna-spe…
GO:0045087	innate immune response	2.26e-09	9.26e-07	3.44	9068	198	399	30	[HIST1H2BC - histone cluster 1, h2bc, HLA-E - major histocompatibility complex, class i, e, DDX60 - dead (asp-glu-ala-asp) box polypeptide 60, NLRC5 - nlr family, card domain containing 5, CLEC7A - c-type lectin domain family 7, member a, ADAR - adenosine deaminase, rna-specific, BST2 - bone marrow stromal cell antigen 2, ADARB1 - adenosine deaminase, rna-specific, b1, CD14 - cd14 molecule, MX2 -…
GO:0031347	regulation of defense response	2.65e-09	1.05e-06	2.71	9068	352	399	42	[HSPA1A - heat shock 70kda protein 1a, HSPA1B - heat shock 70kda protein 1b, MYD88 - myeloid differentiation primary response 88, HLA-E - major histocompatibility complex, class i, e, EREG - epiregulin, NLRC5 - nlr family, card domain containing 5, DDX60 - dead (asp-glu-ala-asp) box polypeptide 60, STAT2 - signal transducer and activator of transcription 2, 113kda, STAT1 - signal transducer and a…
GO:0050792	regulation of viral process	3.44e-09	1.33e-06	4.22	9068	124	399	23	[RSAD2 - radical s-adenosyl methionine domain containing 2, TRIM14 - tripartite motif containing 14, OAS3 - 2'-5'-oligoadenylate synthetase 3, 100kda, POLR2K - polymerase (rna) ii (dna directed) polypeptide k, 7.0kda, PROX1 - prospero homeobox 1, ISG20 - interferon stimulated exonuclease gene 20kda, STAT1 - signal transducer and activator of transcription 1, 91kda, TRIM21 - tripartite motif conta…
GO:0045069	regulation of viral genome replication	3.7e-09	1.38e-06	6.06	9068	60	399	16	[RSAD2 - radical s-adenosyl methionine domain containing 2, OAS3 - 2'-5'-oligoadenylate synthetase 3, 100kda, PROX1 - prospero homeobox 1, ISG20 - interferon stimulated exonuclease gene 20kda, ZC3HAV1 - zinc finger ccch-type, antiviral 1, C19orf66 - chromosome 19 open reading frame 66, PLSCR1 - phospholipid scramblase 1, ADAR - adenosine deaminase, rna-specific, BST2 - bone marrow stromal cell an…
GO:0042127	regulation of cell proliferation	4.04e-09	1.47e-06	2.01	9068	813	399	72	[HSPA1A - heat shock 70kda protein 1a, HSPA1B - heat shock 70kda protein 1b, TIMP1 - timp metallopeptidase inhibitor 1, CHRNA7 - cholinergic receptor, nicotinic, alpha 7 (neuronal), HLA-E - major histocompatibility complex, class i, e, GDF9 - growth differentiation factor 9, CD274 - cd274 molecule, NOV - nephroblastoma overexpressed, CTGF - connective tissue growth factor, BTC - betacellulin, PNP…
GO:0051172	negative regulation of nitrogen compound metabolic process	5.09e-09	1.8e-06	1.73	9068	1337	399	102	[HSPA1A - heat shock 70kda protein 1a, TRIB3 - tribbles homolog 3 (drosophila), HSPA1B - heat shock 70kda protein 1b, DNAJA1 - dnaj (hsp40) homolog, subfamily a, member 1, HEXIM1 - hexamethylene bis-acetamide inducible 1, BST2 - bone marrow stromal cell antigen 2, NCOA7 - nuclear receptor coactivator 7, PML - promyelocytic leukemia, OVOL1 - ovo-like 1(drosophila), CD38 - cd38 molecule, PRDM1 - pr…
GO:0010605	negative regulation of macromolecule metabolic process	5.22e-09	1.8e-06	1.7	9068	1447	399	108	[HSPA1A - heat shock 70kda protein 1a, TRIB3 - tribbles homolog 3 (drosophila), HSPA1B - heat shock 70kda protein 1b, DNAJA1 - dnaj (hsp40) homolog, subfamily a, member 1, HEXIM1 - hexamethylene bis-acetamide inducible 1, BST2 - bone marrow stromal cell antigen 2, NCOA7 - nuclear receptor coactivator 7, PML - promyelocytic leukemia, OVOL1 - ovo-like 1(drosophila), CD38 - cd38 molecule, PRDM1 - pr…
GO:0030154	cell differentiation	8.02e-09	2.69e-06	1.95	9068	876	399	75	[MDGA1 - mam domain containing glycosylphosphatidylinositol anchor 1, MAK - male germ cell-associated kinase, TDRD7 - tudor domain containing 7, IER2 - immediate early response 2, ETV7 - ets variant 7, NOV - nephroblastoma overexpressed, CTGF - connective tissue growth factor, BCL7B - b-cell cll/lymphoma 7b, AGPAT5 - 1-acylglycerol-3-phosphate o-acyltransferase 5, INA - internexin neuronal interm…
GO:0060255	regulation of macromolecule metabolic process	1.27e-08	4.17e-06	1.37	9068	3279	399	198	[HSPA1A - heat shock 70kda protein 1a, TRIB3 - tribbles homolog 3 (drosophila), MYLIP - myosin regulatory light chain interacting protein, HSPA1B - heat shock 70kda protein 1b, PCGF5 - polycomb group ring finger 5, DNAJA1 - dnaj (hsp40) homolog, subfamily a, member 1, MAP3K8 - mitogen-activated protein kinase kinase kinase 8, GDF9 - growth differentiation factor 9, FAM46A - family with sequence s…
GO:0060333	interferon-gamma-mediated signaling pathway	1.49e-08	4.75e-06	7.79	9068	35	399	12	[IRF1 - interferon regulatory factor 1, OAS3 - 2'-5'-oligoadenylate synthetase 3, 100kda, IRF7 - interferon regulatory factor 7, TRIM26 - tripartite motif containing 26, PML - promyelocytic leukemia, HLA-E - major histocompatibility complex, class i, e, NMI - n-myc (and stat) interactor, STAT1 - signal transducer and activator of transcription 1, 91kda, TRIM21 - tripartite motif containing 21, OA…
GO:0050794	regulation of cellular process	1.5e-08	4.68e-06	1.23	9068	5228	399	283	[HSPA1A - heat shock 70kda protein 1a, TRIB3 - tribbles homolog 3 (drosophila), PCGF5 - polycomb group ring finger 5, HSPA1B - heat shock 70kda protein 1b, MYLIP - myosin regulatory light chain interacting protein, DNAJA1 - dnaj (hsp40) homolog, subfamily a, member 1, MAP3K8 - mitogen-activated protein kinase kinase kinase 8, DDX60 - dead (asp-glu-ala-asp) box polypeptide 60, GDF9 - growth differ…
GO:0050789	regulation of biological process	1.59e-08	4.83e-06	1.21	9068	5500	399	294	[TRIB3 - tribbles homolog 3 (drosophila), HSPA1A - heat shock 70kda protein 1a, PCGF5 - polycomb group ring finger 5, HSPA1B - heat shock 70kda protein 1b, MYLIP - myosin regulatory light chain interacting protein, DNAJA1 - dnaj (hsp40) homolog, subfamily a, member 1, MAP3K8 - mitogen-activated protein kinase kinase kinase 8, DDX60 - dead (asp-glu-ala-asp) box polypeptide 60, GDF9 - growth differ…
GO:0031324	negative regulation of cellular metabolic process	1.75e-08	5.21e-06	1.68	9068	1423	399	105	[HSPA1A - heat shock 70kda protein 1a, TRIB3 - tribbles homolog 3 (drosophila), HSPA1B - heat shock 70kda protein 1b, DNAJA1 - dnaj (hsp40) homolog, subfamily a, member 1, HEXIM1 - hexamethylene bis-acetamide inducible 1, MIDN - midnolin, BST2 - bone marrow stromal cell antigen 2, NCOA7 - nuclear receptor coactivator 7, PML - promyelocytic leukemia, OVOL1 - ovo-like 1(drosophila), CD38 - cd38 mol…
GO:0009892	negative regulation of metabolic process	2.43e-08	7.08e-06	1.63	9068	1562	399	112	[TRIB3 - tribbles homolog 3 (drosophila), HSPA1A - heat shock 70kda protein 1a, HSPA1B - heat shock 70kda protein 1b, DNAJA1 - dnaj (hsp40) homolog, subfamily a, member 1, HEXIM1 - hexamethylene bis-acetamide inducible 1, MIDN - midnolin, BST2 - bone marrow stromal cell antigen 2, NCOA7 - nuclear receptor coactivator 7, PML - promyelocytic leukemia, OVOL1 - ovo-like 1(drosophila), CD38 - cd38 mol…
GO:0043903	regulation of symbiosis, encompassing mutualism through parasitism	2.88e-08	8.2e-06	3.79	9068	138	399	23	[RSAD2 - radical s-adenosyl methionine domain containing 2, TRIM14 - tripartite motif containing 14, OAS3 - 2'-5'-oligoadenylate synthetase 3, 100kda, POLR2K - polymerase (rna) ii (dna directed) polypeptide k, 7.0kda, PROX1 - prospero homeobox 1, ISG20 - interferon stimulated exonuclease gene 20kda, STAT1 - signal transducer and activator of transcription 1, 91kda, TRIM21 - tripartite motif conta…
GO:0080090	regulation of primary metabolic process	3.17e-08	8.83e-06	1.36	9068	3248	399	195	[HSPA1A - heat shock 70kda protein 1a, TRIB3 - tribbles homolog 3 (drosophila), MYLIP - myosin regulatory light chain interacting protein, HSPA1B - heat shock 70kda protein 1b, PCGF5 - polycomb group ring finger 5, DNAJA1 - dnaj (hsp40) homolog, subfamily a, member 1, MAP3K8 - mitogen-activated protein kinase kinase kinase 8, GDF9 - growth differentiation factor 9, IER2 - immediate early response…
GO:0051171	regulation of nitrogen compound metabolic process	3.7e-08	1.01e-05	1.37	9068	3168	399	191	[TRIB3 - tribbles homolog 3 (drosophila), HSPA1A - heat shock 70kda protein 1a, PCGF5 - polycomb group ring finger 5, HSPA1B - heat shock 70kda protein 1b, MYLIP - myosin regulatory light chain interacting protein, DNAJA1 - dnaj (hsp40) homolog, subfamily a, member 1, MAP3K8 - mitogen-activated protein kinase kinase kinase 8, GDF9 - growth differentiation factor 9, HEXIM1 - hexamethylene bis-acet…
GO:0044092	negative regulation of molecular function	3.88e-08	1.04e-05	2.1	9068	628	399	58	[TRIB3 - tribbles homolog 3 (drosophila), TIMP1 - timp metallopeptidase inhibitor 1, DNAJA1 - dnaj (hsp40) homolog, subfamily a, member 1, NLRC5 - nlr family, card domain containing 5, TEX14 - testis expressed 14, HEXIM1 - hexamethylene bis-acetamide inducible 1, MIDN - midnolin, RBCK1 - ranbp-type and c3hc4-type zinc finger containing 1, GEM - gtp binding protein overexpressed in skeletal muscle…
GO:0048583	regulation of response to stimulus	5.46e-08	1.43e-05	1.51	9068	2029	399	135	[TRIB3 - tribbles homolog 3 (drosophila), HSPA1A - heat shock 70kda protein 1a, HSPA1B - heat shock 70kda protein 1b, DNAJA1 - dnaj (hsp40) homolog, subfamily a, member 1, MAP3K8 - mitogen-activated protein kinase kinase kinase 8, DDX60 - dead (asp-glu-ala-asp) box polypeptide 60, GDF9 - growth differentiation factor 9, FAM46A - family with sequence similarity 46, member a, HEXIM1 - hexamethylene…
GO:0048523	negative regulation of cellular process	5.68e-08	1.46e-05	1.45	9068	2411	399	154	[TRIB3 - tribbles homolog 3 (drosophila), HSPA1A - heat shock 70kda protein 1a, HSPA1B - heat shock 70kda protein 1b, DNAJA1 - dnaj (hsp40) homolog, subfamily a, member 1, GDF9 - growth differentiation factor 9, HEXIM1 - hexamethylene bis-acetamide inducible 1, MIDN - midnolin, CD274 - cd274 molecule, RBCK1 - ranbp-type and c3hc4-type zinc finger containing 1, PODXL - podocalyxin-like, BTC - beta…
GO:0048585	negative regulation of response to stimulus	6.79e-08	1.71e-05	1.93	9068	802	399	68	[HSPA1A - heat shock 70kda protein 1a, HSPA1B - heat shock 70kda protein 1b, DNAJA1 - dnaj (hsp40) homolog, subfamily a, member 1, MMRN2 - multimerin 2, HLA-E - major histocompatibility complex, class i, e, NLRC5 - nlr family, card domain containing 5, NOV - nephroblastoma overexpressed, BTC - betacellulin, BST2 - bone marrow stromal cell antigen 2, NCOA7 - nuclear receptor coactivator 7, CASP8 -…
GO:0051241	negative regulation of multicellular organismal process	7.08e-08	1.75e-05	2.17	9068	544	399	52	[MYLIP - myosin regulatory light chain interacting protein, TIMP1 - timp metallopeptidase inhibitor 1, MMRN2 - multimerin 2, CHRNA7 - cholinergic receptor, nicotinic, alpha 7 (neuronal), CD83 - cd83 molecule, NLRC5 - nlr family, card domain containing 5, CD274 - cd274 molecule, NOV - nephroblastoma overexpressed, BST2 - bone marrow stromal cell antigen 2, IDO1 - indoleamine 2,3-dioxygenase 1, PML…
GO:0045088	regulation of innate immune response	7.49e-08	1.82e-05	3.04	9068	217	399	29	[HSPA1A - heat shock 70kda protein 1a, HSPA1B - heat shock 70kda protein 1b, MYD88 - myeloid differentiation primary response 88, EREG - epiregulin, HLA-E - major histocompatibility complex, class i, e, NLRC5 - nlr family, card domain containing 5, DDX60 - dead (asp-glu-ala-asp) box polypeptide 60, STAT2 - signal transducer and activator of transcription 2, 113kda, STAT1 - signal transducer and a…
GO:0065007	biological regulation	7.64e-08	1.82e-05	1.19	9068	5787	399	303	[TRIB3 - tribbles homolog 3 (drosophila), HSPA1A - heat shock 70kda protein 1a, PCGF5 - polycomb group ring finger 5, HSPA1B - heat shock 70kda protein 1b, MYLIP - myosin regulatory light chain interacting protein, DNAJA1 - dnaj (hsp40) homolog, subfamily a, member 1, MAP3K8 - mitogen-activated protein kinase kinase kinase 8, DDX60 - dead (asp-glu-ala-asp) box polypeptide 60, GDF9 - growth differ…
GO:0033673	negative regulation of kinase activity	9.06e-08	2.12e-05	3.45	9068	158	399	24	[TRIB3 - tribbles homolog 3 (drosophila), TAF7 - taf7 rna polymerase ii, tata box binding protein (tbp)-associated factor, 55kda, DNAJA1 - dnaj (hsp40) homolog, subfamily a, member 1, SOCS3 - suppressor of cytokine signaling 3, DUSP5 - dual specificity phosphatase 5, DUSP6 - dual specificity phosphatase 6, GADD45B - growth arrest and dna-damage-inducible, beta, TRIB1 - tribbles homolog 1 (drosoph…
GO:0001959	regulation of cytokine-mediated signaling pathway	9.09e-08	2.09e-05	4.4	9068	93	399	18	[HSPA1A - heat shock 70kda protein 1a, HSPA1B - heat shock 70kda protein 1b, SOCS3 - suppressor of cytokine signaling 3, NLRC5 - nlr family, card domain containing 5, STAT2 - signal transducer and activator of transcription 2, 113kda, STAT1 - signal transducer and activator of transcription 1, 91kda, SLIT2 - slit homolog 2 (drosophila), RBCK1 - ranbp-type and c3hc4-type zinc finger containing 1, …
GO:0032479	regulation of type I interferon production	1.4e-07	3.16e-05	4.78	9068	76	399	16	[POLR2K - polymerase (rna) ii (dna directed) polypeptide k, 7.0kda, MYD88 - myeloid differentiation primary response 88, NLRC5 - nlr family, card domain containing 5, TRIM21 - tripartite motif containing 21, CACTIN - cactin, spliceosome c complex subunit, IRF1 - interferon regulatory factor 1, CD14 - cd14 molecule, ISG15 - isg15 ubiquitin-like modifier, IRF7 - interferon regulatory factor 7, HERC…
GO:0010648	negative regulation of cell communication	1.69e-07	3.75e-05	1.97	9068	704	399	61	[HSPA1A - heat shock 70kda protein 1a, HSPA1B - heat shock 70kda protein 1b, DNAJA1 - dnaj (hsp40) homolog, subfamily a, member 1, MMRN2 - multimerin 2, NLRC5 - nlr family, card domain containing 5, MIDN - midnolin, NOV - nephroblastoma overexpressed, BTC - betacellulin, CASP8 - caspase 8, apoptosis-related cysteine peptidase, ATF3 - activating transcription factor 3, SIGIRR - single immunoglobul…
GO:0023057	negative regulation of signaling	1.87e-07	4.07e-05	1.96	9068	706	399	61	[HSPA1A - heat shock 70kda protein 1a, HSPA1B - heat shock 70kda protein 1b, DNAJA1 - dnaj (hsp40) homolog, subfamily a, member 1, MMRN2 - multimerin 2, NLRC5 - nlr family, card domain containing 5, MIDN - midnolin, NOV - nephroblastoma overexpressed, BTC - betacellulin, CASP8 - caspase 8, apoptosis-related cysteine peptidase, ATF3 - activating transcription factor 3, SIGIRR - single immunoglobul…
GO:0032480	negative regulation of type I interferon production	2.3e-07	4.93e-05	7.84	9068	29	399	10	[CACTIN - cactin, spliceosome c complex subunit, ISG15 - isg15 ubiquitin-like modifier, TNFAIP3 - tumor necrosis factor, alpha-induced protein 3, HERC5 - hect and rld domain containing e3 ubiquitin protein ligase 5, IFIH1 - interferon induced with helicase c domain 1, NLRC5 - nlr family, card domain containing 5, NMI - n-myc (and stat) interactor, CYLD - cylindromatosis (turban tumor syndrome), D…
GO:0001818	negative regulation of cytokine production	2.31e-07	4.88e-05	3.64	9068	131	399	21	[EPHA2 - eph receptor a2, CHRNA7 - cholinergic receptor, nicotinic, alpha 7 (neuronal), CD83 - cd83 molecule, NLRC5 - nlr family, card domain containing 5, CD274 - cd274 molecule, KLF4 - kruppel-like factor 4 (gut), PTGER4 - prostaglandin e receptor 4 (subtype ep4), BST2 - bone marrow stromal cell antigen 2, CACTIN - cactin, spliceosome c complex subunit, ISG15 - isg15 ubiquitin-like modifier, ID…
GO:0002683	negative regulation of immune system process	2.89e-07	6e-05	2.99	9068	205	399	27	[HLA-E - major histocompatibility complex, class i, e, NLRC5 - nlr family, card domain containing 5, TRIB1 - tribbles homolog 1 (drosophila), SLIT2 - slit homolog 2 (drosophila), CTR9 - ctr9, paf1/rna polymerase ii complex component, CD274 - cd274 molecule, ADAR - adenosine deaminase, rna-specific, NOV - nephroblastoma overexpressed, PTGER4 - prostaglandin e receptor 4 (subtype ep4), BST2 - bone …
GO:0045892	negative regulation of transcription, DNA-templated	3.32e-07	6.79e-05	1.97	9068	668	399	58	[HSPA1A - heat shock 70kda protein 1a, TRIB3 - tribbles homolog 3 (drosophila), RYBP - ring1 and yy1 binding protein, HEXIM1 - hexamethylene bis-acetamide inducible 1, ETV7 - ets variant 7, TLE4 - transducin-like enhancer of split 4 (e(sp1) homolog, drosophila), PML - promyelocytic leukemia, OVOL1 - ovo-like 1(drosophila), ATF3 - activating transcription factor 3, MAFK - v-maf avian musculoaponeu…
GO:0010628	positive regulation of gene expression	4.59e-07	9.25e-05	1.74	9068	1018	399	78	[HSPA1A - heat shock 70kda protein 1a, HSPA1B - heat shock 70kda protein 1b, PCGF5 - polycomb group ring finger 5, NLRC5 - nlr family, card domain containing 5, IER2 - immediate early response 2, CTGF - connective tissue growth factor, NCOA7 - nuclear receptor coactivator 7, PML - promyelocytic leukemia, LHX5 - lim homeobox 5, RIMS2 - regulating synaptic membrane exocytosis 2, RET - ret proto-onc…
GO:0051240	positive regulation of multicellular organismal process	4.62e-07	9.17e-05	1.88	9068	775	399	64	[HSPA1A - heat shock 70kda protein 1a, HSPA1B - heat shock 70kda protein 1b, CHRNA7 - cholinergic receptor, nicotinic, alpha 7 (neuronal), HLA-E - major histocompatibility complex, class i, e, DDX60 - dead (asp-glu-ala-asp) box polypeptide 60, CD83 - cd83 molecule, CD274 - cd274 molecule, CTGF - connective tissue growth factor, CASP8 - caspase 8, apoptosis-related cysteine peptidase, PNP - purine…
GO:0009968	negative regulation of signal transduction	5.34e-07	0.000104	1.96	9068	661	399	57	[HSPA1A - heat shock 70kda protein 1a, HSPA1B - heat shock 70kda protein 1b, DNAJA1 - dnaj (hsp40) homolog, subfamily a, member 1, MMRN2 - multimerin 2, NLRC5 - nlr family, card domain containing 5, NOV - nephroblastoma overexpressed, BTC - betacellulin, CASP8 - caspase 8, apoptosis-related cysteine peptidase, ATF3 - activating transcription factor 3, SIGIRR - single immunoglobulin and toll-inter…
GO:0000122	negative regulation of transcription from RNA polymerase II promoter	5.78e-07	0.000111	2.15	9068	486	399	46	[TRIB3 - tribbles homolog 3 (drosophila), HSPA1A - heat shock 70kda protein 1a, TAF7 - taf7 rna polymerase ii, tata box binding protein (tbp)-associated factor, 55kda, PROX1 - prospero homeobox 1, STAT1 - signal transducer and activator of transcription 1, 91kda, RYBP - ring1 and yy1 binding protein, ISL1 - isl lim homeobox 1, CCND3 - cyclin d3, HIST1H1C - histone cluster 1, h1c, JUNB - jun b pro…
GO:0006469	negative regulation of protein kinase activity	5.86e-07	0.000111	3.33	9068	150	399	22	[TRIB3 - tribbles homolog 3 (drosophila), TAF7 - taf7 rna polymerase ii, tata box binding protein (tbp)-associated factor, 55kda, DNAJA1 - dnaj (hsp40) homolog, subfamily a, member 1, SOCS3 - suppressor of cytokine signaling 3, DUSP5 - dual specificity phosphatase 5, DUSP6 - dual specificity phosphatase 6, GADD45B - growth arrest and dna-damage-inducible, beta, TRIB1 - tribbles homolog 1 (drosoph…
GO:0009725	response to hormone	6.13e-07	0.000115	2.51	9068	308	399	34	[TRIB3 - tribbles homolog 3 (drosophila), PITX2 - paired-like homeodomain 2, TIMP1 - timp metallopeptidase inhibitor 1, PNPT1 - polyribonucleotide nucleotidyltransferase 1, EREG - epiregulin, STAT1 - signal transducer and activator of transcription 1, 91kda, SLIT2 - slit homolog 2 (drosophila), JUNB - jun b proto-oncogene, ISL1 - isl lim homeobox 1, CTGF - connective tissue growth factor, EGR1 - …
GO:0002252	immune effector process	6.33e-07	0.000117	2.17	9068	472	399	45	[HSPA1A - heat shock 70kda protein 1a, HSPA1B - heat shock 70kda protein 1b, ISG20 - interferon stimulated exonuclease gene 20kda, STAT2 - signal transducer and activator of transcription 2, 113kda, NLRC5 - nlr family, card domain containing 5, DDX60 - dead (asp-glu-ala-asp) box polypeptide 60, STAT1 - signal transducer and activator of transcription 1, 91kda, RTP4 - receptor (chemosensory) trans…
GO:0051252	regulation of RNA metabolic process	6.64e-07	0.000121	1.46	9068	2093	399	134	[TRIB3 - tribbles homolog 3 (drosophila), HSPA1A - heat shock 70kda protein 1a, PCGF5 - polycomb group ring finger 5, HSPA1B - heat shock 70kda protein 1b, GDF9 - growth differentiation factor 9, HEXIM1 - hexamethylene bis-acetamide inducible 1, IER2 - immediate early response 2, RBCK1 - ranbp-type and c3hc4-type zinc finger containing 1, NCOA7 - nuclear receptor coactivator 7, TRIM26 - tripartit…
GO:1902679	negative regulation of RNA biosynthetic process	6.65e-07	0.000119	1.93	9068	682	399	58	[HSPA1A - heat shock 70kda protein 1a, TRIB3 - tribbles homolog 3 (drosophila), RYBP - ring1 and yy1 binding protein, HEXIM1 - hexamethylene bis-acetamide inducible 1, ETV7 - ets variant 7, TLE4 - transducin-like enhancer of split 4 (e(sp1) homolog, drosophila), PML - promyelocytic leukemia, OVOL1 - ovo-like 1(drosophila), ATF3 - activating transcription factor 3, MAFK - v-maf avian musculoaponeu…
GO:1903507	negative regulation of nucleic acid-templated transcription	6.65e-07	0.000118	1.93	9068	682	399	58	[HSPA1A - heat shock 70kda protein 1a, TRIB3 - tribbles homolog 3 (drosophila), RYBP - ring1 and yy1 binding protein, HEXIM1 - hexamethylene bis-acetamide inducible 1, ETV7 - ets variant 7, TLE4 - transducin-like enhancer of split 4 (e(sp1) homolog, drosophila), PML - promyelocytic leukemia, OVOL1 - ovo-like 1(drosophila), ATF3 - activating transcription factor 3, MAFK - v-maf avian musculoaponeu…
GO:0031323	regulation of cellular metabolic process	7.26e-07	0.000127	1.32	9068	3350	399	194	[HSPA1A - heat shock 70kda protein 1a, TRIB3 - tribbles homolog 3 (drosophila), MYLIP - myosin regulatory light chain interacting protein, HSPA1B - heat shock 70kda protein 1b, PCGF5 - polycomb group ring finger 5, DNAJA1 - dnaj (hsp40) homolog, subfamily a, member 1, MAP3K8 - mitogen-activated protein kinase kinase kinase 8, GDF9 - growth differentiation factor 9, IER2 - immediate early response…
GO:0010468	regulation of gene expression	7.3e-07	0.000126	1.4	9068	2462	399	152	[TRIB3 - tribbles homolog 3 (drosophila), HSPA1A - heat shock 70kda protein 1a, PCGF5 - polycomb group ring finger 5, HSPA1B - heat shock 70kda protein 1b, GDF9 - growth differentiation factor 9, FAM46A - family with sequence similarity 46, member a, HEXIM1 - hexamethylene bis-acetamide inducible 1, IER2 - immediate early response 2, RBCK1 - ranbp-type and c3hc4-type zinc finger containing 1, NCO…
GO:0002684	positive regulation of immune system process	7.33e-07	0.000125	2.18	9068	459	399	44	[HSPA1A - heat shock 70kda protein 1a, HSPA1B - heat shock 70kda protein 1b, MYD88 - myeloid differentiation primary response 88, HLA-E - major histocompatibility complex, class i, e, EREG - epiregulin, CD83 - cd83 molecule, NLRC5 - nlr family, card domain containing 5, DDX60 - dead (asp-glu-ala-asp) box polypeptide 60, MAP3K8 - mitogen-activated protein kinase kinase kinase 8, TRIB1 - tribbles h…
GO:0080134	regulation of response to stress	7.98e-07	0.000134	1.86	9068	770	399	63	[HSPA1A - heat shock 70kda protein 1a, HSPA1B - heat shock 70kda protein 1b, DNAJA1 - dnaj (hsp40) homolog, subfamily a, member 1, HLA-E - major histocompatibility complex, class i, e, DDX60 - dead (asp-glu-ala-asp) box polypeptide 60, NLRC5 - nlr family, card domain containing 5, FAM46A - family with sequence similarity 46, member a, SAMHD1 - sam domain and hd domain 1, NOV - nephroblastoma over…
GO:0001819	positive regulation of cytokine production	9.16e-07	0.000152	2.9	9068	204	399	26	[HSPA1A - heat shock 70kda protein 1a, HSPA1B - heat shock 70kda protein 1b, MYD88 - myeloid differentiation primary response 88, EREG - epiregulin, HLA-E - major histocompatibility complex, class i, e, DDX60 - dead (asp-glu-ala-asp) box polypeptide 60, CD83 - cd83 molecule, ISL1 - isl lim homeobox 1, CD274 - cd274 molecule, EGR1 - early growth response 1, TXK - txk tyrosine kinase, PTGER4 - pros…
GO:0019222	regulation of metabolic process	9.51e-07	0.000156	1.3	9068	3558	399	203	[HSPA1A - heat shock 70kda protein 1a, TRIB3 - tribbles homolog 3 (drosophila), MYLIP - myosin regulatory light chain interacting protein, HSPA1B - heat shock 70kda protein 1b, PCGF5 - polycomb group ring finger 5, DNAJA1 - dnaj (hsp40) homolog, subfamily a, member 1, MAP3K8 - mitogen-activated protein kinase kinase kinase 8, GDF9 - growth differentiation factor 9, FAM46A - family with sequence s…
GO:0051254	positive regulation of RNA metabolic process	1.05e-06	0.00017	1.8	9068	845	399	67	[HSPA1A - heat shock 70kda protein 1a, PCGF5 - polycomb group ring finger 5, NLRC5 - nlr family, card domain containing 5, IER2 - immediate early response 2, NCOA7 - nuclear receptor coactivator 7, PML - promyelocytic leukemia, LHX5 - lim homeobox 5, RET - ret proto-oncogene, GCG - glucagon, ATF3 - activating transcription factor 3, IFNB1 - interferon, beta 1, fibroblast, C1orf61 - chromosome 1 o…
GO:1903506	regulation of nucleic acid-templated transcription	1.37e-06	0.000219	1.46	9068	1979	399	127	[TRIB3 - tribbles homolog 3 (drosophila), HSPA1A - heat shock 70kda protein 1a, HSPA1B - heat shock 70kda protein 1b, PCGF5 - polycomb group ring finger 5, GDF9 - growth differentiation factor 9, HEXIM1 - hexamethylene bis-acetamide inducible 1, IER2 - immediate early response 2, RBCK1 - ranbp-type and c3hc4-type zinc finger containing 1, NCOA7 - nuclear receptor coactivator 7, TRIM26 - tripartit…
GO:0010558	negative regulation of macromolecule biosynthetic process	1.4e-06	0.00022	1.81	9068	817	399	65	[HSPA1A - heat shock 70kda protein 1a, TRIB3 - tribbles homolog 3 (drosophila), PAPD5 - pap associated domain containing 5, RYBP - ring1 and yy1 binding protein, HEXIM1 - hexamethylene bis-acetamide inducible 1, ETV7 - ets variant 7, TLE4 - transducin-like enhancer of split 4 (e(sp1) homolog, drosophila), PML - promyelocytic leukemia, OVOL1 - ovo-like 1(drosophila), NMI - n-myc (and stat) interac…
GO:0023051	regulation of signaling	1.42e-06	0.000221	1.5	9068	1763	399	116	[TRIB3 - tribbles homolog 3 (drosophila), HSPA1A - heat shock 70kda protein 1a, HSPA1B - heat shock 70kda protein 1b, DNAJA1 - dnaj (hsp40) homolog, subfamily a, member 1, MAP3K8 - mitogen-activated protein kinase kinase kinase 8, DDX60 - dead (asp-glu-ala-asp) box polypeptide 60, GDF9 - growth differentiation factor 9, HEXIM1 - hexamethylene bis-acetamide inducible 1, MIDN - midnolin, RBCK1 - ra…
GO:0019219	regulation of nucleobase-containing compound metabolic process	1.43e-06	0.00022	1.41	9068	2303	399	143	[TRIB3 - tribbles homolog 3 (drosophila), HSPA1A - heat shock 70kda protein 1a, PCGF5 - polycomb group ring finger 5, HSPA1B - heat shock 70kda protein 1b, GDF9 - growth differentiation factor 9, HEXIM1 - hexamethylene bis-acetamide inducible 1, IER2 - immediate early response 2, RBCK1 - ranbp-type and c3hc4-type zinc finger containing 1, NCOA7 - nuclear receptor coactivator 7, TRIM26 - tripartit…
GO:2001141	regulation of RNA biosynthetic process	1.49e-06	0.000228	1.46	9068	1982	399	127	[TRIB3 - tribbles homolog 3 (drosophila), HSPA1A - heat shock 70kda protein 1a, HSPA1B - heat shock 70kda protein 1b, PCGF5 - polycomb group ring finger 5, GDF9 - growth differentiation factor 9, HEXIM1 - hexamethylene bis-acetamide inducible 1, IER2 - immediate early response 2, RBCK1 - ranbp-type and c3hc4-type zinc finger containing 1, NCOA7 - nuclear receptor coactivator 7, TRIM26 - tripartit…
GO:0048869	cellular developmental process	1.63e-06	0.000245	1.6	9068	1308	399	92	[MDGA1 - mam domain containing glycosylphosphatidylinositol anchor 1, MAK - male germ cell-associated kinase, CHRNA7 - cholinergic receptor, nicotinic, alpha 7 (neuronal), TDRD7 - tudor domain containing 7, GDF9 - growth differentiation factor 9, IER2 - immediate early response 2, ETV7 - ets variant 7, PODXL - podocalyxin-like, NOV - nephroblastoma overexpressed, BCL7B - b-cell cll/lymphoma 7b, C…
GO:0006355	regulation of transcription, DNA-templated	1.67e-06	0.000248	1.46	9068	1966	399	126	[TRIB3 - tribbles homolog 3 (drosophila), HSPA1A - heat shock 70kda protein 1a, HSPA1B - heat shock 70kda protein 1b, PCGF5 - polycomb group ring finger 5, GDF9 - growth differentiation factor 9, HEXIM1 - hexamethylene bis-acetamide inducible 1, IER2 - immediate early response 2, RBCK1 - ranbp-type and c3hc4-type zinc finger containing 1, NCOA7 - nuclear receptor coactivator 7, TRIM26 - tripartit…
GO:0010604	positive regulation of macromolecule metabolic process	1.67e-06	0.000246	1.5	9068	1710	399	113	[TRIB3 - tribbles homolog 3 (drosophila), HSPA1A - heat shock 70kda protein 1a, MYLIP - myosin regulatory light chain interacting protein, HSPA1B - heat shock 70kda protein 1b, PCGF5 - polycomb group ring finger 5, MAP3K8 - mitogen-activated protein kinase kinase kinase 8, GDF9 - growth differentiation factor 9, IER2 - immediate early response 2, PMAIP1 - phorbol-12-myristate-13-acetate-induced p…
GO:0045893	positive regulation of transcription, DNA-templated	1.68e-06	0.000244	1.81	9068	804	399	64	[PCGF5 - polycomb group ring finger 5, NLRC5 - nlr family, card domain containing 5, IER2 - immediate early response 2, NCOA7 - nuclear receptor coactivator 7, PML - promyelocytic leukemia, LHX5 - lim homeobox 5, RET - ret proto-oncogene, GCG - glucagon, ATF3 - activating transcription factor 3, IFNB1 - interferon, beta 1, fibroblast, C1orf61 - chromosome 1 open reading frame 61, ID2 - inhibitor …
GO:1903508	positive regulation of nucleic acid-templated transcription	1.68e-06	0.000241	1.81	9068	804	399	64	[PCGF5 - polycomb group ring finger 5, NLRC5 - nlr family, card domain containing 5, IER2 - immediate early response 2, NCOA7 - nuclear receptor coactivator 7, PML - promyelocytic leukemia, LHX5 - lim homeobox 5, RET - ret proto-oncogene, GCG - glucagon, ATF3 - activating transcription factor 3, IFNB1 - interferon, beta 1, fibroblast, C1orf61 - chromosome 1 open reading frame 61, ID2 - inhibitor …
GO:0008284	positive regulation of cell proliferation	1.73e-06	0.000246	2.18	9068	427	399	41	[TIMP1 - timp metallopeptidase inhibitor 1, PITX2 - paired-like homeodomain 2, CHRNA7 - cholinergic receptor, nicotinic, alpha 7 (neuronal), PROX1 - prospero homeobox 1, HLA-E - major histocompatibility complex, class i, e, EREG - epiregulin, STAT1 - signal transducer and activator of transcription 1, 91kda, GDF9 - growth differentiation factor 9, ISL1 - isl lim homeobox 1, CD274 - cd274 molecule…
GO:1902680	positive regulation of RNA biosynthetic process	1.75e-06	0.000246	1.81	9068	805	399	64	[PCGF5 - polycomb group ring finger 5, NLRC5 - nlr family, card domain containing 5, IER2 - immediate early response 2, NCOA7 - nuclear receptor coactivator 7, PML - promyelocytic leukemia, LHX5 - lim homeobox 5, RET - ret proto-oncogene, GCG - glucagon, ATF3 - activating transcription factor 3, IFNB1 - interferon, beta 1, fibroblast, C1orf61 - chromosome 1 open reading frame 61, ID2 - inhibitor …
GO:2000113	negative regulation of cellular macromolecule biosynthetic process	1.85e-06	0.000257	1.81	9068	789	399	63	[HSPA1A - heat shock 70kda protein 1a, TRIB3 - tribbles homolog 3 (drosophila), PAPD5 - pap associated domain containing 5, RYBP - ring1 and yy1 binding protein, HEXIM1 - hexamethylene bis-acetamide inducible 1, ETV7 - ets variant 7, TLE4 - transducin-like enhancer of split 4 (e(sp1) homolog, drosophila), PML - promyelocytic leukemia, OVOL1 - ovo-like 1(drosophila), ATF3 - activating transcriptio…
GO:0001932	regulation of protein phosphorylation	1.88e-06	0.000259	1.85	9068	738	399	60	[TRIB3 - tribbles homolog 3 (drosophila), DNAJA1 - dnaj (hsp40) homolog, subfamily a, member 1, CHRNA7 - cholinergic receptor, nicotinic, alpha 7 (neuronal), MAP3K8 - mitogen-activated protein kinase kinase kinase 8, GDF9 - growth differentiation factor 9, HEXIM1 - hexamethylene bis-acetamide inducible 1, CTGF - connective tissue growth factor, PML - promyelocytic leukemia, RET - ret proto-oncoge…
GO:0045944	positive regulation of transcription from RNA polymerase II promoter	1.98e-06	0.00027	1.95	9068	605	399	52	[PCGF5 - polycomb group ring finger 5, NLRC5 - nlr family, card domain containing 5, IER2 - immediate early response 2, NCOA7 - nuclear receptor coactivator 7, PML - promyelocytic leukemia, GCG - glucagon, ATF3 - activating transcription factor 3, IFNB1 - interferon, beta 1, fibroblast, C1orf61 - chromosome 1 open reading frame 61, NGFR - nerve growth factor receptor, HEY1 - hairy/enhancer-of-spl…
GO:0071310	cellular response to organic substance	2e-06	0.00027	1.91	9068	655	399	55	[TRIB3 - tribbles homolog 3 (drosophila), SYP - synaptophysin, TEX14 - testis expressed 14, TLE4 - transducin-like enhancer of split 4 (e(sp1) homolog, drosophila), INA - internexin neuronal intermediate filament protein, alpha, CASP8 - caspase 8, apoptosis-related cysteine peptidase, IRS2 - insulin receptor substrate 2, MAP2 - microtubule-associated protein 2, PML - promyelocytic leukemia, RET -…
GO:0042325	regulation of phosphorylation	2.16e-06	0.000289	1.8	9068	810	399	64	[TRIB3 - tribbles homolog 3 (drosophila), DNAJA1 - dnaj (hsp40) homolog, subfamily a, member 1, CHRNA7 - cholinergic receptor, nicotinic, alpha 7 (neuronal), MAP3K8 - mitogen-activated protein kinase kinase kinase 8, NLRC5 - nlr family, card domain containing 5, GDF9 - growth differentiation factor 9, HEXIM1 - hexamethylene bis-acetamide inducible 1, MIDN - midnolin, CTGF - connective tissue grow…
GO:0010646	regulation of cell communication	2.41e-06	0.000319	1.49	9068	1742	399	114	[TRIB3 - tribbles homolog 3 (drosophila), HSPA1A - heat shock 70kda protein 1a, HSPA1B - heat shock 70kda protein 1b, DNAJA1 - dnaj (hsp40) homolog, subfamily a, member 1, MAP3K8 - mitogen-activated protein kinase kinase kinase 8, DDX60 - dead (asp-glu-ala-asp) box polypeptide 60, GDF9 - growth differentiation factor 9, HEXIM1 - hexamethylene bis-acetamide inducible 1, MIDN - midnolin, RBCK1 - ra…
GO:0051253	negative regulation of RNA metabolic process	2.46e-06	0.000322	1.84	9068	727	399	59	[HSPA1A - heat shock 70kda protein 1a, TRIB3 - tribbles homolog 3 (drosophila), RYBP - ring1 and yy1 binding protein, HEXIM1 - hexamethylene bis-acetamide inducible 1, ETV7 - ets variant 7, TLE4 - transducin-like enhancer of split 4 (e(sp1) homolog, drosophila), PML - promyelocytic leukemia, OVOL1 - ovo-like 1(drosophila), ATF3 - activating transcription factor 3, MAFK - v-maf avian musculoaponeu…
GO:0031327	negative regulation of cellular biosynthetic process	2.47e-06	0.00032	1.77	9068	848	399	66	[HSPA1A - heat shock 70kda protein 1a, TRIB3 - tribbles homolog 3 (drosophila), PAPD5 - pap associated domain containing 5, RYBP - ring1 and yy1 binding protein, HEXIM1 - hexamethylene bis-acetamide inducible 1, ETV7 - ets variant 7, TLE4 - transducin-like enhancer of split 4 (e(sp1) homolog, drosophila), PML - promyelocytic leukemia, OVOL1 - ovo-like 1(drosophila), NMI - n-myc (and stat) interac…
GO:0009966	regulation of signal transduction	2.66e-06	0.000341	1.51	9068	1609	399	107	[TRIB3 - tribbles homolog 3 (drosophila), HSPA1A - heat shock 70kda protein 1a, HSPA1B - heat shock 70kda protein 1b, DNAJA1 - dnaj (hsp40) homolog, subfamily a, member 1, MAP3K8 - mitogen-activated protein kinase kinase kinase 8, DDX60 - dead (asp-glu-ala-asp) box polypeptide 60, GDF9 - growth differentiation factor 9, HEXIM1 - hexamethylene bis-acetamide inducible 1, RBCK1 - ranbp-type and c3hc…
GO:0008283	cell proliferation	3.03e-06	0.000385	2.27	9068	360	399	36	[PITX2 - paired-like homeodomain 2, PROX1 - prospero homeobox 1, EREG - epiregulin, IL15RA - interleukin 15 receptor, alpha, ISG20 - interferon stimulated exonuclease gene 20kda, STAT1 - signal transducer and activator of transcription 1, 91kda, CCND3 - cyclin d3, JUNB - jun b proto-oncogene, NOV - nephroblastoma overexpressed, CTGF - connective tissue growth factor, EGR1 - early growth response …
GO:0019220	regulation of phosphate metabolic process	3.07e-06	0.000386	1.72	9068	924	399	70	[TRIB3 - tribbles homolog 3 (drosophila), DNAJA1 - dnaj (hsp40) homolog, subfamily a, member 1, CHRNA7 - cholinergic receptor, nicotinic, alpha 7 (neuronal), MAP3K8 - mitogen-activated protein kinase kinase kinase 8, NLRC5 - nlr family, card domain containing 5, GDF9 - growth differentiation factor 9, HEXIM1 - hexamethylene bis-acetamide inducible 1, MIDN - midnolin, CTGF - connective tissue grow…
GO:0031665	negative regulation of lipopolysaccharide-mediated signaling pathway	3.14e-06	0.000392	16.23	9068	7	399	5	[CACTIN - cactin, spliceosome c complex subunit, TNFAIP3 - tumor necrosis factor, alpha-induced protein 3, TRIB1 - tribbles homolog 1 (drosophila), PRDM1 - pr domain containing 1, with znf domain, SIGIRR - single immunoglobulin and toll-interleukin 1 receptor (tir) domain]
GO:0009893	positive regulation of metabolic process	3.51e-06	0.000434	1.46	9068	1834	399	118	[TRIB3 - tribbles homolog 3 (drosophila), HSPA1A - heat shock 70kda protein 1a, MYLIP - myosin regulatory light chain interacting protein, HSPA1B - heat shock 70kda protein 1b, PCGF5 - polycomb group ring finger 5, MAP3K8 - mitogen-activated protein kinase kinase kinase 8, GDF9 - growth differentiation factor 9, IER2 - immediate early response 2, NCOA7 - nuclear receptor coactivator 7, PMAIP1 - p…
GO:0042326	negative regulation of phosphorylation	3.67e-06	0.00045	2.48	9068	275	399	30	[TRIB3 - tribbles homolog 3 (drosophila), TAF7 - taf7 rna polymerase ii, tata box binding protein (tbp)-associated factor, 55kda, DNAJA1 - dnaj (hsp40) homolog, subfamily a, member 1, GADD45B - growth arrest and dna-damage-inducible, beta, TRIB1 - tribbles homolog 1 (drosophila), SLIT2 - slit homolog 2 (drosophila), HEXIM1 - hexamethylene bis-acetamide inducible 1, MIDN - midnolin, ADAR - adenosi…
GO:0009890	negative regulation of biosynthetic process	3.7e-06	0.000448	1.75	9068	858	399	66	[HSPA1A - heat shock 70kda protein 1a, TRIB3 - tribbles homolog 3 (drosophila), PAPD5 - pap associated domain containing 5, RYBP - ring1 and yy1 binding protein, HEXIM1 - hexamethylene bis-acetamide inducible 1, ETV7 - ets variant 7, TLE4 - transducin-like enhancer of split 4 (e(sp1) homolog, drosophila), PML - promyelocytic leukemia, OVOL1 - ovo-like 1(drosophila), NMI - n-myc (and stat) interac…
GO:0050776	regulation of immune response	3.92e-06	0.000471	2.11	9068	441	399	41	[HSPA1A - heat shock 70kda protein 1a, HSPA1B - heat shock 70kda protein 1b, MYD88 - myeloid differentiation primary response 88, EREG - epiregulin, NCR3LG1 - natural killer cell cytotoxicity receptor 3 ligand 1, HLA-E - major histocompatibility complex, class i, e, STAT2 - signal transducer and activator of transcription 2, 113kda, NLRC5 - nlr family, card domain containing 5, DDX60 - dead (asp-…
GO:0051174	regulation of phosphorus metabolic process	4.5e-06	0.000535	1.7	9068	934	399	70	[TRIB3 - tribbles homolog 3 (drosophila), DNAJA1 - dnaj (hsp40) homolog, subfamily a, member 1, CHRNA7 - cholinergic receptor, nicotinic, alpha 7 (neuronal), MAP3K8 - mitogen-activated protein kinase kinase kinase 8, NLRC5 - nlr family, card domain containing 5, GDF9 - growth differentiation factor 9, HEXIM1 - hexamethylene bis-acetamide inducible 1, MIDN - midnolin, CTGF - connective tissue grow…
GO:0045934	negative regulation of nucleobase-containing compound metabolic process	4.63e-06	0.000547	1.77	9068	811	399	63	[HSPA1A - heat shock 70kda protein 1a, TRIB3 - tribbles homolog 3 (drosophila), PAPD5 - pap associated domain containing 5, RYBP - ring1 and yy1 binding protein, HEXIM1 - hexamethylene bis-acetamide inducible 1, ETV7 - ets variant 7, TLE4 - transducin-like enhancer of split 4 (e(sp1) homolog, drosophila), PML - promyelocytic leukemia, OVOL1 - ovo-like 1(drosophila), ATF3 - activating transcriptio…
GO:0045935	positive regulation of nucleobase-containing compound metabolic process	5.42e-06	0.000634	1.67	9068	993	399	73	[HSPA1A - heat shock 70kda protein 1a, PCGF5 - polycomb group ring finger 5, NLRC5 - nlr family, card domain containing 5, IER2 - immediate early response 2, NCOA7 - nuclear receptor coactivator 7, PML - promyelocytic leukemia, LHX5 - lim homeobox 5, RET - ret proto-oncogene, GCG - glucagon, GPD1 - glycerol-3-phosphate dehydrogenase 1 (soluble), ATF3 - activating transcription factor 3, IFNB1 - i…
GO:2000112	regulation of cellular macromolecule biosynthetic process	6.48e-06	0.000751	1.39	9068	2260	399	138	[TRIB3 - tribbles homolog 3 (drosophila), HSPA1A - heat shock 70kda protein 1a, PCGF5 - polycomb group ring finger 5, HSPA1B - heat shock 70kda protein 1b, GDF9 - growth differentiation factor 9, HEXIM1 - hexamethylene bis-acetamide inducible 1, IER2 - immediate early response 2, RBCK1 - ranbp-type and c3hc4-type zinc finger containing 1, NCOA7 - nuclear receptor coactivator 7, TRIM26 - tripartit…
GO:0010629	negative regulation of gene expression	6.53e-06	0.000751	1.69	9068	944	399	70	[HSPA1A - heat shock 70kda protein 1a, TRIB3 - tribbles homolog 3 (drosophila), HSPA1B - heat shock 70kda protein 1b, PAPD5 - pap associated domain containing 5, RYBP - ring1 and yy1 binding protein, HEXIM1 - hexamethylene bis-acetamide inducible 1, ETV7 - ets variant 7, CTGF - connective tissue growth factor, TLE4 - transducin-like enhancer of split 4 (e(sp1) homolog, drosophila), PML - promyelo…
GO:0001933	negative regulation of protein phosphorylation	7.43e-06	0.000846	2.49	9068	256	399	28	[TRIB3 - tribbles homolog 3 (drosophila), TAF7 - taf7 rna polymerase ii, tata box binding protein (tbp)-associated factor, 55kda, DNAJA1 - dnaj (hsp40) homolog, subfamily a, member 1, GADD45B - growth arrest and dna-damage-inducible, beta, TRIB1 - tribbles homolog 1 (drosophila), SLIT2 - slit homolog 2 (drosophila), HEXIM1 - hexamethylene bis-acetamide inducible 1, ADAR - adenosine deaminase, rna…
GO:0008285	negative regulation of cell proliferation	7.7e-06	0.00087	2.18	9068	375	399	36	[HSPA1A - heat shock 70kda protein 1a, HSPA1B - heat shock 70kda protein 1b, PROX1 - prospero homeobox 1, EREG - epiregulin, TRIB1 - tribbles homolog 1 (drosophila), STAT1 - signal transducer and activator of transcription 1, 91kda, CD274 - cd274 molecule, NOV - nephroblastoma overexpressed, ADARB1 - adenosine deaminase, rna-specific, b1, SST - somatostatin, MEF2C - myocyte enhancer factor 2c, ID…
GO:0010556	regulation of macromolecule biosynthetic process	8.28e-06	0.000926	1.38	9068	2311	399	140	[TRIB3 - tribbles homolog 3 (drosophila), HSPA1A - heat shock 70kda protein 1a, PCGF5 - polycomb group ring finger 5, HSPA1B - heat shock 70kda protein 1b, GDF9 - growth differentiation factor 9, HEXIM1 - hexamethylene bis-acetamide inducible 1, IER2 - immediate early response 2, RBCK1 - ranbp-type and c3hc4-type zinc finger containing 1, NCOA7 - nuclear receptor coactivator 7, TRIM26 - tripartit…
GO:0009891	positive regulation of biosynthetic process	8.88e-06	0.000985	1.64	9068	1025	399	74	[PCGF5 - polycomb group ring finger 5, NLRC5 - nlr family, card domain containing 5, IER2 - immediate early response 2, CTGF - connective tissue growth factor, NCOA7 - nuclear receptor coactivator 7, IRS2 - insulin receptor substrate 2, PML - promyelocytic leukemia, LHX5 - lim homeobox 5, RET - ret proto-oncogene, GCG - glucagon, ATF3 - activating transcription factor 3, IFNB1 - interferon, beta …
GO:1901342	regulation of vasculature development	8.95e-06	0.000985	3.13	9068	138	399	19	[EPHA2 - eph receptor a2, MMRN2 - multimerin 2, CHRNA7 - cholinergic receptor, nicotinic, alpha 7 (neuronal), NGFR - nerve growth factor receptor, HEY1 - hairy/enhancer-of-split related with yrpw motif 1, GATA2 - gata binding protein 2, STAT1 - signal transducer and activator of transcription 1, 91kda, ISL1 - isl lim homeobox 1, KLF4 - kruppel-like factor 4 (gut), EGR1 - early growth response 1, …
GO:0006357	regulation of transcription from RNA polymerase II promoter	9.21e-06	0.00101	1.61	9068	1118	399	79	[HSPA1A - heat shock 70kda protein 1a, TRIB3 - tribbles homolog 3 (drosophila), PCGF5 - polycomb group ring finger 5, NLRC5 - nlr family, card domain containing 5, GDF9 - growth differentiation factor 9, RYBP - ring1 and yy1 binding protein, HEXIM1 - hexamethylene bis-acetamide inducible 1, IER2 - immediate early response 2, ETV7 - ets variant 7, TLE4 - transducin-like enhancer of split 4 (e(sp1)…
GO:0006366	transcription from RNA polymerase II promoter	9.56e-06	0.00103	2.22	9068	348	399	34	[TAF7 - taf7 rna polymerase ii, tata box binding protein (tbp)-associated factor, 55kda, PITX2 - paired-like homeodomain 2, JUNB - jun b proto-oncogene, ISL1 - isl lim homeobox 1, IER2 - immediate early response 2, CTR9 - ctr9, paf1/rna polymerase ii complex component, ETV7 - ets variant 7, EGR1 - early growth response 1, TXK - txk tyrosine kinase, MYBL1 - v-myb avian myeloblastosis viral oncogen…
GO:0043086	negative regulation of catalytic activity	9.93e-06	0.00107	2.01	9068	474	399	42	[TRIB3 - tribbles homolog 3 (drosophila), TAF7 - taf7 rna polymerase ii, tata box binding protein (tbp)-associated factor, 55kda, TIMP1 - timp metallopeptidase inhibitor 1, DNAJA1 - dnaj (hsp40) homolog, subfamily a, member 1, GADD45B - growth arrest and dna-damage-inducible, beta, TRIB1 - tribbles homolog 1 (drosophila), SLIT2 - slit homolog 2 (drosophila), HEXIM1 - hexamethylene bis-acetamide i…
GO:0050673	epithelial cell proliferation	1.01e-05	0.00108	4.9	9068	51	399	11	[ID2 - inhibitor of dna binding 2, dominant negative helix-loop-helix protein, EPHA2 - eph receptor a2, NOV - nephroblastoma overexpressed, MEF2C - myocyte enhancer factor 2c, PROX1 - prospero homeobox 1, NKX3-1 - nk3 homeobox 1, EREG - epiregulin, TNFSF11 - tumor necrosis factor (ligand) superfamily, member 11, SOX9 - sry (sex determining region y)-box 9, NRARP - notch-regulated ankyrin repeat p…
GO:1901652	response to peptide	1.03e-05	0.00109	2.74	9068	191	399	23	[TRIB3 - tribbles homolog 3 (drosophila), TIMP1 - timp metallopeptidase inhibitor 1, CHRNA7 - cholinergic receptor, nicotinic, alpha 7 (neuronal), PNPT1 - polyribonucleotide nucleotidyltransferase 1, EREG - epiregulin, GNG2 - guanine nucleotide binding protein (g protein), gamma 2, EGR2 - early growth response 2, STAT1 - signal transducer and activator of transcription 1, 91kda, SORBS1 - sorbin a…
GO:0031328	positive regulation of cellular biosynthetic process	1.03e-05	0.00108	1.64	9068	1011	399	73	[PCGF5 - polycomb group ring finger 5, NLRC5 - nlr family, card domain containing 5, IER2 - immediate early response 2, NCOA7 - nuclear receptor coactivator 7, IRS2 - insulin receptor substrate 2, PML - promyelocytic leukemia, LHX5 - lim homeobox 5, RET - ret proto-oncogene, GCG - glucagon, ATF3 - activating transcription factor 3, IFNB1 - interferon, beta 1, fibroblast, C1orf61 - chromosome 1 op…
GO:0010557	positive regulation of macromolecule biosynthetic process	1.05e-05	0.00109	1.66	9068	957	399	70	[PCGF5 - polycomb group ring finger 5, NLRC5 - nlr family, card domain containing 5, IER2 - immediate early response 2, CTGF - connective tissue growth factor, NCOA7 - nuclear receptor coactivator 7, IRS2 - insulin receptor substrate 2, PML - promyelocytic leukemia, LHX5 - lim homeobox 5, RET - ret proto-oncogene, GCG - glucagon, ATF3 - activating transcription factor 3, IFNB1 - interferon, beta …
GO:0033993	response to lipid	1.06e-05	0.0011	2.18	9068	365	399	35	[PITX2 - paired-like homeodomain 2, TRIB1 - tribbles homolog 1 (drosophila), JUNB - jun b proto-oncogene, SLIT2 - slit homolog 2 (drosophila), ISL1 - isl lim homeobox 1, CTR9 - ctr9, paf1/rna polymerase ii complex component, CTGF - connective tissue growth factor, PTGER4 - prostaglandin e receptor 4 (subtype ep4), CD14 - cd14 molecule, SST - somatostatin, CASP8 - caspase 8, apoptosis-related cyst…
GO:0070887	cellular response to chemical stimulus	1.09e-05	0.00112	1.73	9068	815	399	62	[HSPA1A - heat shock 70kda protein 1a, TRIB3 - tribbles homolog 3 (drosophila), HSPA1B - heat shock 70kda protein 1b, SYP - synaptophysin, TEX14 - testis expressed 14, TLE4 - transducin-like enhancer of split 4 (e(sp1) homolog, drosophila), PMAIP1 - phorbol-12-myristate-13-acetate-induced protein 1, CASP8 - caspase 8, apoptosis-related cysteine peptidase, INA - internexin neuronal intermediate fi…
GO:0007154	cell communication	1.16e-05	0.00118	2.23	9068	336	399	33	[EREG - epiregulin, GLRB - glycine receptor, beta, ATP1B2 - atpase, na+/k+ transporting, beta 2 polypeptide, CTGF - connective tissue growth factor, NOV - nephroblastoma overexpressed, BST2 - bone marrow stromal cell antigen 2, MAP1LC3B - microtubule-associated protein 1 light chain 3 beta, ADARB1 - adenosine deaminase, rna-specific, b1, PMAIP1 - phorbol-12-myristate-13-acetate-induced protein 1,…
GO:0031326	regulation of cellular biosynthetic process	1.19e-05	0.0012	1.36	9068	2388	399	143	[TRIB3 - tribbles homolog 3 (drosophila), HSPA1A - heat shock 70kda protein 1a, PCGF5 - polycomb group ring finger 5, HSPA1B - heat shock 70kda protein 1b, GDF9 - growth differentiation factor 9, HEXIM1 - hexamethylene bis-acetamide inducible 1, IER2 - immediate early response 2, RBCK1 - ranbp-type and c3hc4-type zinc finger containing 1, NCOA7 - nuclear receptor coactivator 7, TRIM26 - tripartit…
GO:0031348	negative regulation of defense response	1.27e-05	0.00127	4.1	9068	72	399	13	[METRNL - meteorin, glial cell differentiation regulator-like, SOCS3 - suppressor of cytokine signaling 3, SERPINB9 - serpin peptidase inhibitor, clade b (ovalbumin), member 9, HLA-E - major histocompatibility complex, class i, e, NLRC5 - nlr family, card domain containing 5, ISL1 - isl lim homeobox 1, KLF4 - kruppel-like factor 4 (gut), NOV - nephroblastoma overexpressed, ADAR - adenosine deamin…
GO:0032870	cellular response to hormone stimulus	1.41e-05	0.0014	2.84	9068	168	399	21	[TRIB3 - tribbles homolog 3 (drosophila), ASNS - asparagine synthetase (glutamine-hydrolyzing), HEY1 - hairy/enhancer-of-split related with yrpw motif 1, GNG2 - guanine nucleotide binding protein (g protein), gamma 2, SLIT2 - slit homolog 2 (drosophila), JUNB - jun b proto-oncogene, ISL1 - isl lim homeobox 1, SORBS1 - sorbin and sh3 domain containing 1, CPEB2 - cytoplasmic polyadenylation element…
GO:0048518	positive regulation of biological process	1.42e-05	0.0014	1.3	9068	2964	399	170	[HSPA1A - heat shock 70kda protein 1a, TRIB3 - tribbles homolog 3 (drosophila), MYLIP - myosin regulatory light chain interacting protein, PCGF5 - polycomb group ring finger 5, HSPA1B - heat shock 70kda protein 1b, DNAJA1 - dnaj (hsp40) homolog, subfamily a, member 1, CD83 - cd83 molecule, DDX60 - dead (asp-glu-ala-asp) box polypeptide 60, MAP3K8 - mitogen-activated protein kinase kinase kinase 8…
GO:0001763	morphogenesis of a branching structure	1.51e-05	0.00148	3.59	9068	95	399	15	[EPHA2 - eph receptor a2, PITX2 - paired-like homeodomain 2, GZF1 - gdnf-inducible zinc finger protein 1, PROX1 - prospero homeobox 1, SOCS3 - suppressor of cytokine signaling 3, PRDM1 - pr domain containing 1, with znf domain, SOX9 - sry (sex determining region y)-box 9, NRARP - notch-regulated ankyrin repeat protein, SLIT2 - slit homolog 2 (drosophila), TBX3 - t-box 3, NKX3-1 - nk3 homeobox 1, …
GO:0035456	response to interferon-beta	1.55e-05	0.00151	9.74	9068	14	399	6	[BST2 - bone marrow stromal cell antigen 2, IRF1 - interferon regulatory factor 1, PNPT1 - polyribonucleotide nucleotidyltransferase 1, STAT1 - signal transducer and activator of transcription 1, 91kda, IFNB1 - interferon, beta 1, fibroblast, PLSCR1 - phospholipid scramblase 1]
GO:0065009	regulation of molecular function	1.69e-05	0.00162	1.45	9068	1694	399	108	[TRIB3 - tribbles homolog 3 (drosophila), HSPA1A - heat shock 70kda protein 1a, HSPA1B - heat shock 70kda protein 1b, DNAJA1 - dnaj (hsp40) homolog, subfamily a, member 1, MAP3K8 - mitogen-activated protein kinase kinase kinase 8, HEXIM1 - hexamethylene bis-acetamide inducible 1, ARHGAP27 - rho gtpase activating protein 27, MIDN - midnolin, RBCK1 - ranbp-type and c3hc4-type zinc finger containing…
GO:0009889	regulation of biosynthetic process	1.78e-05	0.0017	1.35	9068	2426	399	144	[TRIB3 - tribbles homolog 3 (drosophila), HSPA1A - heat shock 70kda protein 1a, PCGF5 - polycomb group ring finger 5, HSPA1B - heat shock 70kda protein 1b, GDF9 - growth differentiation factor 9, HEXIM1 - hexamethylene bis-acetamide inducible 1, IER2 - immediate early response 2, RBCK1 - ranbp-type and c3hc4-type zinc finger containing 1, NCOA7 - nuclear receptor coactivator 7, TRIM26 - tripartit…
GO:0043549	regulation of kinase activity	1.83e-05	0.00173	1.96	9068	486	399	42	[TRIB3 - tribbles homolog 3 (drosophila), TAF7 - taf7 rna polymerase ii, tata box binding protein (tbp)-associated factor, 55kda, DNAJA1 - dnaj (hsp40) homolog, subfamily a, member 1, CHRNA7 - cholinergic receptor, nicotinic, alpha 7 (neuronal), PROX1 - prospero homeobox 1, CXCR4 - chemokine (c-x-c motif) receptor 4, EREG - epiregulin, GADD45B - growth arrest and dna-damage-inducible, beta, TRIB1…
GO:0007267	cell-cell signaling	1.86e-05	0.00176	2.64	9068	198	399	23	[MBP - myelin basic protein, PCDH10 - protocadherin 10, EREG - epiregulin, PCDH17 - protocadherin 17, GLRB - glycine receptor, beta, GRM2 - glutamate receptor, metabotropic 2, SLC1A3 - solute carrier family 1 (glial high affinity glutamate transporter), member 3, NOV - nephroblastoma overexpressed, CTGF - connective tissue growth factor, BST2 - bone marrow stromal cell antigen 2, ADARB1 - adenosi…
GO:0019438	aromatic compound biosynthetic process	1.99e-05	0.00186	1.45	9068	1641	399	105	[TRIB3 - tribbles homolog 3 (drosophila), PCGF5 - polycomb group ring finger 5, HEXIM1 - hexamethylene bis-acetamide inducible 1, IER2 - immediate early response 2, NCOA7 - nuclear receptor coactivator 7, IDO1 - indoleamine 2,3-dioxygenase 1, MLF1 - myeloid leukemia factor 1, PML - promyelocytic leukemia, OVOL1 - ovo-like 1(drosophila), TRIM25 - tripartite motif containing 25, EGR2 - early growth…
GO:2000026	regulation of multicellular organismal development	2.02e-05	0.00188	1.62	9068	994	399	71	[TIMP1 - timp metallopeptidase inhibitor 1, MMRN2 - multimerin 2, CHRNA7 - cholinergic receptor, nicotinic, alpha 7 (neuronal), CD83 - cd83 molecule, GDF9 - growth differentiation factor 9, CTGF - connective tissue growth factor, CASP8 - caspase 8, apoptosis-related cysteine peptidase, PNP - purine nucleoside phosphorylase, IDO1 - indoleamine 2,3-dioxygenase 1, PML - promyelocytic leukemia, MAP2 …
GO:0071901	negative regulation of protein serine/threonine kinase activity	2.03e-05	0.00187	3.7	9068	86	399	14	[DNAJA1 - dnaj (hsp40) homolog, subfamily a, member 1, DUSP5 - dual specificity phosphatase 5, DUSP6 - dual specificity phosphatase 6, CDKN1C - cyclin-dependent kinase inhibitor 1c (p57, kip2), HEXIM1 - hexamethylene bis-acetamide inducible 1, CDKN2D - cyclin-dependent kinase inhibitor 2d (p19, inhibits cdk4), RGS2 - regulator of g-protein signaling 2, 24kda, TNFAIP3 - tumor necrosis factor, alph…
GO:0045824	negative regulation of innate immune response	2.06e-05	0.00189	7.58	9068	21	399	7	[ADAR - adenosine deaminase, rna-specific, CACTIN - cactin, spliceosome c complex subunit, TNFAIP3 - tumor necrosis factor, alpha-induced protein 3, SERPINB9 - serpin peptidase inhibitor, clade b (ovalbumin), member 9, HLA-E - major histocompatibility complex, class i, e, NLRC5 - nlr family, card domain containing 5, NMI - n-myc (and stat) interactor]
GO:0044271	cellular nitrogen compound biosynthetic process	2.07e-05	0.00188	1.43	9068	1801	399	113	[TRIB3 - tribbles homolog 3 (drosophila), PCGF5 - polycomb group ring finger 5, HEXIM1 - hexamethylene bis-acetamide inducible 1, IER2 - immediate early response 2, NCOA7 - nuclear receptor coactivator 7, MLF1 - myeloid leukemia factor 1, PML - promyelocytic leukemia, OVOL1 - ovo-like 1(drosophila), TRIM25 - tripartite motif containing 25, OAZ1 - ornithine decarboxylase antizyme 1, EGR2 - early g…
GO:0034654	nucleobase-containing compound biosynthetic process	2.11e-05	0.00191	1.46	9068	1604	399	103	[TRIB3 - tribbles homolog 3 (drosophila), PCGF5 - polycomb group ring finger 5, HEXIM1 - hexamethylene bis-acetamide inducible 1, IER2 - immediate early response 2, NCOA7 - nuclear receptor coactivator 7, MLF1 - myeloid leukemia factor 1, PML - promyelocytic leukemia, OVOL1 - ovo-like 1(drosophila), TRIM25 - tripartite motif containing 25, EGR2 - early growth response 2, PRDM1 - pr domain contain…
GO:0018130	heterocycle biosynthetic process	2.27e-05	0.00204	1.45	9068	1646	399	105	[TRIB3 - tribbles homolog 3 (drosophila), PCGF5 - polycomb group ring finger 5, HEXIM1 - hexamethylene bis-acetamide inducible 1, IER2 - immediate early response 2, NCOA7 - nuclear receptor coactivator 7, IDO1 - indoleamine 2,3-dioxygenase 1, MLF1 - myeloid leukemia factor 1, PML - promyelocytic leukemia, OVOL1 - ovo-like 1(drosophila), TRIM25 - tripartite motif containing 25, EGR2 - early growth…
GO:0031349	positive regulation of defense response	2.4e-05	0.00214	2.54	9068	215	399	24	[HSPA1A - heat shock 70kda protein 1a, RSAD2 - radical s-adenosyl methionine domain containing 2, HSPA1B - heat shock 70kda protein 1b, MYD88 - myeloid differentiation primary response 88, HLA-E - major histocompatibility complex, class i, e, EREG - epiregulin, DDX60 - dead (asp-glu-ala-asp) box polypeptide 60, NLRC5 - nlr family, card domain containing 5, CLEC7A - c-type lectin domain family 7, …
GO:0030182	neuron differentiation	2.51e-05	0.00222	3.44	9068	99	399	15	[EPHA2 - eph receptor a2, MDGA1 - mam domain containing glycosylphosphatidylinositol anchor 1, PITX2 - paired-like homeodomain 2, PROX1 - prospero homeobox 1, GATA2 - gata binding protein 2, SOX9 - sry (sex determining region y)-box 9, ISL1 - isl lim homeobox 1, IER2 - immediate early response 2, GDPD5 - glycerophosphodiester phosphodiesterase domain containing 5, NR4A2 - nuclear receptor subfami…
GO:1901700	response to oxygen-containing compound	2.67e-05	0.00235	1.77	9068	680	399	53	[TRIB3 - tribbles homolog 3 (drosophila), TIMP1 - timp metallopeptidase inhibitor 1, CHRNA7 - cholinergic receptor, nicotinic, alpha 7 (neuronal), CTGF - connective tissue growth factor, CASP8 - caspase 8, apoptosis-related cysteine peptidase, IRS2 - insulin receptor substrate 2, IDO1 - indoleamine 2,3-dioxygenase 1, RET - ret proto-oncogene, GCG - glucagon, GPD1 - glycerol-3-phosphate dehydrogen…
GO:0048729	tissue morphogenesis	2.79e-05	0.00244	2.57	9068	203	399	23	[EPHA2 - eph receptor a2, PITX2 - paired-like homeodomain 2, GZF1 - gdnf-inducible zinc finger protein 1, SOCS3 - suppressor of cytokine signaling 3, PROX1 - prospero homeobox 1, HEY1 - hairy/enhancer-of-split related with yrpw motif 1, SOX9 - sry (sex determining region y)-box 9, NRARP - notch-regulated ankyrin repeat protein, ISL1 - isl lim homeobox 1, SLIT2 - slit homolog 2 (drosophila), KLF4 …
GO:1901698	response to nitrogen compound	2.8e-05	0.00243	1.97	9068	462	399	40	[TRIB3 - tribbles homolog 3 (drosophila), TIMP1 - timp metallopeptidase inhibitor 1, CHRNA7 - cholinergic receptor, nicotinic, alpha 7 (neuronal), PNPT1 - polyribonucleotide nucleotidyltransferase 1, MYD88 - myeloid differentiation primary response 88, EREG - epiregulin, STAT1 - signal transducer and activator of transcription 1, 91kda, GLRB - glycine receptor, beta, SLIT2 - slit homolog 2 (droso…
GO:0048522	positive regulation of cellular process	2.82e-05	0.00243	1.32	9068	2677	399	155	[TRIB3 - tribbles homolog 3 (drosophila), HSPA1A - heat shock 70kda protein 1a, PCGF5 - polycomb group ring finger 5, HSPA1B - heat shock 70kda protein 1b, DNAJA1 - dnaj (hsp40) homolog, subfamily a, member 1, CD83 - cd83 molecule, MAP3K8 - mitogen-activated protein kinase kinase kinase 8, DDX60 - dead (asp-glu-ala-asp) box polypeptide 60, GDF9 - growth differentiation factor 9, HEXIM1 - hexameth…
GO:0060338	regulation of type I interferon-mediated signaling pathway	2.91e-05	0.00249	7.23	9068	22	399	7	[ADAR - adenosine deaminase, rna-specific, CACTIN - cactin, spliceosome c complex subunit, IRF7 - interferon regulatory factor 7, NLRC5 - nlr family, card domain containing 5, STAT2 - signal transducer and activator of transcription 2, 113kda, STAT1 - signal transducer and activator of transcription 1, 91kda, IFNB1 - interferon, beta 1, fibroblast]
GO:1903706	regulation of hemopoiesis	3.32e-05	0.00283	2.38	9068	248	399	26	[CD83 - cd83 molecule, TRIB1 - tribbles homolog 1 (drosophila), STAT1 - signal transducer and activator of transcription 1, 91kda, CTR9 - ctr9, paf1/rna polymerase ii complex component, CASP8 - caspase 8, apoptosis-related cysteine peptidase, MEF2C - myocyte enhancer factor 2c, ISG15 - isg15 ubiquitin-like modifier, PNP - purine nucleoside phosphorylase, EIF2AK2 - eukaryotic translation initiatio…
GO:0051173	positive regulation of nitrogen compound metabolic process	3.34e-05	0.00282	1.44	9068	1641	399	104	[TRIB3 - tribbles homolog 3 (drosophila), HSPA1A - heat shock 70kda protein 1a, PCGF5 - polycomb group ring finger 5, MYLIP - myosin regulatory light chain interacting protein, MAP3K8 - mitogen-activated protein kinase kinase kinase 8, GDF9 - growth differentiation factor 9, IER2 - immediate early response 2, PMAIP1 - phorbol-12-myristate-13-acetate-induced protein 1, NCOA7 - nuclear receptor coa…
GO:0061138	morphogenesis of a branching epithelium	3.45e-05	0.00289	3.54	9068	90	399	14	[EPHA2 - eph receptor a2, PITX2 - paired-like homeodomain 2, GZF1 - gdnf-inducible zinc finger protein 1, PROX1 - prospero homeobox 1, SOCS3 - suppressor of cytokine signaling 3, SOX9 - sry (sex determining region y)-box 9, NRARP - notch-regulated ankyrin repeat protein, SLIT2 - slit homolog 2 (drosophila), TBX3 - t-box 3, NKX3-1 - nk3 homeobox 1, PML - promyelocytic leukemia, ADM - adrenomedulli…
GO:0009719	response to endogenous stimulus	3.59e-05	0.00299	1.91	9068	500	399	42	[TRIB3 - tribbles homolog 3 (drosophila), TIMP1 - timp metallopeptidase inhibitor 1, PITX2 - paired-like homeodomain 2, PNPT1 - polyribonucleotide nucleotidyltransferase 1, MYD88 - myeloid differentiation primary response 88, EREG - epiregulin, STAT1 - signal transducer and activator of transcription 1, 91kda, ISL1 - isl lim homeobox 1, JUNB - jun b proto-oncogene, SLIT2 - slit homolog 2 (drosoph…
GO:0051348	negative regulation of transferase activity	4.07e-05	0.00337	2.46	9068	222	399	24	[TRIB3 - tribbles homolog 3 (drosophila), TAF7 - taf7 rna polymerase ii, tata box binding protein (tbp)-associated factor, 55kda, DNAJA1 - dnaj (hsp40) homolog, subfamily a, member 1, SOCS3 - suppressor of cytokine signaling 3, DUSP5 - dual specificity phosphatase 5, DUSP6 - dual specificity phosphatase 6, GADD45B - growth arrest and dna-damage-inducible, beta, TRIB1 - tribbles homolog 1 (drosoph…
GO:0010941	regulation of cell death	4.07e-05	0.00335	1.63	9068	905	399	65	[HSPA1A - heat shock 70kda protein 1a, HSPA1B - heat shock 70kda protein 1b, TIMP1 - timp metallopeptidase inhibitor 1, DNAJA1 - dnaj (hsp40) homolog, subfamily a, member 1, CHRNA7 - cholinergic receptor, nicotinic, alpha 7 (neuronal), MAP3K8 - mitogen-activated protein kinase kinase kinase 8, GDF9 - growth differentiation factor 9, BBC3 - bcl2 binding component 3, CD274 - cd274 molecule, RBCK1 -…
GO:0050793	regulation of developmental process	4.59e-05	0.00376	1.51	9068	1283	399	85	[TRIB3 - tribbles homolog 3 (drosophila), TIMP1 - timp metallopeptidase inhibitor 1, MMRN2 - multimerin 2, CHRNA7 - cholinergic receptor, nicotinic, alpha 7 (neuronal), CD83 - cd83 molecule, GDF9 - growth differentiation factor 9, NOV - nephroblastoma overexpressed, CTGF - connective tissue growth factor, BTC - betacellulin, CASP8 - caspase 8, apoptosis-related cysteine peptidase, PNP - purine nu…
GO:0032501	multicellular organismal process	4.93e-05	0.00401	1.46	9068	1479	399	95	[MAK - male germ cell-associated kinase, CHRNA7 - cholinergic receptor, nicotinic, alpha 7 (neuronal), RYBP - ring1 and yy1 binding protein, CTGF - connective tissue growth factor, BTC - betacellulin, BST2 - bone marrow stromal cell antigen 2, IDO1 - indoleamine 2,3-dioxygenase 1, PML - promyelocytic leukemia, RET - ret proto-oncogene, C16orf80 - chromosome 16 open reading frame 80, IFNB1 - inter…
GO:0010563	negative regulation of phosphorus metabolic process	4.95e-05	0.004	2.11	9068	345	399	32	[TRIB3 - tribbles homolog 3 (drosophila), TAF7 - taf7 rna polymerase ii, tata box binding protein (tbp)-associated factor, 55kda, DNAJA1 - dnaj (hsp40) homolog, subfamily a, member 1, GADD45B - growth arrest and dna-damage-inducible, beta, TRIB1 - tribbles homolog 1 (drosophila), SLIT2 - slit homolog 2 (drosophila), HEXIM1 - hexamethylene bis-acetamide inducible 1, MIDN - midnolin, ADAR - adenosi…
GO:0045936	negative regulation of phosphate metabolic process	4.95e-05	0.00398	2.11	9068	345	399	32	[TRIB3 - tribbles homolog 3 (drosophila), TAF7 - taf7 rna polymerase ii, tata box binding protein (tbp)-associated factor, 55kda, DNAJA1 - dnaj (hsp40) homolog, subfamily a, member 1, GADD45B - growth arrest and dna-damage-inducible, beta, TRIB1 - tribbles homolog 1 (drosophila), SLIT2 - slit homolog 2 (drosophila), HEXIM1 - hexamethylene bis-acetamide inducible 1, MIDN - midnolin, ADAR - adenosi…
GO:1903555	regulation of tumor necrosis factor superfamily cytokine production	5.09e-05	0.00407	4.17	9068	60	399	11	[CACTIN - cactin, spliceosome c complex subunit, CD14 - cd14 molecule, CHRNA7 - cholinergic receptor, nicotinic, alpha 7 (neuronal), SELK - selenoprotein k, TNFAIP3 - tumor necrosis factor, alpha-induced protein 3, HLA-E - major histocompatibility complex, class i, e, IFIH1 - interferon induced with helicase c domain 1, CLU - clusterin, ISL1 - isl lim homeobox 1, DDX58 - dead (asp-glu-ala-asp) bo…
GO:0006959	humoral immune response	5.41e-05	0.0043	3.84	9068	71	399	12	[BST2 - bone marrow stromal cell antigen 2, MEF2C - myocyte enhancer factor 2c, HIST1H2BC - histone cluster 1, h2bc, HLA-E - major histocompatibility complex, class i, e, HIST1H2BJ - histone cluster 1, h2bj, CFP - complement factor properdin, CD83 - cd83 molecule, CLU - clusterin, IL7 - interleukin 7, HIST1H2BK - histone cluster 1, h2bk, IFNB1 - interferon, beta 1, fibroblast, HIST1H2BG - histone…
GO:0051148	negative regulation of muscle cell differentiation	5.43e-05	0.00428	5.68	9068	32	399	8	[NOV - nephroblastoma overexpressed, TBX3 - t-box 3, FZD7 - frizzled family receptor 7, MSX1 - msh homeobox 1, EREG - epiregulin, SOX9 - sry (sex determining region y)-box 9, BMP4 - bone morphogenetic protein 4, HEY2 - hairy/enhancer-of-split related with yrpw motif 2]
GO:0031325	positive regulation of cellular metabolic process	5.89e-05	0.00462	1.41	9068	1703	399	106	[TRIB3 - tribbles homolog 3 (drosophila), HSPA1A - heat shock 70kda protein 1a, PCGF5 - polycomb group ring finger 5, MAP3K8 - mitogen-activated protein kinase kinase kinase 8, GDF9 - growth differentiation factor 9, IER2 - immediate early response 2, PMAIP1 - phorbol-12-myristate-13-acetate-induced protein 1, NCOA7 - nuclear receptor coactivator 7, PML - promyelocytic leukemia, RET - ret proto-o…
GO:0031399	regulation of protein modification process	5.95e-05	0.00464	1.58	9068	990	399	69	[HSPA1A - heat shock 70kda protein 1a, TRIB3 - tribbles homolog 3 (drosophila), HSPA1B - heat shock 70kda protein 1b, DNAJA1 - dnaj (hsp40) homolog, subfamily a, member 1, CHRNA7 - cholinergic receptor, nicotinic, alpha 7 (neuronal), MAP3K8 - mitogen-activated protein kinase kinase kinase 8, GDF9 - growth differentiation factor 9, HEXIM1 - hexamethylene bis-acetamide inducible 1, CTGF - connectiv…
GO:1901362	organic cyclic compound biosynthetic process	6.35e-05	0.00492	1.41	9068	1706	399	106	[TRIB3 - tribbles homolog 3 (drosophila), PCGF5 - polycomb group ring finger 5, HEXIM1 - hexamethylene bis-acetamide inducible 1, IER2 - immediate early response 2, NCOA7 - nuclear receptor coactivator 7, IDO1 - indoleamine 2,3-dioxygenase 1, MLF1 - myeloid leukemia factor 1, PML - promyelocytic leukemia, OVOL1 - ovo-like 1(drosophila), TRIM25 - tripartite motif containing 25, EGR2 - early growth…
GO:2001236	regulation of extrinsic apoptotic signaling pathway	6.38e-05	0.00492	3.35	9068	95	399	14	[HSPA1A - heat shock 70kda protein 1a, HSPA1B - heat shock 70kda protein 1b, RBCK1 - ranbp-type and c3hc4-type zinc finger containing 1, PMAIP1 - phorbol-12-myristate-13-acetate-induced protein 1, CASP8 - caspase 8, apoptosis-related cysteine peptidase, PML - promyelocytic leukemia, TNFAIP3 - tumor necrosis factor, alpha-induced protein 3, CX3CL1 - chemokine (c-x3-c motif) ligand 1, RET - ret pro…
GO:0051248	negative regulation of protein metabolic process	6.48e-05	0.00496	1.75	9068	650	399	50	[TRIB3 - tribbles homolog 3 (drosophila), HSPA1A - heat shock 70kda protein 1a, HSPA1B - heat shock 70kda protein 1b, TIMP1 - timp metallopeptidase inhibitor 1, DNAJA1 - dnaj (hsp40) homolog, subfamily a, member 1, CHRNA7 - cholinergic receptor, nicotinic, alpha 7 (neuronal), HEXIM1 - hexamethylene bis-acetamide inducible 1, BST2 - bone marrow stromal cell antigen 2, NCOA7 - nuclear receptor coac…
GO:0071345	cellular response to cytokine stimulus	6.55e-05	0.00499	2.57	9068	186	399	21	[SOCS3 - suppressor of cytokine signaling 3, PNPT1 - polyribonucleotide nucleotidyltransferase 1, CXCR4 - chemokine (c-x-c motif) receptor 4, STAT1 - signal transducer and activator of transcription 1, 91kda, SOX9 - sry (sex determining region y)-box 9, TEX14 - testis expressed 14, KLF4 - kruppel-like factor 4 (gut), SNX10 - sorting nexin 10, EGR1 - early growth response 1, TLE4 - transducin-like…
GO:0045595	regulation of cell differentiation	7.03e-05	0.00533	1.61	9068	903	399	64	[TRIB3 - tribbles homolog 3 (drosophila), CD83 - cd83 molecule, NOV - nephroblastoma overexpressed, CTGF - connective tissue growth factor, BTC - betacellulin, CASP8 - caspase 8, apoptosis-related cysteine peptidase, PNP - purine nucleoside phosphorylase, MAP2 - microtubule-associated protein 2, RIMS2 - regulating synaptic membrane exocytosis 2, RET - ret proto-oncogene, DUSP15 - dual specificity…
GO:0050865	regulation of cell activation	7.43e-05	0.0056	2.27	9068	260	399	26	[HLA-E - major histocompatibility complex, class i, e, MAP3K8 - mitogen-activated protein kinase kinase kinase 8, CD83 - cd83 molecule, CD274 - cd274 molecule, CTGF - connective tissue growth factor, TXK - txk tyrosine kinase, MEF2C - myocyte enhancer factor 2c, IRS2 - insulin receptor substrate 2, IDO1 - indoleamine 2,3-dioxygenase 1, PNP - purine nucleoside phosphorylase, EFNB2 - ephrin-b2, IFN…
GO:0051090	regulation of sequence-specific DNA binding transcription factor activity	8.25e-05	0.00618	2.35	9068	232	399	24	[ID2 - inhibitor of dna binding 2, dominant negative helix-loop-helix protein, HSPA1A - heat shock 70kda protein 1a, TRIM14 - tripartite motif containing 14, HSPA1B - heat shock 70kda protein 1b, PROX1 - prospero homeobox 1, RHEBL1 - ras homolog enriched in brain like 1, MYD88 - myeloid differentiation primary response 88, TRIB1 - tribbles homolog 1 (drosophila), NLRC5 - nlr family, card domain c…
GO:0001709	cell fate determination	8.26e-05	0.00615	7.58	9068	18	399	6	[MEF2C - myocyte enhancer factor 2c, PROX1 - prospero homeobox 1, GATA2 - gata binding protein 2, ISL1 - isl lim homeobox 1, BMP4 - bone morphogenetic protein 4, KLF4 - kruppel-like factor 4 (gut)]
GO:0045859	regulation of protein kinase activity	8.45e-05	0.00625	1.91	9068	452	399	38	[TRIB3 - tribbles homolog 3 (drosophila), TAF7 - taf7 rna polymerase ii, tata box binding protein (tbp)-associated factor, 55kda, DNAJA1 - dnaj (hsp40) homolog, subfamily a, member 1, CHRNA7 - cholinergic receptor, nicotinic, alpha 7 (neuronal), CXCR4 - chemokine (c-x-c motif) receptor 4, PROX1 - prospero homeobox 1, EREG - epiregulin, GADD45B - growth arrest and dna-damage-inducible, beta, MAP3K…
GO:0043435	response to corticotropin-releasing hormone	8.46e-05	0.00622	22.73	9068	3	399	3	[NR4A2 - nuclear receptor subfamily 4, group a, member 2, NR4A3 - nuclear receptor subfamily 4, group a, member 3, NR4A1 - nuclear receptor subfamily 4, group a, member 1]
GO:0071376	cellular response to corticotropin-releasing hormone stimulus	8.46e-05	0.00619	22.73	9068	3	399	3	[NR4A2 - nuclear receptor subfamily 4, group a, member 2, NR4A3 - nuclear receptor subfamily 4, group a, member 3, NR4A1 - nuclear receptor subfamily 4, group a, member 1]
GO:0032101	regulation of response to external stimulus	8.49e-05	0.00618	2.08	9068	339	399	31	[CXCR4 - chemokine (c-x-c motif) receptor 4, MYD88 - myeloid differentiation primary response 88, TRIB1 - tribbles homolog 1 (drosophila), DDX60 - dead (asp-glu-ala-asp) box polypeptide 60, FAM46A - family with sequence similarity 46, member a, SLIT2 - slit homolog 2 (drosophila), ISL1 - isl lim homeobox 1, NOV - nephroblastoma overexpressed, TXK - txk tyrosine kinase, PTGER4 - prostaglandin e re…
GO:0006351	transcription, DNA-templated	8.57e-05	0.0062	1.48	9068	1286	399	84	[SP110 - sp110 nuclear body protein, TRIB3 - tribbles homolog 3 (drosophila), PCGF5 - polycomb group ring finger 5, MAK - male germ cell-associated kinase, RYBP - ring1 and yy1 binding protein, HEXIM1 - hexamethylene bis-acetamide inducible 1, IER2 - immediate early response 2, ETV7 - ets variant 7, TLE4 - transducin-like enhancer of split 4 (e(sp1) homolog, drosophila), ZBTB43 - zinc finger and …
GO:0097659	nucleic acid-templated transcription	8.57e-05	0.00616	1.48	9068	1286	399	84	[SP110 - sp110 nuclear body protein, TRIB3 - tribbles homolog 3 (drosophila), PCGF5 - polycomb group ring finger 5, MAK - male germ cell-associated kinase, RYBP - ring1 and yy1 binding protein, HEXIM1 - hexamethylene bis-acetamide inducible 1, IER2 - immediate early response 2, ETV7 - ets variant 7, TLE4 - transducin-like enhancer of split 4 (e(sp1) homolog, drosophila), ZBTB43 - zinc finger and …
GO:0031400	negative regulation of protein modification process	8.58e-05	0.00614	2	9068	387	399	34	[TRIB3 - tribbles homolog 3 (drosophila), HSPA1A - heat shock 70kda protein 1a, TAF7 - taf7 rna polymerase ii, tata box binding protein (tbp)-associated factor, 55kda, HSPA1B - heat shock 70kda protein 1b, DNAJA1 - dnaj (hsp40) homolog, subfamily a, member 1, GADD45B - growth arrest and dna-damage-inducible, beta, TRIB1 - tribbles homolog 1 (drosophila), SLIT2 - slit homolog 2 (drosophila), HEXIM…
GO:0048584	positive regulation of response to stimulus	8.7e-05	0.00619	1.54	9068	1077	399	73	[HSPA1A - heat shock 70kda protein 1a, HSPA1B - heat shock 70kda protein 1b, CHRNA7 - cholinergic receptor, nicotinic, alpha 7 (neuronal), HLA-E - major histocompatibility complex, class i, e, NLRC5 - nlr family, card domain containing 5, DDX60 - dead (asp-glu-ala-asp) box polypeptide 60, MAP3K8 - mitogen-activated protein kinase kinase kinase 8, GDF9 - growth differentiation factor 9, BBC3 - bcl…
GO:0032502	developmental process	8.71e-05	0.00617	1.32	9068	2415	399	140	[MYLIP - myosin regulatory light chain interacting protein, MDGA1 - mam domain containing glycosylphosphatidylinositol anchor 1, GDF9 - growth differentiation factor 9, HEXIM1 - hexamethylene bis-acetamide inducible 1, IER2 - immediate early response 2, PODXL - podocalyxin-like, BCL7B - b-cell cll/lymphoma 7b, BST2 - bone marrow stromal cell antigen 2, MLF1 - myeloid leukemia factor 1, PML - prom…
GO:0032774	RNA biosynthetic process	9.96e-05	0.00701	1.45	9068	1408	399	90	[SP110 - sp110 nuclear body protein, TRIB3 - tribbles homolog 3 (drosophila), PCGF5 - polycomb group ring finger 5, MAK - male germ cell-associated kinase, RYBP - ring1 and yy1 binding protein, HEXIM1 - hexamethylene bis-acetamide inducible 1, IER2 - immediate early response 2, ETV7 - ets variant 7, CTGF - connective tissue growth factor, TLE4 - transducin-like enhancer of split 4 (e(sp1) homolog…
GO:1902105	regulation of leukocyte differentiation	0.000101	0.00709	2.82	9068	137	399	17	[GATA2 - gata binding protein 2, CD83 - cd83 molecule, PRDM1 - pr domain containing 1, with znf domain, TRIB1 - tribbles homolog 1 (drosophila), NRARP - notch-regulated ankyrin repeat protein, FOS - fbj murine osteosarcoma viral oncogene homolog, IRF1 - interferon regulatory factor 1, CASP8 - caspase 8, apoptosis-related cysteine peptidase, IRF7 - interferon regulatory factor 7, PNP - purine nucl…
GO:0070663	regulation of leukocyte proliferation	0.000113	0.00787	3.18	9068	100	399	14	[ICOSLG - inducible t-cell co-stimulator ligand, CD38 - cd38 molecule, HLA-E - major histocompatibility complex, class i, e, PRDM1 - pr domain containing 1, with znf domain, CD274 - cd274 molecule, IRF1 - interferon regulatory factor 1, MEF2C - myocyte enhancer factor 2c, IDO1 - indoleamine 2,3-dioxygenase 1, SELK - selenoprotein k, PNP - purine nucleoside phosphorylase, IRS2 - insulin receptor s…
GO:0034645	cellular macromolecule biosynthetic process	0.000121	0.00839	1.41	9068	1593	399	99	[TRIB3 - tribbles homolog 3 (drosophila), PCGF5 - polycomb group ring finger 5, HEXIM1 - hexamethylene bis-acetamide inducible 1, IER2 - immediate early response 2, NCOA7 - nuclear receptor coactivator 7, MLF1 - myeloid leukemia factor 1, PML - promyelocytic leukemia, OVOL1 - ovo-like 1(drosophila), TRIM25 - tripartite motif containing 25, EGR2 - early growth response 2, PRDM1 - pr domain contain…
GO:0023052	signaling	0.000121	0.00836	2.34	9068	223	399	23	[MBP - myelin basic protein, PCDH10 - protocadherin 10, EREG - epiregulin, PCDH17 - protocadherin 17, GLRB - glycine receptor, beta, GRM2 - glutamate receptor, metabotropic 2, SLC1A3 - solute carrier family 1 (glial high affinity glutamate transporter), member 3, NOV - nephroblastoma overexpressed, CTGF - connective tissue growth factor, BST2 - bone marrow stromal cell antigen 2, ADARB1 - adenosi…
GO:0045165	cell fate commitment	0.000145	0.00993	3.73	9068	67	399	11	[ID2 - inhibitor of dna binding 2, dominant negative helix-loop-helix protein, TBX3 - t-box 3, PML - promyelocytic leukemia, GATA2 - gata binding protein 2, PRDM1 - pr domain containing 1, with znf domain, SOX9 - sry (sex determining region y)-box 9, IL7 - interleukin 7, CYLD - cylindromatosis (turban tumor syndrome), HEY2 - hairy/enhancer-of-split related with yrpw motif 2, BMP4 - bone morphogen…
GO:0048762	mesenchymal cell differentiation	0.000146	0.00996	4.45	9068	46	399	9	[MEF2C - myocyte enhancer factor 2c, MSX1 - msh homeobox 1, HEY1 - hairy/enhancer-of-split related with yrpw motif 1, KBTBD8 - kelch repeat and btb (poz) domain containing 8, SOX9 - sry (sex determining region y)-box 9, STAT1 - signal transducer and activator of transcription 1, 91kda, ISL1 - isl lim homeobox 1, BMP4 - bone morphogenetic protein 4, HEY2 - hairy/enhancer-of-split related with yrpw…
GO:0042981	regulation of apoptotic process	0.000148	0.01	1.61	9068	834	399	59	[HSPA1A - heat shock 70kda protein 1a, HSPA1B - heat shock 70kda protein 1b, TIMP1 - timp metallopeptidase inhibitor 1, DNAJA1 - dnaj (hsp40) homolog, subfamily a, member 1, MAP3K8 - mitogen-activated protein kinase kinase kinase 8, GDF9 - growth differentiation factor 9, BBC3 - bcl2 binding component 3, RBCK1 - ranbp-type and c3hc4-type zinc finger containing 1, CD274 - cd274 molecule, CTGF - co…
GO:0010243	response to organonitrogen compound	0.000149	0.01	1.9	9068	431	399	36	[TRIB3 - tribbles homolog 3 (drosophila), TIMP1 - timp metallopeptidase inhibitor 1, CHRNA7 - cholinergic receptor, nicotinic, alpha 7 (neuronal), PNPT1 - polyribonucleotide nucleotidyltransferase 1, MYD88 - myeloid differentiation primary response 88, EREG - epiregulin, STAT1 - signal transducer and activator of transcription 1, 91kda, GLRB - glycine receptor, beta, JUNB - jun b proto-oncogene, …
GO:0002694	regulation of leukocyte activation	0.00015	0.0101	2.26	9068	241	399	24	[ICOSLG - inducible t-cell co-stimulator ligand, CD38 - cd38 molecule, HLA-E - major histocompatibility complex, class i, e, GATA2 - gata binding protein 2, CD83 - cd83 molecule, MAP3K8 - mitogen-activated protein kinase kinase kinase 8, PRDM1 - pr domain containing 1, with znf domain, NRARP - notch-regulated ankyrin repeat protein, CD274 - cd274 molecule, PLSCR1 - phospholipid scramblase 1, IRF1…
GO:0045089	positive regulation of innate immune response	0.000153	0.0103	2.56	9068	169	399	19	[HSPA1A - heat shock 70kda protein 1a, RSAD2 - radical s-adenosyl methionine domain containing 2, HSPA1B - heat shock 70kda protein 1b, MYD88 - myeloid differentiation primary response 88, EREG - epiregulin, HLA-E - major histocompatibility complex, class i, e, DDX60 - dead (asp-glu-ala-asp) box polypeptide 60, NLRC5 - nlr family, card domain containing 5, CLEC7A - c-type lectin domain family 7, …
GO:0060548	negative regulation of cell death	0.000154	0.0103	1.81	9068	516	399	41	[HSPA1A - heat shock 70kda protein 1a, HSPA1B - heat shock 70kda protein 1b, TIMP1 - timp metallopeptidase inhibitor 1, DNAJA1 - dnaj (hsp40) homolog, subfamily a, member 1, MYD88 - myeloid differentiation primary response 88, ISL1 - isl lim homeobox 1, RBCK1 - ranbp-type and c3hc4-type zinc finger containing 1, NOV - nephroblastoma overexpressed, CTGF - connective tissue growth factor, ADAR - ad…
GO:0051145	smooth muscle cell differentiation	0.000154	0.0102	8.74	9068	13	399	5	[PITX2 - paired-like homeodomain 2, MEF2C - myocyte enhancer factor 2c, SOX9 - sry (sex determining region y)-box 9, HEY2 - hairy/enhancer-of-split related with yrpw motif 2, BMP4 - bone morphogenetic protein 4]
GO:0031664	regulation of lipopolysaccharide-mediated signaling pathway	0.000154	0.0102	8.74	9068	13	399	5	[CACTIN - cactin, spliceosome c complex subunit, TNFAIP3 - tumor necrosis factor, alpha-induced protein 3, TRIB1 - tribbles homolog 1 (drosophila), PRDM1 - pr domain containing 1, with znf domain, SIGIRR - single immunoglobulin and toll-interleukin 1 receptor (tir) domain]
GO:0002521	leukocyte differentiation	0.000178	0.0116	2.8	9068	130	399	16	[EPHA2 - eph receptor a2, RSAD2 - radical s-adenosyl methionine domain containing 2, JUNB - jun b proto-oncogene, SNX10 - sorting nexin 10, EGR1 - early growth response 1, PTGER4 - prostaglandin e receptor 4 (subtype ep4), IRF1 - interferon regulatory factor 1, MEF2C - myocyte enhancer factor 2c, FZD7 - frizzled family receptor 7, CASP8 - caspase 8, apoptosis-related cysteine peptidase, TNFSF11 -…
GO:1903037	regulation of leukocyte cell-cell adhesion	0.000179	0.0117	2.53	9068	171	399	19	[ICOSLG - inducible t-cell co-stimulator ligand, HLA-E - major histocompatibility complex, class i, e, MAP3K8 - mitogen-activated protein kinase kinase kinase 8, CD83 - cd83 molecule, PRDM1 - pr domain containing 1, with znf domain, NRARP - notch-regulated ankyrin repeat protein, CD274 - cd274 molecule, KLF4 - kruppel-like factor 4 (gut), IRF1 - interferon regulatory factor 1, PNP - purine nucleo…
GO:1903708	positive regulation of hemopoiesis	0.000179	0.0116	3.21	9068	92	399	13	[GATA2 - gata binding protein 2, CD83 - cd83 molecule, PRDM1 - pr domain containing 1, with znf domain, TRIB1 - tribbles homolog 1 (drosophila), STAT1 - signal transducer and activator of transcription 1, 91kda, FOS - fbj murine osteosarcoma viral oncogene homolog, CASP8 - caspase 8, apoptosis-related cysteine peptidase, ISG15 - isg15 ubiquitin-like modifier, PNP - purine nucleoside phosphorylase…
GO:0022407	regulation of cell-cell adhesion	0.000181	0.0117	2.28	9068	229	399	23	[MBP - myelin basic protein, ICOSLG - inducible t-cell co-stimulator ligand, HLA-E - major histocompatibility complex, class i, e, MAP3K8 - mitogen-activated protein kinase kinase kinase 8, PRDM1 - pr domain containing 1, with znf domain, CD83 - cd83 molecule, NRARP - notch-regulated ankyrin repeat protein, CD274 - cd274 molecule, PODXL - podocalyxin-like, KLF4 - kruppel-like factor 4 (gut), IRF1…
GO:0032680	regulation of tumor necrosis factor production	0.000191	0.0122	3.92	9068	58	399	10	[CACTIN - cactin, spliceosome c complex subunit, CD14 - cd14 molecule, CHRNA7 - cholinergic receptor, nicotinic, alpha 7 (neuronal), SELK - selenoprotein k, TNFAIP3 - tumor necrosis factor, alpha-induced protein 3, HLA-E - major histocompatibility complex, class i, e, IFIH1 - interferon induced with helicase c domain 1, CLU - clusterin, ISL1 - isl lim homeobox 1, DDX58 - dead (asp-glu-ala-asp) bo…
GO:0043067	regulation of programmed cell death	0.000191	0.0122	1.59	9068	842	399	59	[HSPA1A - heat shock 70kda protein 1a, HSPA1B - heat shock 70kda protein 1b, TIMP1 - timp metallopeptidase inhibitor 1, DNAJA1 - dnaj (hsp40) homolog, subfamily a, member 1, MAP3K8 - mitogen-activated protein kinase kinase kinase 8, GDF9 - growth differentiation factor 9, BBC3 - bcl2 binding component 3, RBCK1 - ranbp-type and c3hc4-type zinc finger containing 1, CD274 - cd274 molecule, CTGF - co…
GO:0050867	positive regulation of cell activation	0.000193	0.0123	2.59	9068	158	399	18	[ICOSLG - inducible t-cell co-stimulator ligand, CD38 - cd38 molecule, GATA2 - gata binding protein 2, HLA-E - major histocompatibility complex, class i, e, CD83 - cd83 molecule, MAP3K8 - mitogen-activated protein kinase kinase kinase 8, PRDM1 - pr domain containing 1, with znf domain, CD274 - cd274 molecule, CTGF - connective tissue growth factor, MEF2C - myocyte enhancer factor 2c, PNP - purine…
GO:1901343	negative regulation of vasculature development	0.000206	0.013	4.26	9068	48	399	9	[EPHA2 - eph receptor a2, NGFR - nerve growth factor receptor, MMRN2 - multimerin 2, PML - promyelocytic leukemia, STAT1 - signal transducer and activator of transcription 1, 91kda, HHEX - hematopoietically expressed homeobox, BMP4 - bone morphogenetic protein 4, HEY2 - hairy/enhancer-of-split related with yrpw motif 2, KLF4 - kruppel-like factor 4 (gut)]
GO:0040012	regulation of locomotion	0.000208	0.0131	1.83	9068	472	399	38	[TIMP1 - timp metallopeptidase inhibitor 1, PITX2 - paired-like homeodomain 2, MMRN2 - multimerin 2, PROX1 - prospero homeobox 1, CXCR4 - chemokine (c-x-c motif) receptor 4, EREG - epiregulin, TRIB1 - tribbles homolog 1 (drosophila), SLIT2 - slit homolog 2 (drosophila), CD274 - cd274 molecule, PODXL - podocalyxin-like, NOV - nephroblastoma overexpressed, PTGER4 - prostaglandin e receptor 4 (subty…
GO:0043069	negative regulation of programmed cell death	0.000208	0.013	1.83	9068	472	399	38	[HSPA1A - heat shock 70kda protein 1a, HSPA1B - heat shock 70kda protein 1b, TIMP1 - timp metallopeptidase inhibitor 1, DNAJA1 - dnaj (hsp40) homolog, subfamily a, member 1, MYD88 - myeloid differentiation primary response 88, ISL1 - isl lim homeobox 1, RBCK1 - ranbp-type and c3hc4-type zinc finger containing 1, ADAR - adenosine deaminase, rna-specific, BTC - betacellulin, NR4A2 - nuclear recepto…
GO:0043434	response to peptide hormone	0.000209	0.013	2.57	9068	159	399	18	[TRIB3 - tribbles homolog 3 (drosophila), TIMP1 - timp metallopeptidase inhibitor 1, PNPT1 - polyribonucleotide nucleotidyltransferase 1, EREG - epiregulin, GNG2 - guanine nucleotide binding protein (g protein), gamma 2, EGR2 - early growth response 2, STAT1 - signal transducer and activator of transcription 1, 91kda, CPEB2 - cytoplasmic polyadenylation element binding protein 2, SORBS1 - sorbin …
GO:1990823	response to leukemia inhibitory factor	0.000221	0.0137	3.85	9068	59	399	10	[SNX10 - sorting nexin 10, TLE4 - transducin-like enhancer of split 4 (e(sp1) homolog, drosophila), GFPT2 - glutamine-fructose-6-phosphate transaminase 2, INA - internexin neuronal intermediate filament protein, alpha, SOCS3 - suppressor of cytokine signaling 3, PML - promyelocytic leukemia, TNFSF11 - tumor necrosis factor (ligand) superfamily, member 11, TEX14 - testis expressed 14, TRIM25 - tri…
GO:1990830	cellular response to leukemia inhibitory factor	0.000221	0.0136	3.85	9068	59	399	10	[SNX10 - sorting nexin 10, TLE4 - transducin-like enhancer of split 4 (e(sp1) homolog, drosophila), GFPT2 - glutamine-fructose-6-phosphate transaminase 2, INA - internexin neuronal intermediate filament protein, alpha, SOCS3 - suppressor of cytokine signaling 3, PML - promyelocytic leukemia, TNFSF11 - tumor necrosis factor (ligand) superfamily, member 11, TEX14 - testis expressed 14, TRIM25 - tri…
GO:0002227	innate immune response in mucosa	0.000224	0.0138	11.36	9068	8	399	4	[HIST1H2BC - histone cluster 1, h2bc, HIST1H2BJ - histone cluster 1, h2bj, HIST1H2BK - histone cluster 1, h2bk, HIST1H2BG - histone cluster 1, h2bg]
GO:0042551	neuron maturation	0.000232	0.0142	8.12	9068	14	399	5	[NR4A2 - nuclear receptor subfamily 4, group a, member 2, IRX5 - iroquois homeobox 5, RND1 - rho family gtpase 1, RET - ret proto-oncogene, CDKN1C - cyclin-dependent kinase inhibitor 1c (p57, kip2)]
GO:0021515	cell differentiation in spinal cord	0.000232	0.0141	8.12	9068	14	399	5	[GDPD5 - glycerophosphodiester phosphodiesterase domain containing 5, MDGA1 - mam domain containing glycosylphosphatidylinositol anchor 1, LHX5 - lim homeobox 5, GATA2 - gata binding protein 2, ISL1 - isl lim homeobox 1]
GO:0019731	antibacterial humoral response	0.000232	0.014	8.12	9068	14	399	5	[HIST1H2BC - histone cluster 1, h2bc, HLA-E - major histocompatibility complex, class i, e, HIST1H2BJ - histone cluster 1, h2bj, HIST1H2BK - histone cluster 1, h2bk, HIST1H2BG - histone cluster 1, h2bg]
GO:0002573	myeloid leukocyte differentiation	0.000242	0.0146	4.17	9068	49	399	9	[SNX10 - sorting nexin 10, EPHA2 - eph receptor a2, MEF2C - myocyte enhancer factor 2c, CASP8 - caspase 8, apoptosis-related cysteine peptidase, TNFSF11 - tumor necrosis factor (ligand) superfamily, member 11, JUNB - jun b proto-oncogene, HHEX - hematopoietically expressed homeobox, BMP4 - bone morphogenetic protein 4, BATF2 - basic leucine zipper transcription factor, atf-like 2]
GO:0030099	myeloid cell differentiation	0.000249	0.0149	3.11	9068	95	399	13	[EPHA2 - eph receptor a2, CDKN1C - cyclin-dependent kinase inhibitor 1c (p57, kip2), JUNB - jun b proto-oncogene, C6orf25 - chromosome 6 open reading frame 25, SNX10 - sorting nexin 10, ADAR - adenosine deaminase, rna-specific, CASP8 - caspase 8, apoptosis-related cysteine peptidase, MEF2C - myocyte enhancer factor 2c, PML - promyelocytic leukemia, TNFSF11 - tumor necrosis factor (ligand) superfa…
GO:0050670	regulation of lymphocyte proliferation	0.000249	0.0149	3.11	9068	95	399	13	[ICOSLG - inducible t-cell co-stimulator ligand, CD38 - cd38 molecule, HLA-E - major histocompatibility complex, class i, e, PRDM1 - pr domain containing 1, with znf domain, CD274 - cd274 molecule, IRF1 - interferon regulatory factor 1, MEF2C - myocyte enhancer factor 2c, PNP - purine nucleoside phosphorylase, IDO1 - indoleamine 2,3-dioxygenase 1, IRS2 - insulin receptor substrate 2, SELK - selen…
GO:0051246	regulation of protein metabolic process	0.000251	0.0149	1.4	9068	1524	399	94	[TRIB3 - tribbles homolog 3 (drosophila), HSPA1A - heat shock 70kda protein 1a, MYLIP - myosin regulatory light chain interacting protein, HSPA1B - heat shock 70kda protein 1b, TIMP1 - timp metallopeptidase inhibitor 1, DNAJA1 - dnaj (hsp40) homolog, subfamily a, member 1, CHRNA7 - cholinergic receptor, nicotinic, alpha 7 (neuronal), MAP3K8 - mitogen-activated protein kinase kinase kinase 8, GDF9…
GO:2000241	regulation of reproductive process	0.000255	0.0151	3.79	9068	60	399	10	[ASTL - astacin-like metallo-endopeptidase (m12 family), TIMP1 - timp metallopeptidase inhibitor 1, NKX3-1 - nk3 homeobox 1, PHLDA2 - pleckstrin homology-like domain, family a, member 2, MSX1 - msh homeobox 1, SOX9 - sry (sex determining region y)-box 9, OVOL1 - ovo-like 1(drosophila), GDF9 - growth differentiation factor 9, NPPC - natriuretic peptide c, BMP4 - bone morphogenetic protein 4]
GO:0060761	negative regulation of response to cytokine stimulus	0.000256	0.0151	5.3	9068	30	399	7	[ADAR - adenosine deaminase, rna-specific, CACTIN - cactin, spliceosome c complex subunit, HIST1H2BJ - histone cluster 1, h2bj, NLRC5 - nlr family, card domain containing 5, SLIT2 - slit homolog 2 (drosophila), SIGIRR - single immunoglobulin and toll-interleukin 1 receptor (tir) domain, KLF4 - kruppel-like factor 4 (gut)]
GO:0060760	positive regulation of response to cytokine stimulus	0.000256	0.015	5.3	9068	30	399	7	[HSPA1A - heat shock 70kda protein 1a, TXK - txk tyrosine kinase, HSPA1B - heat shock 70kda protein 1b, IRF7 - interferon regulatory factor 7, IFIH1 - interferon induced with helicase c domain 1, NLRC5 - nlr family, card domain containing 5, DDX58 - dead (asp-glu-ala-asp) box polypeptide 58]
GO:0016070	RNA metabolic process	0.000256	0.015	1.35	9068	1908	399	113	[TRIB3 - tribbles homolog 3 (drosophila), HSPA1A - heat shock 70kda protein 1a, HSPA1B - heat shock 70kda protein 1b, PCGF5 - polycomb group ring finger 5, HEXIM1 - hexamethylene bis-acetamide inducible 1, IER2 - immediate early response 2, SAMHD1 - sam domain and hd domain 1, NCOA7 - nuclear receptor coactivator 7, MLF1 - myeloid leukemia factor 1, PML - promyelocytic leukemia, OVOL1 - ovo-like …
GO:0032944	regulation of mononuclear cell proliferation	0.000277	0.0161	3.08	9068	96	399	13	[ICOSLG - inducible t-cell co-stimulator ligand, CD38 - cd38 molecule, HLA-E - major histocompatibility complex, class i, e, PRDM1 - pr domain containing 1, with znf domain, CD274 - cd274 molecule, IRF1 - interferon regulatory factor 1, MEF2C - myocyte enhancer factor 2c, IDO1 - indoleamine 2,3-dioxygenase 1, PNP - purine nucleoside phosphorylase, IRS2 - insulin receptor substrate 2, SELK - selen…
GO:2001233	regulation of apoptotic signaling pathway	0.000281	0.0163	2.21	9068	236	399	23	[HSPA1A - heat shock 70kda protein 1a, HSPA1B - heat shock 70kda protein 1b, DNAJA1 - dnaj (hsp40) homolog, subfamily a, member 1, BBC3 - bcl2 binding component 3, CDKN2D - cyclin-dependent kinase inhibitor 2d (p19, inhibits cdk4), RBCK1 - ranbp-type and c3hc4-type zinc finger containing 1, NR4A2 - nuclear receptor subfamily 4, group a, member 2, PMAIP1 - phorbol-12-myristate-13-acetate-induced p…
GO:0071900	regulation of protein serine/threonine kinase activity	0.000283	0.0163	2.06	9068	298	399	27	[TRIB3 - tribbles homolog 3 (drosophila), DNAJA1 - dnaj (hsp40) homolog, subfamily a, member 1, CHRNA7 - cholinergic receptor, nicotinic, alpha 7 (neuronal), PROX1 - prospero homeobox 1, CXCR4 - chemokine (c-x-c motif) receptor 4, GADD45B - growth arrest and dna-damage-inducible, beta, TRIB1 - tribbles homolog 1 (drosophila), MAP3K8 - mitogen-activated protein kinase kinase kinase 8, CCND3 - cycl…
GO:2000242	negative regulation of reproductive process	0.000286	0.0164	6.2	9068	22	399	6	[ASTL - astacin-like metallo-endopeptidase (m12 family), TIMP1 - timp metallopeptidase inhibitor 1, NKX3-1 - nk3 homeobox 1, OVOL1 - ovo-like 1(drosophila), NPPC - natriuretic peptide c, BMP4 - bone morphogenetic protein 4]
GO:0043066	negative regulation of apoptotic process	0.000292	0.0167	1.82	9068	463	399	37	[HSPA1A - heat shock 70kda protein 1a, HSPA1B - heat shock 70kda protein 1b, TIMP1 - timp metallopeptidase inhibitor 1, DNAJA1 - dnaj (hsp40) homolog, subfamily a, member 1, MYD88 - myeloid differentiation primary response 88, ISL1 - isl lim homeobox 1, ADAR - adenosine deaminase, rna-specific, BTC - betacellulin, NR4A2 - nuclear receptor subfamily 4, group a, member 2, MEF2C - myocyte enhancer f…
GO:0030522	intracellular receptor signaling pathway	0.000315	0.0179	2.89	9068	110	399	14	[TAF7 - taf7 rna polymerase ii, tata box binding protein (tbp)-associated factor, 55kda, DNAJA1 - dnaj (hsp40) homolog, subfamily a, member 1, NR4A2 - nuclear receptor subfamily 4, group a, member 2, CASP8 - caspase 8, apoptosis-related cysteine peptidase, CREM - camp responsive element modulator, IRF7 - interferon regulatory factor 7, NKX3-1 - nk3 homeobox 1, PML - promyelocytic leukemia, TNFAIP…
GO:0021953	central nervous system neuron differentiation	0.000318	0.018	5.13	9068	31	399	7	[GDPD5 - glycerophosphodiester phosphodiesterase domain containing 5, MDGA1 - mam domain containing glycosylphosphatidylinositol anchor 1, NR4A2 - nuclear receptor subfamily 4, group a, member 2, PROX1 - prospero homeobox 1, GATA2 - gata binding protein 2, LHX5 - lim homeobox 5, ISL1 - isl lim homeobox 1]
GO:0071503	response to heparin	0.000327	0.0185	17.05	9068	4	399	3	[EGR1 - early growth response 1, SOX9 - sry (sex determining region y)-box 9, SLIT2 - slit homolog 2 (drosophila)]
GO:0071504	cellular response to heparin	0.000327	0.0184	17.05	9068	4	399	3	[EGR1 - early growth response 1, SOX9 - sry (sex determining region y)-box 9, SLIT2 - slit homolog 2 (drosophila)]
GO:0070432	regulation of nucleotide-binding oligomerization domain containing 2 signaling pathway	0.000327	0.0183	17.05	9068	4	399	3	[HSPA1A - heat shock 70kda protein 1a, HSPA1B - heat shock 70kda protein 1b, TNFAIP3 - tumor necrosis factor, alpha-induced protein 3]
GO:0050778	positive regulation of immune response	0.000369	0.0206	1.99	9068	319	399	28	[HSPA1A - heat shock 70kda protein 1a, HSPA1B - heat shock 70kda protein 1b, MYD88 - myeloid differentiation primary response 88, EREG - epiregulin, HLA-E - major histocompatibility complex, class i, e, NLRC5 - nlr family, card domain containing 5, DDX60 - dead (asp-glu-ala-asp) box polypeptide 60, CLEC7A - c-type lectin domain family 7, member a, RBCK1 - ranbp-type and c3hc4-type zinc finger con…
GO:0002062	chondrocyte differentiation	0.000373	0.0207	5.93	9068	23	399	6	[NOV - nephroblastoma overexpressed, MEF2C - myocyte enhancer factor 2c, OSR2 - odd-skipped related 2 (drosophila), SOX9 - sry (sex determining region y)-box 9, NPPC - natriuretic peptide c, BMP4 - bone morphogenetic protein 4]
GO:0051249	regulation of lymphocyte activation	0.000388	0.0214	2.26	9068	211	399	21	[ICOSLG - inducible t-cell co-stimulator ligand, CD38 - cd38 molecule, HLA-E - major histocompatibility complex, class i, e, MAP3K8 - mitogen-activated protein kinase kinase kinase 8, PRDM1 - pr domain containing 1, with znf domain, CD83 - cd83 molecule, NRARP - notch-regulated ankyrin repeat protein, CD274 - cd274 molecule, IRF1 - interferon regulatory factor 1, MEF2C - myocyte enhancer factor 2…
GO:0002696	positive regulation of leukocyte activation	0.000389	0.0214	2.53	9068	153	399	17	[ICOSLG - inducible t-cell co-stimulator ligand, CD38 - cd38 molecule, GATA2 - gata binding protein 2, HLA-E - major histocompatibility complex, class i, e, MAP3K8 - mitogen-activated protein kinase kinase kinase 8, CD83 - cd83 molecule, PRDM1 - pr domain containing 1, with znf domain, CD274 - cd274 molecule, MEF2C - myocyte enhancer factor 2c, PNP - purine nucleoside phosphorylase, SELK - seleno…
GO:0009617	response to bacterium	0.000397	0.0218	3.13	9068	87	399	12	[EPHA2 - eph receptor a2, IL22RA1 - interleukin 22 receptor, alpha 1, ISG15 - isg15 ubiquitin-like modifier, HIST1H2BC - histone cluster 1, h2bc, SERPINB9 - serpin peptidase inhibitor, clade b (ovalbumin), member 9, MYD88 - myeloid differentiation primary response 88, HLA-E - major histocompatibility complex, class i, e, HIST1H2BJ - histone cluster 1, h2bj, CFP - complement factor properdin, HIST…
GO:0009266	response to temperature stimulus	0.000397	0.0217	3.13	9068	87	399	12	[HSPA1A - heat shock 70kda protein 1a, HSPA1B - heat shock 70kda protein 1b, FOS - fbj murine osteosarcoma viral oncogene homolog, METRNL - meteorin, glial cell differentiation regulator-like, DNAJA1 - dnaj (hsp40) homolog, subfamily a, member 1, CD14 - cd14 molecule, SST - somatostatin, CASP8 - caspase 8, apoptosis-related cysteine peptidase, GMPR - guanosine monophosphate reductase, ADM - adren…
GO:0042742	defense response to bacterium	0.000403	0.0219	3.33	9068	75	399	11	[EPHA2 - eph receptor a2, IL22RA1 - interleukin 22 receptor, alpha 1, ISG15 - isg15 ubiquitin-like modifier, HIST1H2BC - histone cluster 1, h2bc, MYD88 - myeloid differentiation primary response 88, HLA-E - major histocompatibility complex, class i, e, HIST1H2BJ - histone cluster 1, h2bj, CFP - complement factor properdin, HIST1H2BK - histone cluster 1, h2bk, IFNB1 - interferon, beta 1, fibroblas…
GO:0035239	tube morphogenesis	0.000405	0.0219	2.71	9068	126	399	15	[EPHA2 - eph receptor a2, ID2 - inhibitor of dna binding 2, dominant negative helix-loop-helix protein, GZF1 - gdnf-inducible zinc finger protein 1, PITX2 - paired-like homeodomain 2, SOX9 - sry (sex determining region y)-box 9, NRARP - notch-regulated ankyrin repeat protein, SLIT2 - slit homolog 2 (drosophila), MEF2C - myocyte enhancer factor 2c, TBX3 - t-box 3, NKX3-1 - nk3 homeobox 1, NR4A3 - …
GO:0051716	cellular response to stimulus	0.000437	0.0236	1.38	9068	1548	399	94	[HSPA1A - heat shock 70kda protein 1a, TRIB3 - tribbles homolog 3 (drosophila), HSPA1B - heat shock 70kda protein 1b, SYP - synaptophysin, DNAJA1 - dnaj (hsp40) homolog, subfamily a, member 1, DTX3L - deltex 3-like (drosophila), MAP3K8 - mitogen-activated protein kinase kinase kinase 8, TEX14 - testis expressed 14, TLE4 - transducin-like enhancer of split 4 (e(sp1) homolog, drosophila), MAP1LC3B …
GO:0009059	macromolecule biosynthetic process	0.000438	0.0235	1.35	9068	1770	399	105	[TRIB3 - tribbles homolog 3 (drosophila), PCGF5 - polycomb group ring finger 5, HEXIM1 - hexamethylene bis-acetamide inducible 1, IER2 - immediate early response 2, NCOA7 - nuclear receptor coactivator 7, MLF1 - myeloid leukemia factor 1, PML - promyelocytic leukemia, OVOL1 - ovo-like 1(drosophila), TRIM25 - tripartite motif containing 25, EGR2 - early growth response 2, PRDM1 - pr domain contain…
GO:0051147	regulation of muscle cell differentiation	0.000442	0.0236	3.1	9068	88	399	12	[NOV - nephroblastoma overexpressed, TBX3 - t-box 3, FZD7 - frizzled family receptor 7, MEF2C - myocyte enhancer factor 2c, PROX1 - prospero homeobox 1, MSX1 - msh homeobox 1, EREG - epiregulin, SOX9 - sry (sex determining region y)-box 9, EFNB2 - ephrin-b2, HEY2 - hairy/enhancer-of-split related with yrpw motif 2, BMP4 - bone morphogenetic protein 4, RBM38 - rna binding motif protein 38]
GO:1904029	regulation of cyclin-dependent protein kinase activity	0.000447	0.0238	3.86	9068	53	399	9	[PROX1 - prospero homeobox 1, HERC5 - hect and rld domain containing e3 ubiquitin protein ligase 5, TNFAIP3 - tumor necrosis factor, alpha-induced protein 3, CCNL1 - cyclin l1, CDKN1C - cyclin-dependent kinase inhibitor 1c (p57, kip2), CCND3 - cyclin d3, HEXIM1 - hexamethylene bis-acetamide inducible 1, CDKN2D - cyclin-dependent kinase inhibitor 2d (p19, inhibits cdk4), HHEX - hematopoietically e…
GO:0048754	branching morphogenesis of an epithelial tube	0.000452	0.024	3.29	9068	76	399	11	[EPHA2 - eph receptor a2, GZF1 - gdnf-inducible zinc finger protein 1, PITX2 - paired-like homeodomain 2, TBX3 - t-box 3, NKX3-1 - nk3 homeobox 1, PML - promyelocytic leukemia, NRARP - notch-regulated ankyrin repeat protein, SOX9 - sry (sex determining region y)-box 9, SLIT2 - slit homolog 2 (drosophila), BMP4 - bone morphogenetic protein 4, HHEX - hematopoietically expressed homeobox]
GO:0006139	nucleobase-containing compound metabolic process	0.000458	0.0242	1.27	9068	2499	399	140	[TRIB3 - tribbles homolog 3 (drosophila), HSPA1A - heat shock 70kda protein 1a, PCGF5 - polycomb group ring finger 5, HSPA1B - heat shock 70kda protein 1b, DTX3L - deltex 3-like (drosophila), HEXIM1 - hexamethylene bis-acetamide inducible 1, IER2 - immediate early response 2, SAMHD1 - sam domain and hd domain 1, NCOA7 - nuclear receptor coactivator 7, MLF1 - myeloid leukemia factor 1, PML - promy…
GO:0032268	regulation of cellular protein metabolic process	0.000486	0.0256	1.4	9068	1433	399	88	[TRIB3 - tribbles homolog 3 (drosophila), HSPA1A - heat shock 70kda protein 1a, MYLIP - myosin regulatory light chain interacting protein, HSPA1B - heat shock 70kda protein 1b, TIMP1 - timp metallopeptidase inhibitor 1, DNAJA1 - dnaj (hsp40) homolog, subfamily a, member 1, CHRNA7 - cholinergic receptor, nicotinic, alpha 7 (neuronal), MAP3K8 - mitogen-activated protein kinase kinase kinase 8, GDF9…
GO:0032269	negative regulation of cellular protein metabolic process	0.000487	0.0255	1.66	9068	616	399	45	[TRIB3 - tribbles homolog 3 (drosophila), HSPA1A - heat shock 70kda protein 1a, TAF7 - taf7 rna polymerase ii, tata box binding protein (tbp)-associated factor, 55kda, HSPA1B - heat shock 70kda protein 1b, TIMP1 - timp metallopeptidase inhibitor 1, DNAJA1 - dnaj (hsp40) homolog, subfamily a, member 1, GADD45B - growth arrest and dna-damage-inducible, beta, TRIB1 - tribbles homolog 1 (drosophila),…
GO:0051153	regulation of striated muscle cell differentiation	0.000489	0.0255	4.23	9068	43	399	8	[NOV - nephroblastoma overexpressed, FZD7 - frizzled family receptor 7, MEF2C - myocyte enhancer factor 2c, PROX1 - prospero homeobox 1, MSX1 - msh homeobox 1, EFNB2 - ephrin-b2, BMP4 - bone morphogenetic protein 4, RBM38 - rna binding motif protein 38]
GO:1903707	negative regulation of hemopoiesis	0.000507	0.0264	3.25	9068	77	399	11	[IRF1 - interferon regulatory factor 1, HIST1H4E - histone cluster 1, h4e, HIST1H4H - histone cluster 1, h4h, GATA2 - gata binding protein 2, TRIB1 - tribbles homolog 1 (drosophila), NRARP - notch-regulated ankyrin repeat protein, CYLD - cylindromatosis (turban tumor syndrome), IFNB1 - interferon, beta 1, fibroblast, MAFB - v-maf avian musculoaponeurotic fibrosarcoma oncogene homolog b, BMP4 - bo…
GO:0043433	negative regulation of sequence-specific DNA binding transcription factor activity	0.000545	0.0282	3.03	9068	90	399	12	[ID2 - inhibitor of dna binding 2, dominant negative helix-loop-helix protein, CACTIN - cactin, spliceosome c complex subunit, PROX1 - prospero homeobox 1, TNFAIP3 - tumor necrosis factor, alpha-induced protein 3, TRIB1 - tribbles homolog 1 (drosophila), NLRC5 - nlr family, card domain containing 5, TRIM21 - tripartite motif containing 21, CYLD - cylindromatosis (turban tumor syndrome), TAF3 - ta…
GO:0048660	regulation of smooth muscle cell proliferation	0.000563	0.029	3.44	9068	66	399	10	[ID2 - inhibitor of dna binding 2, dominant negative helix-loop-helix protein, NR4A3 - nuclear receptor subfamily 4, group a, member 3, TNFAIP3 - tumor necrosis factor, alpha-induced protein 3, EREG - epiregulin, TRIB1 - tribbles homolog 1 (drosophila), STAT1 - signal transducer and activator of transcription 1, 91kda, NPPC - natriuretic peptide c, HBEGF - heparin-binding egf-like growth factor, …
GO:0050830	defense response to Gram-positive bacterium	0.000581	0.0298	4.68	9068	34	399	7	[EPHA2 - eph receptor a2, HIST1H2BC - histone cluster 1, h2bc, MYD88 - myeloid differentiation primary response 88, HLA-E - major histocompatibility complex, class i, e, HIST1H2BJ - histone cluster 1, h2bj, HIST1H2BK - histone cluster 1, h2bk, HIST1H2BG - histone cluster 1, h2bg]
GO:0045637	regulation of myeloid cell differentiation	0.000615	0.0315	2.6	9068	131	399	15	[GATA2 - gata binding protein 2, TRIB1 - tribbles homolog 1 (drosophila), STAT1 - signal transducer and activator of transcription 1, 91kda, CTR9 - ctr9, paf1/rna polymerase ii complex component, FOS - fbj murine osteosarcoma viral oncogene homolog, HIST1H4E - histone cluster 1, h4e, MEF2C - myocyte enhancer factor 2c, CASP8 - caspase 8, apoptosis-related cysteine peptidase, ISG15 - isg15 ubiquit…
GO:0002385	mucosal immune response	0.000628	0.032	9.09	9068	10	399	4	[HIST1H2BC - histone cluster 1, h2bc, HIST1H2BJ - histone cluster 1, h2bj, HIST1H2BK - histone cluster 1, h2bk, HIST1H2BG - histone cluster 1, h2bg]
GO:0035458	cellular response to interferon-beta	0.000628	0.0319	9.09	9068	10	399	4	[IRF1 - interferon regulatory factor 1, PNPT1 - polyribonucleotide nucleotidyltransferase 1, STAT1 - signal transducer and activator of transcription 1, 91kda, IFNB1 - interferon, beta 1, fibroblast]
GO:0035455	response to interferon-alpha	0.000628	0.0317	9.09	9068	10	399	4	[ADAR - adenosine deaminase, rna-specific, BST2 - bone marrow stromal cell antigen 2, MX2 - myxovirus (influenza virus) resistance 2 (mouse), EIF2AK2 - eukaryotic translation initiation factor 2-alpha kinase 2]
GO:0098586	cellular response to virus	0.000641	0.0323	6.68	9068	17	399	5	[ADAR - adenosine deaminase, rna-specific, IRF7 - interferon regulatory factor 7, IFIH1 - interferon induced with helicase c domain 1, DDX58 - dead (asp-glu-ala-asp) box polypeptide 58, IFNB1 - interferon, beta 1, fibroblast]
GO:0060330	regulation of response to interferon-gamma	0.000641	0.0322	6.68	9068	17	399	5	[TXK - txk tyrosine kinase, SOCS3 - suppressor of cytokine signaling 3, NLRC5 - nlr family, card domain containing 5, PARP9 - poly (adp-ribose) polymerase family, member 9, STAT1 - signal transducer and activator of transcription 1, 91kda]
GO:0009653	anatomical structure morphogenesis	0.000667	0.0333	1.59	9068	716	399	50	[CHRNA7 - cholinergic receptor, nicotinic, alpha 7 (neuronal), TDRD7 - tudor domain containing 7, ETV7 - ets variant 7, MAP2 - microtubule-associated protein 2, PML - promyelocytic leukemia, RET - ret proto-oncogene, EPHA2 - eph receptor a2, ID2 - inhibitor of dna binding 2, dominant negative helix-loop-helix protein, HEY1 - hairy/enhancer-of-split related with yrpw motif 1, PRDM1 - pr domain con…
GO:0043407	negative regulation of MAP kinase activity	0.000674	0.0336	4.04	9068	45	399	8	[DNAJA1 - dnaj (hsp40) homolog, subfamily a, member 1, RGS2 - regulator of g-protein signaling 2, 24kda, DUSP5 - dual specificity phosphatase 5, DUSP6 - dual specificity phosphatase 6, RGS3 - regulator of g-protein signaling 3, DUSP14 - dual specificity phosphatase 14, DUSP2 - dual specificity phosphatase 2, BMP4 - bone morphogenetic protein 4]
GO:0050863	regulation of T cell activation	0.000754	0.0374	2.38	9068	162	399	17	[ICOSLG - inducible t-cell co-stimulator ligand, HLA-E - major histocompatibility complex, class i, e, MAP3K8 - mitogen-activated protein kinase kinase kinase 8, CD83 - cd83 molecule, PRDM1 - pr domain containing 1, with znf domain, NRARP - notch-regulated ankyrin repeat protein, CD274 - cd274 molecule, IRF1 - interferon regulatory factor 1, PNP - purine nucleoside phosphorylase, IDO1 - indoleami…
GO:0044249	cellular biosynthetic process	0.000768	0.0379	1.28	9068	2316	399	130	[TRIB3 - tribbles homolog 3 (drosophila), PCGF5 - polycomb group ring finger 5, HEXIM1 - hexamethylene bis-acetamide inducible 1, IER2 - immediate early response 2, NCOA7 - nuclear receptor coactivator 7, MLF1 - myeloid leukemia factor 1, IDO1 - indoleamine 2,3-dioxygenase 1, PML - promyelocytic leukemia, OVOL1 - ovo-like 1(drosophila), TRIM25 - tripartite motif containing 25, IMPA1 - inositol(my…
GO:0002043	blood vessel endothelial cell proliferation involved in sprouting angiogenesis	0.000791	0.039	13.64	9068	5	399	3	[EPHA2 - eph receptor a2, NRARP - notch-regulated ankyrin repeat protein, BMP4 - bone morphogenetic protein 4]
GO:0034340	response to type I interferon	0.000791	0.0388	13.64	9068	5	399	3	[ISG15 - isg15 ubiquitin-like modifier, MX1 - myxovirus (influenza virus) resistance 1, interferon-inducible protein p78 (mouse), C19orf66 - chromosome 19 open reading frame 66]
GO:0070424	regulation of nucleotide-binding oligomerization domain containing signaling pathway	0.000791	0.0387	13.64	9068	5	399	3	[HSPA1A - heat shock 70kda protein 1a, HSPA1B - heat shock 70kda protein 1b, TNFAIP3 - tumor necrosis factor, alpha-induced protein 3]
GO:0003170	heart valve development	0.000791	0.0385	13.64	9068	5	399	3	[PITX2 - paired-like homeodomain 2, PRDM1 - pr domain containing 1, with znf domain, SOX9 - sry (sex determining region y)-box 9]
GO:0090192	regulation of glomerulus development	0.000791	0.0384	13.64	9068	5	399	3	[EGR1 - early growth response 1, RET - ret proto-oncogene, BMP4 - bone morphogenetic protein 4]
GO:0060339	negative regulation of type I interferon-mediated signaling pathway	0.000791	0.0382	13.64	9068	5	399	3	[ADAR - adenosine deaminase, rna-specific, CACTIN - cactin, spliceosome c complex subunit, NLRC5 - nlr family, card domain containing 5]
GO:0032760	positive regulation of tumor necrosis factor production	0.000835	0.0402	4.42	9068	36	399	7	[CD14 - cd14 molecule, SELK - selenoprotein k, HLA-E - major histocompatibility complex, class i, e, IFIH1 - interferon induced with helicase c domain 1, CLU - clusterin, DDX58 - dead (asp-glu-ala-asp) box polypeptide 58, ISL1 - isl lim homeobox 1]
GO:0060411	cardiac septum morphogenesis	0.000835	0.0401	4.42	9068	36	399	7	[PITX2 - paired-like homeodomain 2, TBX3 - t-box 3, PROX1 - prospero homeobox 1, HEY1 - hairy/enhancer-of-split related with yrpw motif 1, ISL1 - isl lim homeobox 1, BMP4 - bone morphogenetic protein 4, HEY2 - hairy/enhancer-of-split related with yrpw motif 2]
GO:0035116	embryonic hindlimb morphogenesis	0.000856	0.0409	6.31	9068	18	399	5	[PITX2 - paired-like homeodomain 2, TBX3 - t-box 3, MSX1 - msh homeobox 1, OSR2 - odd-skipped related 2 (drosophila), BMP4 - bone morphogenetic protein 4]
GO:0000188	inactivation of MAPK activity	0.000856	0.0408	6.31	9068	18	399	5	[DUSP5 - dual specificity phosphatase 5, DUSP6 - dual specificity phosphatase 6, RGS3 - regulator of g-protein signaling 3, DUSP14 - dual specificity phosphatase 14, DUSP2 - dual specificity phosphatase 2]
GO:0042110	T cell activation	0.000892	0.0423	2.87	9068	95	399	12	[EGR1 - early growth response 1, RSAD2 - radical s-adenosyl methionine domain containing 2, PTGER4 - prostaglandin e receptor 4 (subtype ep4), ICOSLG - inducible t-cell co-stimulator ligand, IRF1 - interferon regulatory factor 1, FZD7 - frizzled family receptor 7, CASP8 - caspase 8, apoptosis-related cysteine peptidase, HLA-E - major histocompatibility complex, class i, e, CLEC7A - c-type lectin …
GO:0045639	positive regulation of myeloid cell differentiation	0.00091	0.043	3.87	9068	47	399	8	[FOS - fbj murine osteosarcoma viral oncogene homolog, CASP8 - caspase 8, apoptosis-related cysteine peptidase, ISG15 - isg15 ubiquitin-like modifier, GATA2 - gata binding protein 2, TNFSF11 - tumor necrosis factor (ligand) superfamily, member 11, TRIB1 - tribbles homolog 1 (drosophila), STAT1 - signal transducer and activator of transcription 1, 91kda, KLF10 - kruppel-like factor 10]
GO:0002753	cytoplasmic pattern recognition receptor signaling pathway	0.000941	0.0443	5.05	9068	27	399	6	[CASP8 - caspase 8, apoptosis-related cysteine peptidase, IRF7 - interferon regulatory factor 7, TNFAIP3 - tumor necrosis factor, alpha-induced protein 3, IFIH1 - interferon induced with helicase c domain 1, CYLD - cylindromatosis (turban tumor syndrome), DDX58 - dead (asp-glu-ala-asp) box polypeptide 58]
GO:0034121	regulation of toll-like receptor signaling pathway	0.000941	0.0442	5.05	9068	27	399	6	[RSAD2 - radical s-adenosyl methionine domain containing 2, CACTIN - cactin, spliceosome c complex subunit, IRF1 - interferon regulatory factor 1, CD14 - cd14 molecule, IRF7 - interferon regulatory factor 7, TNFAIP3 - tumor necrosis factor, alpha-induced protein 3]
GO:0001960	negative regulation of cytokine-mediated signaling pathway	0.000941	0.044	5.05	9068	27	399	6	[ADAR - adenosine deaminase, rna-specific, CACTIN - cactin, spliceosome c complex subunit, HIST1H2BJ - histone cluster 1, h2bj, NLRC5 - nlr family, card domain containing 5, SLIT2 - slit homolog 2 (drosophila), SIGIRR - single immunoglobulin and toll-interleukin 1 receptor (tir) domain]
GO:0002251	organ or tissue specific immune response	0.000952	0.0444	8.26	9068	11	399	4	[HIST1H2BC - histone cluster 1, h2bc, HIST1H2BJ - histone cluster 1, h2bj, HIST1H2BK - histone cluster 1, h2bk, HIST1H2BG - histone cluster 1, h2bg]
GO:1902187	negative regulation of viral release from host cell	0.000952	0.0442	8.26	9068	11	399	4	[TRIM26 - tripartite motif containing 26, PML - promyelocytic leukemia, TRIM21 - tripartite motif containing 21, TRIM25 - tripartite motif containing 25]
GO:0072215	regulation of metanephros development	0.000952	0.0441	8.26	9068	11	399	4	[EGR1 - early growth response 1, RET - ret proto-oncogene, STAT1 - signal transducer and activator of transcription 1, 91kda, BMP4 - bone morphogenetic protein 4]
GO:0021983	pituitary gland development	0.000952	0.0439	8.26	9068	11	399	4	[MSX1 - msh homeobox 1, GATA2 - gata binding protein 2, ISL1 - isl lim homeobox 1, BMP4 - bone morphogenetic protein 4]
GO:0032496	response to lipopolysaccharide	0.000964	0.0443	2.41	9068	151	399	16	[NGFR - nerve growth factor receptor, CMPK2 - cytidine monophosphate (ump-cmp) kinase 2, mitochondrial, TRIB1 - tribbles homolog 1 (drosophila), JUNB - jun b proto-oncogene, CTR9 - ctr9, paf1/rna polymerase ii complex component, PTGER4 - prostaglandin e receptor 4 (subtype ep4), FOS - fbj murine osteosarcoma viral oncogene homolog, CACTIN - cactin, spliceosome c complex subunit, IL10RA - interleu…
GO:0046483	heterocycle metabolic process	0.000981	0.0449	1.25	9068	2584	399	142	[TRIB3 - tribbles homolog 3 (drosophila), HSPA1A - heat shock 70kda protein 1a, PCGF5 - polycomb group ring finger 5, HSPA1B - heat shock 70kda protein 1b, DTX3L - deltex 3-like (drosophila), HEXIM1 - hexamethylene bis-acetamide inducible 1, IER2 - immediate early response 2, SAMHD1 - sam domain and hd domain 1, NCOA7 - nuclear receptor coactivator 7, MLF1 - myeloid leukemia factor 1, IDO1 - indo…
GO:0010803	regulation of tumor necrosis factor-mediated signaling pathway	0.000992	0.0453	4.3	9068	37	399	7	[HSPA1A - heat shock 70kda protein 1a, HSPA1B - heat shock 70kda protein 1b, CASP8 - caspase 8, apoptosis-related cysteine peptidase, TNFAIP3 - tumor necrosis factor, alpha-induced protein 3, HIST1H2BJ - histone cluster 1, h2bj, CYLD - cylindromatosis (turban tumor syndrome), RBCK1 - ranbp-type and c3hc4-type zinc finger containing 1]
GO:1903557	positive regulation of tumor necrosis factor superfamily cytokine production	0.000992	0.0451	4.3	9068	37	399	7	[CD14 - cd14 molecule, SELK - selenoprotein k, HLA-E - major histocompatibility complex, class i, e, IFIH1 - interferon induced with helicase c domain 1, CLU - clusterin, DDX58 - dead (asp-glu-ala-asp) box polypeptide 58, ISL1 - isl lim homeobox 1]
GO:0002009	morphogenesis of an epithelium	0.000994	0.045	2.33	9068	166	399	17	[EPHA2 - eph receptor a2, GZF1 - gdnf-inducible zinc finger protein 1, PITX2 - paired-like homeodomain 2, SOCS3 - suppressor of cytokine signaling 3, PROX1 - prospero homeobox 1, SOX9 - sry (sex determining region y)-box 9, NRARP - notch-regulated ankyrin repeat protein, SLIT2 - slit homolog 2 (drosophila), KLF4 - kruppel-like factor 4 (gut), MEF2C - myocyte enhancer factor 2c, TBX3 - t-box 3, NK…
Species used: Homo sapiens The system has recognized 10508 genes out of 14183 gene terms entered by the user. 10508 genes were recognized by gene symbol and 0 genes by other gene IDs . 472 duplicate genes were removed (keeping the highest ranking instance of each gene) leaving a total of 10036 genes. Only 9068 of these genes are associated with a GO term.
The GOrilla database was last updated on Aug 26, 2017
'P-value' is the enrichment p-value computed according to the mHG or HG model. This p-value is not corrected for multiple testing of 13098 GO terms.
'FDR q-value' is the correction of the above p-value for multiple testing using the Benjamini and Hochberg (1995) method.
Namely, for the ith term (ranked according to p-value) the FDR q-value is (p-value * number of GO terms) / i.
Enrichment (N, B, n, b) is defined as follows:
N - is the total number of genes
B - is the total number of genes associated with a specific GO term
n - is the number of genes in the top of the user's input list or in the target set when appropriate
b - is the number of genes in the intersection
Enrichment = (b/n) / (B/N)
Genes: For each GO term you can see the list of associated genes that appear in the optimal top of the list.
Each gene name is specified by gene symbol followed by a short description of the gene

## Sheet: GOrilla NDvsHA Down
Related to Figure 1B, Table S1: GO term enrichment of genes that were significantly down-regulated following H5N1 infection and apocynin treatment (ND vs HA down).																	Figure 1. Human host gene expression profiles following HPAI H5N1 infection and apocynin treatment. Genes that were statistically upregulated (shown as red circles) or downregulated (shown as blue circles) were assessed in pairwise comparisons as indicated. Data are plotted as the mean FPKM of each gene obtained from HD or HA against a Log2 fold change compared to ND as (B) ND vs. HA.
GO Term	Description	P-value	FDR q-value	Enrichment	N	B	n	b	Genes
GO:0007155	cell adhesion	7.22e-16	9.46e-12	2.6	9076	398	692	79	[EMP2 - epithelial membrane protein 2, DST - dystonin, ATP2A2 - atpase, ca++ transporting, cardiac muscle, slow twitch 2, CDH1 - cadherin 1, type 1, e-cadherin (epithelial), CDC42 - cell division cycle 42, ANTXR1 - anthrax toxin receptor 1, DSC3 - desmocollin 3, IGSF9 - immunoglobulin superfamily, member 9, PTPRK - protein tyrosine phosphatase, receptor type, k, DSC2 - desmocollin 2, PDLIM1 - pdz…
GO:0022610	biological adhesion	9.71e-16	6.37e-12	2.59	9076	400	692	79	[EMP2 - epithelial membrane protein 2, DST - dystonin, ATP2A2 - atpase, ca++ transporting, cardiac muscle, slow twitch 2, CDH1 - cadherin 1, type 1, e-cadherin (epithelial), CDC42 - cell division cycle 42, ANTXR1 - anthrax toxin receptor 1, DSC3 - desmocollin 3, IGSF9 - immunoglobulin superfamily, member 9, PTPRK - protein tyrosine phosphatase, receptor type, k, DSC2 - desmocollin 2, ATP1B1 - atp…
GO:0051270	regulation of cellular component movement	4.49e-12	1.96e-08	2.23	9076	465	692	79	[ZMYND8 - zinc finger, mynd-type containing 8, TRPV4 - transient receptor potential cation channel, subfamily v, member 4, EMP2 - epithelial membrane protein 2, CAMK1D - calcium/calmodulin-dependent protein kinase id, ATP1A1 - atpase, na+/k+ transporting, alpha 1 polypeptide, LRRC16A - leucine rich repeat containing 16a, PTPRK - protein tyrosine phosphatase, receptor type, k, DSC2 - desmocollin 2…
GO:0030334	regulation of cell migration	7.31e-12	2.4e-08	2.33	9076	400	692	71	[ZMYND8 - zinc finger, mynd-type containing 8, TRPV4 - transient receptor potential cation channel, subfamily v, member 4, EMP2 - epithelial membrane protein 2, CAMK1D - calcium/calmodulin-dependent protein kinase id, LRRC16A - leucine rich repeat containing 16a, PTPRK - protein tyrosine phosphatase, receptor type, k, SEMA4A - sema domain, immunoglobulin domain (ig), transmembrane domain (tm) and…
GO:0040011	locomotion	1.56e-11	4.08e-08	2.15	9076	494	692	81	[DST - dystonin, EMP2 - epithelial membrane protein 2, VAV3 - vav 3 guanine nucleotide exchange factor, CDK1 - cyclin-dependent kinase 1, SEMA4C - sema domain, immunoglobulin domain (ig), transmembrane domain (tm) and short cytoplasmic domain, (semaphorin) 4c, CDC42 - cell division cycle 42, LRRC16A - leucine rich repeat containing 16a, ANLN - anillin, actin binding protein, PTPRK - protein tyros…
GO:0048870	cell motility	1.61e-11	3.52e-08	2.22	9076	450	692	76	[DST - dystonin, EMP2 - epithelial membrane protein 2, VAV3 - vav 3 guanine nucleotide exchange factor, CDK1 - cyclin-dependent kinase 1, SEMA4C - sema domain, immunoglobulin domain (ig), transmembrane domain (tm) and short cytoplasmic domain, (semaphorin) 4c, CDC42 - cell division cycle 42, LRRC16A - leucine rich repeat containing 16a, ANLN - anillin, actin binding protein, PTPRK - protein tyros…
GO:0006928	movement of cell or subcellular component	3.49e-11	6.54e-08	1.93	9076	688	692	101	[EMP2 - epithelial membrane protein 2, DST - dystonin, CDK1 - cyclin-dependent kinase 1, SEMA4C - sema domain, immunoglobulin domain (ig), transmembrane domain (tm) and short cytoplasmic domain, (semaphorin) 4c, CDC42 - cell division cycle 42, LRRC16A - leucine rich repeat containing 16a, ANLN - anillin, actin binding protein, VANGL2 - vangl planar cell polarity protein 2, PLXNB1 - plexin b1, TNS…
GO:0032502	developmental process	5.43e-11	8.89e-08	1.41	9076	2426	692	260	[BOK - bcl2-related ovarian killer, PRRX1 - paired related homeobox 1, PHLDA3 - pleckstrin homology-like domain, family a, member 3, SEMA4C - sema domain, immunoglobulin domain (ig), transmembrane domain (tm) and short cytoplasmic domain, (semaphorin) 4c, HSD17B2 - hydroxysteroid (17-beta) dehydrogenase 2, ABLIM1 - actin binding lim protein 1, ELF5 - e74-like factor 5 (ets domain transcription fa…
GO:2000145	regulation of cell motility	1.35e-10	1.97e-07	2.18	9076	434	692	72	[ZMYND8 - zinc finger, mynd-type containing 8, TRPV4 - transient receptor potential cation channel, subfamily v, member 4, EMP2 - epithelial membrane protein 2, CAMK1D - calcium/calmodulin-dependent protein kinase id, LRRC16A - leucine rich repeat containing 16a, PTPRK - protein tyrosine phosphatase, receptor type, k, SEMA4A - sema domain, immunoglobulin domain (ig), transmembrane domain (tm) and…
GO:0016477	cell migration	1.45e-10	1.91e-07	2.2	9076	417	692	70	[EMP2 - epithelial membrane protein 2, VAV3 - vav 3 guanine nucleotide exchange factor, CDK1 - cyclin-dependent kinase 1, SEMA4C - sema domain, immunoglobulin domain (ig), transmembrane domain (tm) and short cytoplasmic domain, (semaphorin) 4c, CDC42 - cell division cycle 42, LRRC16A - leucine rich repeat containing 16a, ANLN - anillin, actin binding protein, PTPRK - protein tyrosine phosphatase,…
GO:0030198	extracellular matrix organization	2.73e-10	3.25e-07	3.06	9076	163	692	38	[ITGA4 - integrin, alpha 4 (antigen cd49d, alpha 4 subunit of vla-4 receptor), ITGA9 - integrin, alpha 9, CAPN2 - calpain 2, (m/ii) large subunit, CAPN1 - calpain 1, (mu/i) large subunit, CDH1 - cadherin 1, type 1, e-cadherin (epithelial), DDR2 - discoidin domain receptor tyrosine kinase 2, SH3PXD2A - sh3 and px domains 2a, KDR - kinase insert domain receptor (a type iii receptor tyrosine kinase)…
GO:0043062	extracellular structure organization	2.73e-10	2.98e-07	3.06	9076	163	692	38	[ITGA4 - integrin, alpha 4 (antigen cd49d, alpha 4 subunit of vla-4 receptor), ITGA9 - integrin, alpha 9, CAPN2 - calpain 2, (m/ii) large subunit, CAPN1 - calpain 1, (mu/i) large subunit, CDH1 - cadherin 1, type 1, e-cadherin (epithelial), DDR2 - discoidin domain receptor tyrosine kinase 2, SH3PXD2A - sh3 and px domains 2a, KDR - kinase insert domain receptor (a type iii receptor tyrosine kinase)…
GO:0032879	regulation of localization	4.6e-10	4.63e-07	1.58	9076	1320	692	159	[BOK - bcl2-related ovarian killer, ZMYND8 - zinc finger, mynd-type containing 8, EMP2 - epithelial membrane protein 2, VTCN1 - v-set domain containing t cell activation inhibitor 1, CDK1 - cyclin-dependent kinase 1, CDH1 - cadherin 1, type 1, e-cadherin (epithelial), CDC42 - cell division cycle 42, LRRC16A - leucine rich repeat containing 16a, PRSS8 - protease, serine, 8, TMEM173 - transmembrane…
GO:0031424	keratinization	8.05e-10	7.54e-07	7.06	9076	26	692	14	[KRT80 - keratin 80, CDC42 - cell division cycle 42, DSC3 - desmocollin 3, DSC2 - desmocollin 2, KRT5 - keratin 5, KRT4 - keratin 4, SFN - stratifin, KRT6A - keratin 6a, DSG3 - desmoglein 3, ABCA12 - atp-binding cassette, sub-family a (abc1), member 12, DSG2 - desmoglein 2, DSP - desmoplakin, KRT23 - keratin 23 (histone deacetylase inducible), PKP1 - plakophilin 1 (ectodermal dysplasia/skin fragi…
GO:0048856	anatomical structure development	1.57e-09	1.37e-06	1.48	9076	1652	692	187	[BOK - bcl2-related ovarian killer, CDK1 - cyclin-dependent kinase 1, PRRX1 - paired related homeobox 1, NKX1-2 - nk1 homeobox 2, MITF - microphthalmia-associated transcription factor, CDH1 - cadherin 1, type 1, e-cadherin (epithelial), SEMA4C - sema domain, immunoglobulin domain (ig), transmembrane domain (tm) and short cytoplasmic domain, (semaphorin) 4c, HSD17B2 - hydroxysteroid (17-beta) dehy…
GO:0040012	regulation of locomotion	2.12e-09	1.73e-06	2.04	9076	470	692	73	[ZMYND8 - zinc finger, mynd-type containing 8, TRPV4 - transient receptor potential cation channel, subfamily v, member 4, EMP2 - epithelial membrane protein 2, CAMK1D - calcium/calmodulin-dependent protein kinase id, LRRC16A - leucine rich repeat containing 16a, PTPRK - protein tyrosine phosphatase, receptor type, k, SEMA4A - sema domain, immunoglobulin domain (ig), transmembrane domain (tm) and…
GO:0009611	response to wounding	2.27e-09	1.75e-06	3.61	9076	98	692	27	[FGFR2 - fibroblast growth factor receptor 2, DST - dystonin, ITGA9 - integrin, alpha 9, MTR - 5-methyltetrahydrofolate-homocysteine methyltransferase, CDK1 - cyclin-dependent kinase 1, TPM1 - tropomyosin 1 (alpha), PDGFRB - platelet-derived growth factor receptor, beta polypeptide, VANGL2 - vangl planar cell polarity protein 2, EGFR - epidermal growth factor receptor, EPB41L4B - erythrocyte memb…
GO:0032501	multicellular organismal process	3.39e-09	2.47e-06	1.51	9076	1488	692	171	[EMP2 - epithelial membrane protein 2, PAPPA - pregnancy-associated plasma protein a, pappalysin 1, PRRX1 - paired related homeobox 1, NKX1-2 - nk1 homeobox 2, MITF - microphthalmia-associated transcription factor, HSD17B2 - hydroxysteroid (17-beta) dehydrogenase 2, CDC42 - cell division cycle 42, ABLIM1 - actin binding lim protein 1, ELF5 - e74-like factor 5 (ets domain transcription factor), LR…
GO:0033993	response to lipid	3.99e-09	2.75e-06	2.17	9076	368	692	61	[PAPPA - pregnancy-associated plasma protein a, pappalysin 1, PAQR7 - progestin and adipoq receptor family member vii, HSD17B2 - hydroxysteroid (17-beta) dehydrogenase 2, ATP1A1 - atpase, na+/k+ transporting, alpha 1 polypeptide, AKR1C2 - aldo-keto reductase family 1, member c2, ABCA3 - atp-binding cassette, sub-family a (abc1), member 3, ZFP36L1 - zfp36 ring finger protein-like 1, PHEX - phospha…
GO:0006067	ethanol metabolic process	9.24e-09	6.05e-06	11.66	9076	9	692	8	[ALDH3B1 - aldehyde dehydrogenase 3 family, member b1, ALDH1B1 - aldehyde dehydrogenase 1 family, member b1, ACSS1 - acyl-coa synthetase short-chain family member 1, SULT1E1 - sulfotransferase family 1e, estrogen-preferring, member 1, ACSS2 - acyl-coa synthetase short-chain family member 2, ADH7 - alcohol dehydrogenase 7 (class iv), mu or sigma polypeptide, ADH5 - alcohol dehydrogenase 5 (class i…
GO:1901700	response to oxygen-containing compound	1.07e-08	6.67e-06	1.79	9076	681	692	93	[TRPV4 - transient receptor potential cation channel, subfamily v, member 4, MTR - 5-methyltetrahydrofolate-homocysteine methyltransferase, CDK1 - cyclin-dependent kinase 1, CAPN2 - calpain 2, (m/ii) large subunit, CDH1 - cadherin 1, type 1, e-cadherin (epithelial), HSD17B2 - hydroxysteroid (17-beta) dehydrogenase 2, ATP1A1 - atpase, na+/k+ transporting, alpha 1 polypeptide, LARS - leucyl-trna sy…
GO:0042127	regulation of cell proliferation	2.12e-08	1.27e-05	1.7	9076	812	692	105	[BOK - bcl2-related ovarian killer, EMP2 - epithelial membrane protein 2, CDK1 - cyclin-dependent kinase 1, VTCN1 - v-set domain containing t cell activation inhibitor 1, PRRX1 - paired related homeobox 1, CDC42 - cell division cycle 42, AKR1C2 - aldo-keto reductase family 1, member c2, PLXNB1 - plexin b1, ZFP36L1 - zfp36 ring finger protein-like 1, TNS3 - tensin 3, CD109 - cd109 molecule, ATOH8 …
GO:0030335	positive regulation of cell migration	2.71e-08	1.55e-05	2.39	9076	247	692	45	[ITGA4 - integrin, alpha 4 (antigen cd49d, alpha 4 subunit of vla-4 receptor), TRPV4 - transient receptor potential cation channel, subfamily v, member 4, CAMK1D - calcium/calmodulin-dependent protein kinase id, DDR2 - discoidin domain receptor tyrosine kinase 2, PDGFRB - platelet-derived growth factor receptor, beta polypeptide, LRRC16A - leucine rich repeat containing 16a, HYAL1 - hyaluronogluc…
GO:2000147	positive regulation of cell motility	2.94e-08	1.61e-05	2.36	9076	256	692	46	[ITGA4 - integrin, alpha 4 (antigen cd49d, alpha 4 subunit of vla-4 receptor), TRPV4 - transient receptor potential cation channel, subfamily v, member 4, CAMK1D - calcium/calmodulin-dependent protein kinase id, DDR2 - discoidin domain receptor tyrosine kinase 2, PDGFRB - platelet-derived growth factor receptor, beta polypeptide, LRRC16A - leucine rich repeat containing 16a, HYAL1 - hyaluronogluc…
GO:0042221	response to chemical	3.03e-08	1.59e-05	1.51	9076	1331	692	153	[PAPPA - pregnancy-associated plasma protein a, pappalysin 1, CDK1 - cyclin-dependent kinase 1, CDH1 - cadherin 1, type 1, e-cadherin (epithelial), HSD17B2 - hydroxysteroid (17-beta) dehydrogenase 2, AKR1C2 - aldo-keto reductase family 1, member c2, ABCA3 - atp-binding cassette, sub-family a (abc1), member 3, ANXA11 - annexin a11, TMEM173 - transmembrane protein 173, IQGAP1 - iq motif containing …
GO:0051272	positive regulation of cellular component movement	4.8e-08	2.42e-05	2.32	9076	260	692	46	[ITGA4 - integrin, alpha 4 (antigen cd49d, alpha 4 subunit of vla-4 receptor), TRPV4 - transient receptor potential cation channel, subfamily v, member 4, CAMK1D - calcium/calmodulin-dependent protein kinase id, DDR2 - discoidin domain receptor tyrosine kinase 2, PDGFRB - platelet-derived growth factor receptor, beta polypeptide, LRRC16A - leucine rich repeat containing 16a, HYAL1 - hyaluronogluc…
GO:0051050	positive regulation of transport	7.85e-08	3.81e-05	1.87	9076	511	692	73	[BOK - bcl2-related ovarian killer, TRPV4 - transient receptor potential cation channel, subfamily v, member 4, CDK1 - cyclin-dependent kinase 1, VTCN1 - v-set domain containing t cell activation inhibitor 1, CDH1 - cadherin 1, type 1, e-cadherin (epithelial), CAMK1D - calcium/calmodulin-dependent protein kinase id, CDC42 - cell division cycle 42, PRSS8 - protease, serine, 8, ATP1B1 - atpase, na+…
GO:0042060	wound healing	1.03e-07	4.82e-05	4.37	9076	51	692	17	[TGFBR1 - transforming growth factor, beta receptor 1, FGFR2 - fibroblast growth factor receptor 2, ITGA9 - integrin, alpha 9, TGFB2 - transforming growth factor, beta 2, TPM1 - tropomyosin 1 (alpha), PDGFRB - platelet-derived growth factor receptor, beta polypeptide, WNT5A - wingless-type mmtv integration site family, member 5a, VANGL2 - vangl planar cell polarity protein 2, SDC1 - syndecan 1, E…
GO:0070268	cornification	1.43e-07	6.48e-05	4.8	9076	41	692	15	[KRT80 - keratin 80, CAPN1 - calpain 1, (mu/i) large subunit, DSC3 - desmocollin 3, DSC2 - desmocollin 2, PRSS8 - protease, serine, 8, KRT5 - keratin 5, KRT4 - keratin 4, IVL - involucrin, KRT6A - keratin 6a, DSG3 - desmoglein 3, DSG2 - desmoglein 2, DSP - desmoplakin, SPINK5 - serine peptidase inhibitor, kazal type 5, KRT23 - keratin 23 (histone deacetylase inducible), PKP1 - plakophilin 1 (ecto…
GO:0051239	regulation of multicellular organismal process	1.55e-07	6.77e-05	1.46	9076	1420	692	158	[ZMYND8 - zinc finger, mynd-type containing 8, EMP2 - epithelial membrane protein 2, VTCN1 - v-set domain containing t cell activation inhibitor 1, CDK1 - cyclin-dependent kinase 1, PRRX1 - paired related homeobox 1, CDC42 - cell division cycle 42, VANGL2 - vangl planar cell polarity protein 2, PLXNB1 - plexin b1, TMEM173 - transmembrane protein 173, IQGAP1 - iq motif containing gtpase activating…
GO:0006069	ethanol oxidation	1.93e-07	8.14e-05	13.12	9076	6	692	6	[ALDH1B1 - aldehyde dehydrogenase 1 family, member b1, ACSS1 - acyl-coa synthetase short-chain family member 1, ACSS2 - acyl-coa synthetase short-chain family member 2, ADH7 - alcohol dehydrogenase 7 (class iv), mu or sigma polypeptide, ADH5 - alcohol dehydrogenase 5 (class iii), chi polypeptide, ALDH1A1 - aldehyde dehydrogenase 1 family, member a1]
GO:0040017	positive regulation of locomotion	1.93e-07	7.91e-05	2.22	9076	272	692	46	[ITGA4 - integrin, alpha 4 (antigen cd49d, alpha 4 subunit of vla-4 receptor), TRPV4 - transient receptor potential cation channel, subfamily v, member 4, CAMK1D - calcium/calmodulin-dependent protein kinase id, DDR2 - discoidin domain receptor tyrosine kinase 2, PDGFRB - platelet-derived growth factor receptor, beta polypeptide, LRRC16A - leucine rich repeat containing 16a, HYAL1 - hyaluronogluc…
GO:0010033	response to organic substance	2.24e-07	8.9e-05	1.54	9076	1063	692	125	[PAPPA - pregnancy-associated plasma protein a, pappalysin 1, CDK1 - cyclin-dependent kinase 1, CDH1 - cadherin 1, type 1, e-cadherin (epithelial), HSD17B2 - hydroxysteroid (17-beta) dehydrogenase 2, AKR1C2 - aldo-keto reductase family 1, member c2, ABCA3 - atp-binding cassette, sub-family a (abc1), member 3, TMEM173 - transmembrane protein 173, IQGAP1 - iq motif containing gtpase activating prot…
GO:0044281	small molecule metabolic process	2.31e-07	8.92e-05	1.58	9076	956	692	115	[SMARCAD1 - swi/snf-related, matrix-associated actin-dependent regulator of chromatin, subfamily a, containing dead/h box 1, TCN1 - transcobalamin i (vitamin b12 binding protein, r binder family), MCCC1 - methylcrotonoyl-coa carboxylase 1 (alpha), SCD5 - stearoyl-coa desaturase 5, SUCLG2 - succinate-coa ligase, gdp-forming, beta subunit, LRRC16A - leucine rich repeat containing 16a, FMO2 - flavin…
GO:0034308	primary alcohol metabolic process	2.71e-07	0.000101	6.27	9076	23	692	11	[ALDH1A3 - aldehyde dehydrogenase 1 family, member a3, DHRS3 - dehydrogenase/reductase (sdr family) member 3, ALDH3B1 - aldehyde dehydrogenase 3 family, member b1, ALDH1B1 - aldehyde dehydrogenase 1 family, member b1, ACSS1 - acyl-coa synthetase short-chain family member 1, SULT1E1 - sulfotransferase family 1e, estrogen-preferring, member 1, ACSS2 - acyl-coa synthetase short-chain family member 2…
GO:0098609	cell-cell adhesion	2.85e-07	0.000104	2.64	9076	159	692	32	[ITGA4 - integrin, alpha 4 (antigen cd49d, alpha 4 subunit of vla-4 receptor), CDH1 - cadherin 1, type 1, e-cadherin (epithelial), CDC42 - cell division cycle 42, DSC3 - desmocollin 3, PTPRU - protein tyrosine phosphatase, receptor type, u, IGSF9 - immunoglobulin superfamily, member 9, DSC2 - desmocollin 2, PDLIM1 - pdz and lim domain 1, ZFP36L1 - zfp36 ring finger protein-like 1, ITGAV - integri…
GO:0008284	positive regulation of cell proliferation	4.91e-07	0.000174	1.9	9076	428	692	62	[EMP2 - epithelial membrane protein 2, VAV3 - vav 3 guanine nucleotide exchange factor, VTCN1 - v-set domain containing t cell activation inhibitor 1, CDK1 - cyclin-dependent kinase 1, PRRX1 - paired related homeobox 1, CAPN1 - calpain 1, (mu/i) large subunit, CDC42 - cell division cycle 42, TMEM119 - transmembrane protein 119, AKR1C2 - aldo-keto reductase family 1, member c2, KDR - kinase insert…
GO:0098742	cell-cell adhesion via plasma-membrane adhesion molecules	4.92e-07	0.00017	3.5	9076	75	692	20	[TGFB2 - transforming growth factor, beta 2, CDH1 - cadherin 1, type 1, e-cadherin (epithelial), DSC3 - desmocollin 3, FLRT3 - fibronectin leucine rich transmembrane protein 3, IGSF9 - immunoglobulin superfamily, member 9, DSC2 - desmocollin 2, CDH6 - cadherin 6, type 2, k-cadherin (fetal kidney), TENM2 - teneurin transmembrane protein 2, DSG3 - desmoglein 3, CDH11 - cadherin 11, type 2, ob-cadhe…
GO:0007166	cell surface receptor signaling pathway	5.16e-07	0.000173	1.52	9076	1079	692	125	[BOK - bcl2-related ovarian killer, DST - dystonin, SEMA4C - sema domain, immunoglobulin domain (ig), transmembrane domain (tm) and short cytoplasmic domain, (semaphorin) 4c, CDC42 - cell division cycle 42, VANGL2 - vangl planar cell polarity protein 2, PLXNB1 - plexin b1, IQGAP1 - iq motif containing gtpase activating protein 1, MUC20 - mucin 20, cell surface associated, CBLC - cbl proto-oncogen…
GO:0006082	organic acid metabolic process	7.23e-07	0.000237	1.76	9076	560	692	75	[MTR - 5-methyltetrahydrofolate-homocysteine methyltransferase, PGK1 - phosphoglycerate kinase 1, CROT - carnitine o-octanoyltransferase, MCCC1 - methylcrotonoyl-coa carboxylase 1 (alpha), PGM1 - phosphoglucomutase 1, SCD5 - stearoyl-coa desaturase 5, LARS - leucyl-trna synthetase, SUCLG2 - succinate-coa ligase, gdp-forming, beta subunit, LRRC16A - leucine rich repeat containing 16a, FMO2 - flavi…
GO:0051222	positive regulation of protein transport	1.71e-06	0.000547	2.12	9076	266	692	43	[TRPV4 - transient receptor potential cation channel, subfamily v, member 4, GLUL - glutamate-ammonia ligase, RBPMS - rna binding protein with multiple splicing, ALOX15B - arachidonate 15-lipoxygenase, type b, CDK1 - cyclin-dependent kinase 1, VTCN1 - v-set domain containing t cell activation inhibitor 1, CDH1 - cadherin 1, type 1, e-cadherin (epithelial), CDC42 - cell division cycle 42, ARRB1 - …
GO:0008150	biological_process	1.89e-06	0.000588	1.05	9076	8347	692	666	[ZMYND8 - zinc finger, mynd-type containing 8, PRRX1 - paired related homeobox 1, PHLDA3 - pleckstrin homology-like domain, family a, member 3, SCD5 - stearoyl-coa desaturase 5, ABLIM1 - actin binding lim protein 1, LRRC16A - leucine rich repeat containing 16a, AKAP12 - a kinase (prka) anchor protein 12, ABCA3 - atp-binding cassette, sub-family a (abc1), member 3, CP - ceruloplasmin (ferroxidase)…
GO:0043436	oxoacid metabolic process	1.91e-06	0.000583	1.73	9076	554	692	73	[MTR - 5-methyltetrahydrofolate-homocysteine methyltransferase, PGK1 - phosphoglycerate kinase 1, CROT - carnitine o-octanoyltransferase, MCCC1 - methylcrotonoyl-coa carboxylase 1 (alpha), PGM1 - phosphoglucomutase 1, SCD5 - stearoyl-coa desaturase 5, LARS - leucyl-trna synthetase, SUCLG2 - succinate-coa ligase, gdp-forming, beta subunit, AKR1C2 - aldo-keto reductase family 1, member c2, SLC7A2 -…
GO:1903727	positive regulation of phospholipid metabolic process	2.15e-06	0.00064	6.56	9076	18	692	9	[GPR116 - g protein-coupled receptor 116, VAV3 - vav 3 guanine nucleotide exchange factor, VAV2 - vav 2 guanine nucleotide exchange factor, SRC - v-src avian sarcoma (schmidt-ruppin a-2) viral oncogene homolog, FGFR3 - fibroblast growth factor receptor 3, PRKCD - protein kinase c, delta, IRS1 - insulin receptor substrate 1, CDC42 - cell division cycle 42, PDGFRB - platelet-derived growth factor r…
GO:0071396	cellular response to lipid	2.23e-06	0.000649	2.38	9076	182	692	33	[FGFR2 - fibroblast growth factor receptor 2, DDIT4 - dna-damage-inducible transcript 4, ATP1A1 - atpase, na+/k+ transporting, alpha 1 polypeptide, AKR1C2 - aldo-keto reductase family 1, member c2, EGFR - epidermal growth factor receptor, AXL - axl receptor tyrosine kinase, MYB - v-myb avian myeloblastosis viral oncogene homolog, PPARGC1A - peroxisome proliferator-activated receptor gamma, coacti…
GO:0014070	response to organic cyclic compound	2.3e-06	0.000655	1.9	9076	380	692	55	[PAPPA - pregnancy-associated plasma protein a, pappalysin 1, PAQR7 - progestin and adipoq receptor family member vii, CDK1 - cyclin-dependent kinase 1, CDH1 - cadherin 1, type 1, e-cadherin (epithelial), ATP1A1 - atpase, na+/k+ transporting, alpha 1 polypeptide, ADSS - adenylosuccinate synthase, ABCA3 - atp-binding cassette, sub-family a (abc1), member 3, TMEM173 - transmembrane protein 173, LRR…
GO:0032880	regulation of protein localization	3.03e-06	0.000844	1.7	9076	571	692	74	[ZMYND8 - zinc finger, mynd-type containing 8, TRPV4 - transient receptor potential cation channel, subfamily v, member 4, CDK1 - cyclin-dependent kinase 1, VTCN1 - v-set domain containing t cell activation inhibitor 1, CDH1 - cadherin 1, type 1, e-cadherin (epithelial), CDC42 - cell division cycle 42, TMEM173 - transmembrane protein 173, SFN - stratifin, IQGAP1 - iq motif containing gtpase activ…
GO:1904951	positive regulation of establishment of protein localization	3.38e-06	0.000922	2.03	9076	291	692	45	[TRPV4 - transient receptor potential cation channel, subfamily v, member 4, GLUL - glutamate-ammonia ligase, RBPMS - rna binding protein with multiple splicing, ALOX15B - arachidonate 15-lipoxygenase, type b, CDK1 - cyclin-dependent kinase 1, VTCN1 - v-set domain containing t cell activation inhibitor 1, CDH1 - cadherin 1, type 1, e-cadherin (epithelial), CDC42 - cell division cycle 42, TP73 - t…
GO:0016101	diterpenoid metabolic process	4.02e-06	0.00108	4.63	9076	34	692	12	[ALDH1A3 - aldehyde dehydrogenase 1 family, member a3, DHRS3 - dehydrogenase/reductase (sdr family) member 3, SDC1 - syndecan 1, STRA6 - stimulated by retinoic acid 6, EGFR - epidermal growth factor receptor, SDC3 - syndecan 3, ADH7 - alcohol dehydrogenase 7 (class iv), mu or sigma polypeptide, CYP1A1 - cytochrome p450, family 1, subfamily a, polypeptide 1, GPC6 - glypican 6, ADH5 - alcohol dehyd…
GO:0050708	regulation of protein secretion	4.27e-06	0.00112	2.22	9076	213	692	36	[TRPV4 - transient receptor potential cation channel, subfamily v, member 4, ALOX15B - arachidonate 15-lipoxygenase, type b, GLUL - glutamate-ammonia ligase, VTCN1 - v-set domain containing t cell activation inhibitor 1, IRS1 - insulin receptor substrate 1, ARRB1 - arrestin, beta 1, EGFR - epidermal growth factor receptor, HADH - hydroxyacyl-coa dehydrogenase, KCNN4 - potassium intermediate/small…
GO:0048869	cellular developmental process	4.33e-06	0.00111	1.42	9076	1314	692	142	[BOK - bcl2-related ovarian killer, CDK1 - cyclin-dependent kinase 1, PRRX1 - paired related homeobox 1, SEMA4C - sema domain, immunoglobulin domain (ig), transmembrane domain (tm) and short cytoplasmic domain, (semaphorin) 4c, MITF - microphthalmia-associated transcription factor, CDC42 - cell division cycle 42, ELF5 - e74-like factor 5 (ets domain transcription factor), ANLN - anillin, actin bi…
GO:1901701	cellular response to oxygen-containing compound	5.39e-06	0.00136	1.82	9076	410	692	57	[MTR - 5-methyltetrahydrofolate-homocysteine methyltransferase, CDK1 - cyclin-dependent kinase 1, CAPN2 - calpain 2, (m/ii) large subunit, CDH1 - cadherin 1, type 1, e-cadherin (epithelial), LARS - leucyl-trna synthetase, AKR1C2 - aldo-keto reductase family 1, member c2, PTPRK - protein tyrosine phosphatase, receptor type, k, LRRK2 - leucine-rich repeat kinase 2, ZFP36L1 - zfp36 ring finger prote…
GO:0007165	signal transduction	5.92e-06	0.00146	1.3	9076	2153	692	213	[BOK - bcl2-related ovarian killer, DST - dystonin, FAM13A - family with sequence similarity 13, member a, PHLDA3 - pleckstrin homology-like domain, family a, member 3, SEMA4C - sema domain, immunoglobulin domain (ig), transmembrane domain (tm) and short cytoplasmic domain, (semaphorin) 4c, AKAP12 - a kinase (prka) anchor protein 12, PLXNB1 - plexin b1, IQGAP1 - iq motif containing gtpase activat…
GO:0050896	response to stimulus	6.75e-06	0.00164	1.27	9076	2411	692	234	[BOK - bcl2-related ovarian killer, DST - dystonin, EMP2 - epithelial membrane protein 2, PHLDA3 - pleckstrin homology-like domain, family a, member 3, HSD17B2 - hydroxysteroid (17-beta) dehydrogenase 2, ABCA3 - atp-binding cassette, sub-family a (abc1), member 3, IQGAP1 - iq motif containing gtpase activating protein 1, REL - v-rel avian reticuloendotheliosis viral oncogene homolog, LDHA - lacta…
GO:0009653	anatomical structure morphogenesis	7.11e-06	0.00169	1.58	9076	720	692	87	[LRIG3 - leucine-rich repeats and immunoglobulin-like domains 3, PRRX1 - paired related homeobox 1, PHLDA3 - pleckstrin homology-like domain, family a, member 3, CDC42 - cell division cycle 42, ANTXR1 - anthrax toxin receptor 1, ABLIM1 - actin binding lim protein 1, VANGL2 - vangl planar cell polarity protein 2, SEMA4A - sema domain, immunoglobulin domain (ig), transmembrane domain (tm) and short…
GO:0055114	oxidation-reduction process	7.55e-06	0.00177	1.71	9076	514	692	67	[PGK1 - phosphoglycerate kinase 1, CROT - carnitine o-octanoyltransferase, LOXL4 - lysyl oxidase-like 4, PGM1 - phosphoglucomutase 1, SCD5 - stearoyl-coa desaturase 5, HSD17B2 - hydroxysteroid (17-beta) dehydrogenase 2, FMO2 - flavin containing monooxygenase 2 (non-functional), AKR1C2 - aldo-keto reductase family 1, member c2, FMO3 - flavin containing monooxygenase 3, ALDH18A1 - aldehyde dehydrog…
GO:0048584	positive regulation of response to stimulus	7.66e-06	0.00176	1.46	9076	1080	692	120	[BOK - bcl2-related ovarian killer, EMP2 - epithelial membrane protein 2, CDK1 - cyclin-dependent kinase 1, TSPAN14 - tetraspanin 14, PRRX1 - paired related homeobox 1, SEMA4C - sema domain, immunoglobulin domain (ig), transmembrane domain (tm) and short cytoplasmic domain, (semaphorin) 4c, CDC42 - cell division cycle 42, AKAP12 - a kinase (prka) anchor protein 12, AKR1C2 - aldo-keto reductase fa…
GO:0050714	positive regulation of protein secretion	8.42e-06	0.0019	2.65	9076	119	692	24	[TRPV4 - transient receptor potential cation channel, subfamily v, member 4, ALOX15B - arachidonate 15-lipoxygenase, type b, IL4R - interleukin 4 receptor, GLUL - glutamate-ammonia ligase, TGFB2 - transforming growth factor, beta 2, VTCN1 - v-set domain containing t cell activation inhibitor 1, IL33 - interleukin 33, SOX4 - sry (sex determining region y)-box 4, WNT5A - wingless-type mmtv integrat…
GO:0002064	epithelial cell development	9.15e-06	0.00203	3.28	9076	68	692	17	[VIM - vimentin, SPDEF - sam pointed domain containing ets transcription factor, CDC42 - cell division cycle 42, TP63 - tumor protein p63, WNT5A - wingless-type mmtv integration site family, member 5a, WNT7A - wingless-type mmtv integration site family, member 7a, FOSL2 - fos-like antigen 2, MYADM - myeloid-associated differentiation marker, SFN - stratifin, SDC1 - syndecan 1, IQGAP1 - iq motif c…
GO:0051223	regulation of protein transport	9.96e-06	0.00218	1.77	9076	438	692	59	[TRPV4 - transient receptor potential cation channel, subfamily v, member 4, VTCN1 - v-set domain containing t cell activation inhibitor 1, CDK1 - cyclin-dependent kinase 1, CDH1 - cadherin 1, type 1, e-cadherin (epithelial), CDC42 - cell division cycle 42, SFN - stratifin, TMEM173 - transmembrane protein 173, LRRK2 - leucine-rich repeat kinase 2, KCNN4 - potassium intermediate/small conductance …
GO:0007156	homophilic cell adhesion via plasma membrane adhesion molecules	1.08e-05	0.00231	3.75	9076	49	692	14	[CDH1 - cadherin 1, type 1, e-cadherin (epithelial), DSC3 - desmocollin 3, IGSF9 - immunoglobulin superfamily, member 9, DSC2 - desmocollin 2, CDH6 - cadherin 6, type 2, k-cadherin (fetal kidney), DSG3 - desmoglein 3, DSG2 - desmoglein 2, CDH11 - cadherin 11, type 2, ob-cadherin (osteoblast), PCDH1 - protocadherin 1, SDK2 - sidekick cell adhesion molecule 2, CDH26 - cadherin 26, PCDH7 - protocadh…
GO:0016052	carbohydrate catabolic process	1.08e-05	0.00229	3.38	9076	62	692	16	[GALE - udp-galactose-4-epimerase, DERA - deoxyribose-phosphate aldolase (putative), PGK1 - phosphoglycerate kinase 1, PGM1 - phosphoglucomutase 1, GYG2 - glycogenin 2, AKR1A1 - aldo-keto reductase family 1, member a1 (aldehyde reductase), HKDC1 - hexokinase domain containing 1, PYGL - phosphorylase, glycogen, liver, PFKL - phosphofructokinase, liver, FUT2 - fucosyltransferase 2 (secretor status …
GO:0051241	negative regulation of multicellular organismal process	1.09e-05	0.00227	1.68	9076	540	692	69	[TRPV4 - transient receptor potential cation channel, subfamily v, member 4, PGK1 - phosphoglycerate kinase 1, ATP2A2 - atpase, ca++ transporting, cardiac muscle, slow twitch 2, ATP1A1 - atpase, na+/k+ transporting, alpha 1 polypeptide, SEMA4A - sema domain, immunoglobulin domain (ig), transmembrane domain (tm) and short cytoplasmic domain, (semaphorin) 4a, ZHX2 - zinc fingers and homeoboxes 2, R…
GO:0006721	terpenoid metabolic process	1.1e-05	0.00225	4.25	9076	37	692	12	[ALDH1A3 - aldehyde dehydrogenase 1 family, member a3, DHRS3 - dehydrogenase/reductase (sdr family) member 3, SDC1 - syndecan 1, STRA6 - stimulated by retinoic acid 6, EGFR - epidermal growth factor receptor, SDC3 - syndecan 3, ADH7 - alcohol dehydrogenase 7 (class iv), mu or sigma polypeptide, CYP1A1 - cytochrome p450, family 1, subfamily a, polypeptide 1, GPC6 - glypican 6, ADH5 - alcohol dehyd…
[truncated: 235 more rows]

## Sheet: GOrilla HDvsHA Up
Related to Figure 1C, Table S1: GO term enrichment of genes that were significantly up-regulated by apocynin treatment following H5N1 infection (HD vs HA Up).																						Figure 1. Human host gene expression profiles following HPAI H5N1 infection and apocynin treatment. Genes that were statistically upregulated (shown as red circles) or downregulated (shown as blue circles) were assessed in pairwise comparisons as indicated. Data are plotted as the mean FPKM of each gene obtained from HD or HA against a Log2 fold change compared to HD as (C) HD vs. HA.
[truncated: 40 more rows]

[truncated: 1 more sheets: GOrilla HDvsHA Down]
