# Supplementary material for: Deep sequencing of primary human lung epithelial cells challenged with H5N1 influenza virus reveals a proviral role for CEACAM1
Source: Sci Rep. 2018 Oct 19;8:15468. doi: 10.1038/s41598-018-33605-6 (PMC6195505; doi:10.1038/s41598-018-33605-6)
Supplement: Supplementary file 3 — Table S3 [file 41598_2018_33605_MOESM3_ESM.xlsx]

## Sheet: KEGG Fig1A NDvsHD Up
Related to Figure 1A, "ND vs HD"; Table 2: Over-represented KEGG pathways (P < 0.05) and the number of significantly up-regulated genes following H5N1 infection (ND vs HD Up, red circles) contributing to each pathway.
Category	Term	Count	%	PValue	Genes	List Total	Pop Hits	Pop Total	Fold Enrichment	Bonferroni	Benjamini	FDR
KEGG_PATHWAY	hsa05168:Herpes simplex infection	37	5.52239	3.49041e-15	TRAF1, IFIH1, CCL2, TLR2, PML, OAS3, TLR3, OAS1, OAS2, IL15, CCL5, FOS, MYD88, TAP2, CASP8, TICAM1, TAP1, HLA-DOB, IFNGR2, IFIT1B, IL6, SP100, SOCS3, HLA-A, HLA-C, HLA-B, STAT1, HLA-E, HLA-G, HLA-F, STAT2, DDX58, IFIT1, IFNB1, IRF7, JAK2, EIF2AK2	294	183	6910	4.75205	7.88147e-13	7.88147e-13	4.40759e-12
KEGG_PATHWAY	hsa05164:Influenza A	29	4.32836	7.04383e-10	IFIH1, CCL2, PML, OAS3, TLR3, RSAD2, OAS1, OAS2, CCL5, CXCL10, MYD88, TICAM1, MX1, CASP1, HLA-DOB, IFNGR2, IL1A, IL6, SOCS3, MAP2K3, TRIM25, STAT1, STAT2, DDX58, IFNB1, IRF7, JAK2, EIF2AK2, ADAR	294	174	6910	3.91723	1.61304e-07	8.06518e-08	9.0242e-07											Figure 1. Human host gene expression profiles following HPAI H5N1 infection and apocynin treatment. Genes that were statistically upregulated (shown as red circles) or downregulated (shown as blue circles) were assessed in pairwise comparisons as indicated. Data are plotted as the mean FPKM of each gene obtained from HD or HA against a Log2 fold change compared to ND as (A) ND vs. HD.
KEGG_PATHWAY	hsa05162:Measles	24	3.58209	6.08254e-09	IL6, IFIH1, STAT5A, OAS3, TLR2, OAS1, OAS2, STAT1, STAT2, DDX58, CCND1, MYD88, CCND3, BBC3, IFNB1, IRF7, JAK2, IL2RG, EIF2AK2, TNFAIP3, MX1, IFNGR2, IL1A, ADAR	294	133	6910	4.24122	1.3929e-06	4.64301e-07	7.79265e-06
KEGG_PATHWAY	hsa04668:TNF signaling pathway	20	2.98507	7.34367e-08	TRAF1, CFLAR, IL6, CCL2, SOCS3, MAP2K3, EDN1, CX3CL1, IL15, CCL5, JUNB, CXCL10, VCAM1, CASP10, FOS, RIPK1, CASP8, MAP3K8, RIPK3, TNFAIP3	294	106	6910	4.4346	1.68169e-05	4.20424e-06	9.40833e-05
KEGG_PATHWAY	hsa04620:Toll-like receptor signaling pathway	19	2.83582	3.82132e-07	IL6, MAP2K3, CXCL9, TLR2, TLR3, CD40, CXCL11, STAT1, CCL5, CXCL10, FOS, MYD88, IFNB1, RIPK1, IRF7, CASP8, TICAM1, MAP3K8, SPP1	294	106	6910	4.21287	8.75045e-05	1.75015e-05	0.000489568
KEGG_PATHWAY	hsa05203:Viral carcinogenesis	27	4.02985	4.34396e-07	TRAF1, STAT5A, PMAIP1, BAK1, HIST1H2BK, HIST1H2BJ, CASP8, CCNA1, KAT2B, HIST1H2BD, EGR2, SP100, HIST1H2BE, HLA-A, HLA-C, HLA-B, HLA-E, HLA-G, HLA-F, CCND1, CCND3, HIST2H2BE, IRF7, HIST2H2BF, SCIN, HDAC9, EIF2AK2	294	205	6910	3.09557	9.94717e-05	1.65793e-05	0.000556525
KEGG_PATHWAY	hsa05160:Hepatitis C	20	2.98507	2.78671e-06	IFIT1B, LDLR, CLDN4, SOCS3, OAS3, TLR3, OAS1, OAS2, STAT1, CLDN23, STAT2, DDX58, IFIT1, IFNB1, RIPK1, IRF7, TICAM1, IRF1, EIF2AK2, PPP2R2A	294	133	6910	3.53435	0.000637954	9.11613e-05	0.00357014
KEGG_PATHWAY	hsa05161:Hepatitis B	20	2.98507	1.01794e-05	IL6, IFIH1, EGR2, STAT5A, TLR2, TLR3, STAT1, STAT2, DDX58, CASP10, FOS, CCND1, MYD88, IFNB1, PTK2B, IRF7, CASP8, TICAM1, CCNA1, MYC	294	145	6910	3.24185	0.00232839	0.000291345	0.0130406
KEGG_PATHWAY	hsa05166:HTLV-I infection	27	4.02985	2.76398e-05	ADCY4, NRP1, STAT5A, IL15, VCAM1, FOS, IL15RA, IL2RG, MYC, HLA-DOB, EGR1, IL6, KAT2B, EGR2, HLA-A, HLA-C, CD40, HLA-B, HLA-E, HLA-G, HLA-F, CCND1, MSX1, ATF3, CCND3, ETS1, ETS2	294	256	6910	2.47887	0.00630961	0.000703042	0.0354049
KEGG_PATHWAY	hsa04060:Cytokine-cytokine receptor interaction	25	3.73134	3.63559e-05	IL22RA1, CCL2, BMPR2, TNFSF15, CXCL9, IL15, CX3CL1, CCL5, CXCL11, CCL7, CXCL10, IL23A, IL15RA, IL2RG, IFNGR2, IL1A, IFNLR1, IL6, IL7, LIFR, CD40, VEGFC, TNFSF13B, IFNB1, CXCL16	294	230	6910	2.55472	0.00829108	0.000832218	0.0465673
KEGG_PATHWAY	hsa04630:Jak-STAT signaling pathway	19	2.83582	3.67554e-05	IL6, IL22RA1, IL7, SOCS3, STAT5A, LIFR, IL15, STAT1, STAT2, CCND1, IL23A, CCND3, IFNB1, IL15RA, JAK2, IL2RG, MYC, IFNGR2, IFNLR1	294	145	6910	3.07976	0.00838181	0.000764902	0.0470789
KEGG_PATHWAY	hsa05332:Graft-versus-host disease	9	1.34328	5.21641e-05	IL6, HLA-A, HLA-C, HLA-B, HLA-E, HLA-DOB, IL1A, HLA-G, HLA-F	294	33	6910	6.41002	0.0118748	0.000994995	0.0668094
KEGG_PATHWAY	hsa04623:Cytosolic DNA-sensing pathway	12	1.79104	6.5833e-05	DDX58, TMEM173, IL6, IFNB1, IRF7, RIPK1, RIPK3, TREX1, CCL5, CASP1, CXCL10, ADAR	294	64	6910	4.40689	0.0149632	0.00115904	0.0843092
KEGG_PATHWAY	hsa04622:RIG-I-like receptor signaling pathway	12	1.79104	0.000152711	DDX58, CASP10, CYLD, TMEM173, IFIH1, ISG15, IFNB1, IRF7, RIPK1, CASP8, TRIM25, CXCL10	294	70	6910	4.02915	0.034369	0.00249499	0.195469
KEGG_PATHWAY	hsa04064:NF-kappa B signaling pathway	13	1.9403	0.000275671	TRAF1, CFLAR, TRIM25, MALT1, CD40, DDX58, VCAM1, CARD11, MYD88, TNFSF13B, RIPK1, TICAM1, TNFAIP3	294	87	6910	3.512	0.0611854	0.00420031	0.352601
KEGG_PATHWAY	hsa04514:Cell adhesion molecules (CAMs)	17	2.53731	0.000311935	CLDN4, ICAM2, NFASC, HLA-A, HLA-C, HLA-B, CD40, HLA-E, SDC4, PDCD1LG2, HLA-G, CLDN23, HLA-F, VCAM1, CD34, CD274, HLA-DOB	294	142	6910	2.81379	0.0689518	0.00445531	0.3989
KEGG_PATHWAY	hsa05152:Tuberculosis	19	2.83582	0.000477696	IRAK2, IL6, TLR2, MALT1, CTSS, STAT1, CASP10, IL23A, MYD88, IFNB1, CASP8, CAMK2D, RIPK2, JAK2, CLEC7A, KSR1, IFNGR2, HLA-DOB, IL1A	294	177	6910	2.52296	0.103645	0.00641571	0.610276
KEGG_PATHWAY	hsa05416:Viral myocarditis	10	1.49254	0.000585884	CCND1, CASP8, HLA-A, HLA-C, HLA-B, CD40, HLA-E, HLA-DOB, HLA-G, HLA-F	294	57	6910	4.1234	0.125591	0.00742821	0.748014
KEGG_PATHWAY	hsa05330:Allograft rejection	8	1.19403	0.000788605	HLA-A, HLA-C, HLA-B, CD40, HLA-E, HLA-DOB, HLA-G, HLA-F	294	37	6910	5.08182	0.165282	0.00946345	1.00563
KEGG_PATHWAY	hsa05133:Pertussis	11	1.64179	0.00115713	FOS, IL6, NOD1, MYD88, IL23A, CXCL5, TICAM1, IRF1, SERPING1, CASP1, IL1A	294	75	6910	3.44717	0.232899	0.0131693	1.47237
KEGG_PATHWAY	hsa04612:Antigen processing and presentation	11	1.64179	0.00128362	LGMN, TAP2, TAP1, HLA-A, HLA-C, HLA-B, CTSS, HLA-E, HLA-DOB, HLA-G, HLA-F	294	76	6910	3.40181	0.254826	0.0139089	1.6321
KEGG_PATHWAY	hsa04940:Type I diabetes mellitus	8	1.19403	0.00172367	HLA-A, HLA-C, HLA-B, HLA-E, HLA-DOB, IL1A, HLA-G, HLA-F	294	42	6910	4.47684	0.326361	0.0177971	2.18594
KEGG_PATHWAY	hsa05323:Rheumatoid arthritis	11	1.64179	0.00388201	FOS, IL6, CCL2, IL23A, TNFSF13B, CXCL5, TLR2, IL15, CCL5, HLA-DOB, IL1A	294	88	6910	2.93793	0.589636	0.0379863	4.861
KEGG_PATHWAY	hsa05142:Chagas disease (American trypanosomiasis)	12	1.79104	0.00438728	CFLAR, FOS, IL6, CCL2, MYD88, IFNB1, CASP8, TICAM1, TLR2, CCL5, IFNGR2, PPP2R2A	294	104	6910	2.71193	0.634649	0.0410862	5.47741
KEGG_PATHWAY	hsa05320:Autoimmune thyroid disease	8	1.19403	0.00595773	HLA-A, HLA-C, HLA-B, CD40, HLA-E, HLA-DOB, HLA-G, HLA-F	294	52	6910	3.61591	0.745486	0.0532649	7.36987
KEGG_PATHWAY	hsa05169:Epstein-Barr virus infection	17	2.53731	0.00661519	TRAF1, NFKBIE, MAP2K3, HLA-A, HLA-C, HLA-B, CD40, HLA-E, HLA-G, HLA-F, DDX58, CD38, RIPK1, EIF2AK2, CCNA1, TNFAIP3, MYC	294	190	6910	2.10294	0.781269	0.0567823	8.15172
KEGG_PATHWAY	hsa04621:NOD-like receptor signaling pathway	8	1.19403	0.00811336	IL6, CCL2, NOD1, CASP8, RIPK2, CCL5, TNFAIP3, CASP1	294	55	6910	3.41868	0.845187	0.066761	9.91065
KEGG_PATHWAY	hsa04062:Chemokine signaling pathway	16	2.38806	0.0122908	ADCY4, CCL2, CXCL5, CXCL9, CX3CL1, CXCL11, STAT1, CCL5, CCL7, STAT2, CXCL10, CCL22, PTK2B, CXCL16, GNB4, JAK2	294	186	6910	2.0218	0.941108	0.0961974	14.6526
KEGG_PATHWAY	hsa05321:Inflammatory bowel disease (IBD)	8	1.19403	0.0180005	IL6, IL23A, TLR2, IL2RG, STAT1, IFNGR2, HLA-DOB, IL1A	294	64	6910	2.93793	0.984387	0.133624	20.762
KEGG_PATHWAY	hsa05322:Systemic lupus erythematosus	12	1.79104	0.026517	HIST1H2AC, HIST2H2AB, HIST1H2BD, HIST1H2BK, HIST1H2BE, HIST2H2BE, HIST2H2BF, HIST1H2BJ, CD40, HLA-DOB, TRIM21, HIST2H3D	294	134	6910	2.10478	0.997876	0.185471	29.1289
KEGG_PATHWAY	hsa05145:Toxoplasmosis	11	1.64179	0.0276905	LAMA1, MYD88, LDLR, MAP2K3, CASP8, TLR2, JAK2, CD40, STAT1, IFNGR2, HLA-DOB	294	118	6910	2.191	0.998388	0.187336	30.2157
KEGG_PATHWAY	hsa04145:Phagosome	13	1.9403	0.0287899	HLA-A, TLR2, ITGA2, HLA-C, CTSS, HLA-B, HLA-E, HLA-G, HLA-F, TAP2, TAP1, CLEC7A, HLA-DOB	294	153	6910	1.99702	0.998756	0.188647	31.2199
KEGG_PATHWAY	hsa05140:Leishmaniasis	8	1.19403	0.0300468	FOS, MYD88, TLR2, JAK2, STAT1, IFNGR2, HLA-DOB, IL1A	294	71	6910	2.64827	0.999075	0.190795	32.3516
KEGG_PATHWAY	hsa00760:Nicotinate and nicotinamide metabolism	5	0.746269	0.0326105	CD38, NT5C3A, NT5C2, NT5E, PNP	294	29	6910	4.05231	0.999496	0.200127	34.6069
KEGG_PATHWAY	hsa04144:Endocytosis	18	2.68657	0.0466202	RAB8A, RET, LDLR, SNX6, CHMP5, PML, HLA-A, ASAP1, HLA-C, HLA-B, HLA-E, HLA-G, HLA-F, KIAA1033, SH3KBP1, IL2RG, ARAP2, EHD4	294	258	6910	1.63977	0.999982	0.268288	45.7543
KEGG_PATHWAY	hsa04672:Intestinal immune network for IgA production	6	0.895522	0.0475254	IL6, TNFSF13B, IL15RA, IL15, CD40, HLA-DOB	294	47	6910	3.00043	0.999986	0.266358	46.4104

## Sheet: KEGG Fig1A NDvsHD Down
Related to Figure 1A: Over-represented KEGG pathways (P < 0.05) and the number of significantly down-regulated genes following H5N1 infection (ND vs HD Down, blue circles) contributing to each pathway.
Category	Term	Count	%	PValue	Genes	List Total	Pop Hits	Pop Total	Fold Enrichment	Bonferroni	Benjamini	FDR
KEGG_PATHWAY	hsa00982:Drug metabolism - cytochrome P450	10	4.23729	9.09519e-07	GSTA1, GSTA2, GSTA3, GSTA4, GSTA5, CYP2B6, FMO2, FMO3, ADH7, ALDH3A1	109	68	6910	9.32272	0.0001637	0.0001637	0.00112029
KEGG_PATHWAY	hsa00980:Metabolism of xenobiotics by cytochrome P450	9	3.81356	1.75855e-05	GSTA1, GSTA2, AKR1C2, GSTA3, GSTA4, GSTA5, CYP2B6, ADH7, ALDH3A1	109	74	6910	7.71014	0.00316041	0.00158146	0.0216588
KEGG_PATHWAY	hsa00480:Glutathione metabolism	6	2.54237	0.00112722	GSTA1, GSTA2, GSTA3, GSTA4, GSTA5, RRM1	109	51	6910	7.45818	0.183733	0.0654323	1.37963
KEGG_PATHWAY	hsa05204:Chemical carcinogenesis	7	2.9661	0.00149256	GSTA1, GSTA2, GSTA3, GSTA4, GSTA5, ADH7, ALDH3A1	109	80	6910	5.54702	0.235751	0.0650064	1.82301							Figure 1. Human host gene expression profiles following HPAI H5N1 infection and apocynin treatment. Genes that were statistically upregulated (shown as red circles) or downregulated (shown as blue circles) were assessed in pairwise comparisons as indicated. Data are plotted as the mean FPKM of each gene obtained from HD or HA against a Log2 fold change compared to ND as (A) ND vs. HD.
KEGG_PATHWAY	hsa00010:Glycolysis / Gluconeogenesis	6	2.54237	0.00380464	ALDH7A1, ACSS1, ALDH1B1, HKDC1, ADH7, ALDH3A1	109	67	6910	5.67712	0.496485	0.128229	4.58678
KEGG_PATHWAY	hsa00380:Tryptophan metabolism	4	1.69492	0.0241344	ALDH7A1, ALDH1B1, CAT, HADH	109	40	6910	6.33945	0.987692	0.519492	25.9864
KEGG_PATHWAY	hsa00071:Fatty acid degradation	4	1.69492	0.0309398	ALDH7A1, ALDH1B1, ADH7, HADH	109	44	6910	5.76314	0.996507	0.554323	32.099
KEGG_PATHWAY	hsa00280:Valine, leucine and isoleucine degradation	4	1.69492	0.0366368	ALDH7A1, ALDH1B1, MCCC1, HADH	109	47	6910	5.39528	0.998792	0.568207	36.8557
KEGG_PATHWAY	hsa00330:Arginine and proline metabolism	4	1.69492	0.0428346	ALDH7A1, ALDH1B1, ALDH4A1, GAMT	109	50	6910	5.07156	0.999622	0.58338	41.6813
KEGG_PATHWAY	hsa00340:Histidine metabolism	3	1.27119	0.0494758	ALDH7A1, ALDH1B1, ALDH3A1	109	23	6910	8.26885	0.999892	0.598822	46.4744

## Sheet: KEGG Fig1B NDvsHA Up
Related to Figure 1B: Over-represented KEGG pathways (P < 0.05) and the number of significantly up-regulated genes following H5N1 infection and apocynin treatment (ND vs HA Up, red circles) contributing to each pathway.
Category	Term	Count	%	PValue	Genes	List Total	Pop Hits	Pop Total	Fold Enrichment	Bonferroni	Benjamini	FDR
KEGG_PATHWAY	hsa05322:Systemic lupus erythematosus	23	0.0315622	4.4445e-10	HIST1H2AC, HIST1H2BC, HIST1H2BD, HIST1H4K, HIST1H2BE, HIST1H2AG, HIST1H2BG, HIST1H2AD, TRIM21, HIST2H3D, HIST1H2BO, HIST2H2AB, HIST1H2BK, HIST1H2BL, HIST2H2BE, HIST2H2BF, HIST1H2BJ, HIST1H4E, HIST1H3D, HIST1H2AK, HIST1H4D, HLA-DOB, HIST1H4H	233	134	6910	5.09032	9.11123e-08	9.11123e-08	5.59325e-07
KEGG_PATHWAY	hsa05164:Influenza A	26	0.035679	5.15152e-10	IFIH1, PML, OAS3, RSAD2, OAS1, HSPA1A, HSPA1B, OAS2, CXCL10, NXT2, MYD88, HSPA6, MX1, HLA-DOB, SOCS3, MAP2K3, TRIM25, NXF1, STAT1, STAT2, DDX58, TNFRSF10D, IFNB1, IRF7, EIF2AK2, ADAR	233	174	6910	4.43145	1.05606e-07	5.2803e-08	6.48299e-07
KEGG_PATHWAY	hsa05168:Herpes simplex infection	25	0.0343067	7.61748e-09	IFIH1, OAS3, PML, OAS1, OAS2, CFP, FOS, MYD88, TAP2, CASP8, TAP1, HLA-DOB, IFIT1B, SP100, TAF3, SOCS3, NXF1, HLA-E, STAT1, STAT2, DDX58, IFIT1, IFNB1, IRF7, EIF2AK2	233	183	6910	4.05146	1.56158e-06	5.20527e-07	9.58631e-06
KEGG_PATHWAY	hsa05162:Measles	20	0.0274454	7.54697e-08	IFIH1, OAS3, OAS1, HSPA1A, HSPA1B, OAS2, STAT1, STAT2, DDX58, MYD88, CCND3, TNFRSF10D, BBC3, IFNB1, IRF7, HSPA6, EIF2AK2, MX1, TNFAIP3, ADAR	233	133	6910	4.45965	1.54712e-05	3.86781e-06	9.49758e-05					Figure 1. Human host gene expression profiles following HPAI H5N1 infection and apocynin treatment. Genes that were statistically upregulated (shown as red circles) or downregulated (shown as blue circles) were assessed in pairwise comparisons as indicated. Data are plotted as the mean FPKM of each gene obtained from HD or HA against a Log2 fold change compared to ND as (B) ND vs. HA.
KEGG_PATHWAY	hsa05034:Alcoholism	23	0.0315622	8.91226e-08	HIST1H2AC, HIST1H2BC, HIST1H2BD, HIST1H4K, HIST1H2BE, HIST1H2AG, HIST1H2BG, HIST1H2AD, FOSB, HIST2H3D, HIST1H2BO, HIST2H2AB, HIST1H2BK, HIST1H2BL, HIST2H2BE, HIST2H2BF, HIST1H2BJ, HIST1H4E, GNG2, HIST1H3D, HIST1H2AK, HIST1H4D, HIST1H4H	233	177	6910	3.85369	1.827e-05	3.65402e-06	0.000112157
KEGG_PATHWAY	hsa05203:Viral carcinogenesis	23	0.0315622	1.18434e-06	HIST1H2BC, EGR2, HIST1H2BD, HIST1H4K, SP100, HIST1H2BE, HIST1H2BG, PMAIP1, HLA-E, HIST1H2BO, CCND3, HIST1H2BK, HIST1H2BL, HIST2H2BE, HIST2H2BF, IRF7, HIST1H2BJ, CASP8, HIST1H4E, HIST1H4D, EIF2AK2, CCNA1, HIST1H4H	233	205	6910	3.32733	0.000242761	4.04643e-05	0.00149044
KEGG_PATHWAY	hsa05160:Hepatitis C	13	0.0178395	0.00162961	IFIT1B, SOCS3, OAS3, OAS1, OAS2, STAT1, STAT2, DDX58, IFIT1, IFNB1, IRF7, IRF1, EIF2AK2	233	133	6910	2.89877	0.284191	0.0466404	2.03155
KEGG_PATHWAY	hsa04622:RIG-I-like receptor signaling pathway	9	0.0123504	0.00224171	DDX58, CYLD, IFIH1, ISG15, IFNB1, IRF7, CASP8, TRIM25, CXCL10	233	70	6910	3.813	0.368759	0.055886	2.78477
KEGG_PATHWAY	hsa04620:Toll-like receptor signaling pathway	11	0.015095	0.00283573	FOS, MYD88, IFNB1, IRF7, MAP2K3, CASP8, MAP3K8, CXCL9, STAT1, CD14, CXCL10	233	106	6910	3.07758	0.441305	0.0626359	3.51063
KEGG_PATHWAY	hsa04668:TNF signaling pathway	10	0.0137227	0.009014	FOS, SOCS3, MAP2K3, CASP8, MAP3K8, MLKL, CX3CL1, TNFAIP3, JUNB, CXCL10	233	106	6910	2.7978	0.843742	0.169415	10.7699
KEGG_PATHWAY	hsa05202:Transcriptional misregulation in cancer	13	0.0178395	0.0107162	MEF2C, HHEX, ETV7, ID2, LMO2, PML, HIST1H3D, NGFR, NR4A3, ETV5, CD14, HIST2H3D, MLF1	233	168	6910	2.29486	0.890155	0.181915	12.6797
KEGG_PATHWAY	hsa04623:Cytosolic DNA-sensing pathway	7	0.00960588	0.0198648	DDX58, POLR2K, IFNB1, IRF7, TREX1, CXCL10, ADAR	233	64	6910	3.2437	0.983646	0.290201	22.315
KEGG_PATHWAY	hsa05161:Hepatitis B	11	0.015095	0.0237043	DDX58, FOS, IFIH1, EGR2, MYD88, IFNB1, IRF7, CASP8, CCNA1, STAT1, STAT2	233	145	6910	2.24982	0.992686	0.314975	26.059
KEGG_PATHWAY	hsa05134:Legionellosis	6	0.00823362	0.03402	MYD88, CASP8, HSPA6, HSPA1A, HSPA1B, CD14	233	54	6910	3.29518	0.999171	0.397592	35.3112
KEGG_PATHWAY	hsa04612:Antigen processing and presentation	7	0.00960588	0.0417138	TAP2, TAP1, HSPA6, HSPA1A, HSPA1B, HLA-E, HLA-DOB	233	76	6910	2.73153	0.999839	0.441399	41.5043
KEGG_PATHWAY	hsa05145:Toxoplasmosis	9	0.0123504	0.0444407	MYD88, IL10RA, MAP2K3, CASP8, HSPA6, HSPA1A, HSPA1B, STAT1, HLA-DOB	233	118	6910	2.26195	0.99991	0.441464	43.5649

## Sheet: KEGG Fig1B NDvsHA Down
Related to Figure 1B, "ND vs HA": Over-represented KEGG pathways (P < 0.05) and the number of significantly down-regulated genes following H5N1 infection and apocynin treatment (ND vs HA Down, blue circles) contributing to each pathway.
Category	Term	Count	%	PValue	Genes	List Total	Pop Hits	Pop Total	Fold Enrichment	Bonferroni	Benjamini	FDR
KEGG_PATHWAY	hsa00982:Drug metabolism - cytochrome P450	25	3.03398	6.19592e-14	CYP2B6, ADH5, ADH1C, ADH1B, ADH7, ADH1A, ALDH3A1, UGT1A7, UGT1A6, UGT1A9, UGT1A8, UGT1A3, FMO2, ALDH1A3, UGT1A4, FMO3, GSTA1, GSTA2, GSTA3, GSTA5, MAOA, UGT1A1, ALDH3B1, UGT1A10, AOX1	386	68	6910	6.58145	1.6231e-11	1.6231e-11	8.10685e-11
KEGG_PATHWAY	hsa00010:Glycolysis / Gluconeogenesis	23	2.79126	3.82288e-12	LDHA, PFKL, HKDC1, ADH1C, PFKP, ADH5, ADH1B, ADH1A, ADH7, PFKM, ACSS2, ALDH3B1, ALDH3A1, PGM2, GPI, ACSS1, ALDH7A1, AKR1A1, ALDH1B1, ALDH1A3, PGM1, ALDH2, PGK1	386	67	6910	6.14531	1.00158e-09	5.00791e-10	5.00284e-09
KEGG_PATHWAY	hsa00980:Metabolism of xenobiotics by cytochrome P450	24	2.91262	4.49633e-12	GSTA1, GSTA2, GSTA3, CYP1A1, GSTA5, CYP2B6, CYP2S1, ADH1C, ADH5, ADH1B, ADH1A, ADH7, UGT1A1, ALDH3B1, ALDH3A1, UGT1A7, UGT1A10, AKR1C2, UGT1A6, UGT1A9, UGT1A8, UGT1A3, ALDH1A3, UGT1A4	386	74	6910	5.80591	1.17803e-09	3.92676e-10	5.88418e-09						Figure 1. Human host gene expression profiles following HPAI H5N1 infection and apocynin treatment. Genes that were statistically upregulated (shown as red circles) or downregulated (shown as blue circles) were assessed in pairwise comparisons as indicated. Data are plotted as the mean FPKM of each gene obtained from HD or HA against a Log2 fold change compared to ND as (B) ND vs. HA.
KEGG_PATHWAY	hsa00830:Retinol metabolism	20	2.42718	1.10879e-09	CYP1A1, CYP2B6, CYP2S1, ADH5, ADH1C, ADH1B, DHRS9, ADH1A, ADH7, UGT1A1, UGT1A7, ALDH1A1, UGT1A10, UGT1A6, UGT1A9, DHRS3, UGT1A8, UGT1A3, UGT1A4, AOX1	386	65	6910	5.50817	2.90503e-07	7.26258e-08	1.45105e-06
KEGG_PATHWAY	hsa05204:Chemical carcinogenesis	22	2.6699	1.30384e-09	GSTA1, GSTA2, GSTA3, PTGS2, CYP1A1, GSTA5, ADH5, ADH1C, ADH1B, ADH1A, ADH7, UGT1A1, ALDH3B1, ALDH3A1, UGT1A7, UGT1A10, UGT1A6, UGT1A9, UGT1A8, UGT1A3, ALDH1A3, UGT1A4	386	80	6910	4.92293	3.41607e-07	6.83213e-08	1.7063e-06
KEGG_PATHWAY	hsa00053:Ascorbate and aldarate metabolism	11	1.33495	9.21527e-07	UGT1A7, UGT1A10, UGT1A6, UGT1A9, ALDH7A1, UGT1A8, UGT1A3, ALDH1B1, UGT1A4, ALDH2, UGT1A1	386	27	6910	7.29323	0.000241411	4.02392e-05	0.00120597
KEGG_PATHWAY	hsa00040:Pentose and glucuronate interconversions	12	1.45631	2.36438e-06	UGT1A7, UGT1A10, UGT1A6, UGT1A9, UGT1A8, UGT1A3, AKR1A1, ALDH1B1, AKR1B10, UGT1A4, ALDH2, UGT1A1	386	36	6910	5.96718	0.000619276	8.84914e-05	0.00309415
KEGG_PATHWAY	hsa05146:Amoebiasis	19	2.30583	1.86894e-05	IL1R1, GNA15, ACTN1, COL5A2, COL5A1, TGFB2, LAMA4, LAMB2, SERPINB6, COL27A1, COL1A2, SERPINB10, SERPINB2, IL1B, HSPB1, SERPINB4, SERPINB13, SERPINB3, LAMC1	386	106	6910	3.20877	0.00488469	0.000611896	0.0244555
KEGG_PATHWAY	hsa00140:Steroid hormone biosynthesis	13	1.57767	6.50361e-05	UGT1A7, UGT1A10, UGT1A6, AKR1C2, UGT1A9, UGT1A8, UGT1A3, CYP1A1, HSD17B2, UGT1A4, SULT2B1, SULT1E1, UGT1A1	386	58	6910	4.01242	0.0168956	0.00189154	0.0850776
KEGG_PATHWAY	hsa04512:ECM-receptor interaction	16	1.94175	7.74248e-05	ITGB4, ITGA4, COL5A2, COL5A1, ITGA9, LAMA4, SDC1, LAMB2, CD36, ITGB8, ITGAV, COL27A1, COL6A3, COL1A2, LAMC1, THBS2	386	87	6910	3.29224	0.0200817	0.00202655	0.101276
KEGG_PATHWAY	hsa00350:Tyrosine metabolism	10	1.21359	9.10772e-05	MAOA, ALDH1A3, AOX1, ADH1C, ADH5, ADH1B, ADH1A, ADH7, ALDH3B1, ALDH3A1	386	35	6910	5.11473	0.0235808	0.00216704	0.119125
KEGG_PATHWAY	hsa00030:Pentose phosphate pathway	9	1.09223	0.000131559	PGM2, GPI, PFKL, H6PD, PGM1, PFKP, DERA, TKT, PFKM	386	29	6910	5.55565	0.0338833	0.00286843	0.172031
KEGG_PATHWAY	hsa01100:Metabolic pathways	97	11.7718	0.000175642	ACOX2, CYP24A1, LDHA, KYNU, CKMT1B, NDST1, PTGS2, CYP2S1, ADH1C, ADH1B, ADH1A, ACSS2, MTHFD1L, ACSS1, ST3GAL5, MCCC1, HADH, AGPAT2, DHCR24, HYAL1, PLD2, PFKL, CYP1A1, SUCLG2, HKDC1, PFKP, POLR1A, DHRS9, PFKM, UGT1A1, ALDH3B1, ST6GALNAC1, PGM2, UGT1A10, PYCR1, ALDH7A1, DHRS3, GLUL, NNT, ALOX15B, ALDH1B1, H6PD, AKR1B10, RRM2, RRM1, PGM1, INPP4B, PCCA, BCAT1, ADSS, GCNT3, ALDH18A1, HSD17B2, CYP51A1,…	386	1228	6910	1.41405	0.0449793	0.00353392	0.229615
KEGG_PATHWAY	hsa04510:Focal adhesion	26	3.15534	0.000178286	EGFR, VAV3, ERBB2, ITGB4, ACTN1, ITGA4, VAV2, CAPN2, FLNB, COL5A2, SRC, COL5A1, KDR, CDC42, ITGA9, LAMA4, LAMB2, ITGB8, COL27A1, ITGAV, COL6A3, COL1A2, PDGFRB, LAMC1, THBS2, MYLK	386	206	6910	2.25942	0.0456407	0.00333123	0.233067
KEGG_PATHWAY	hsa04610:Complement and coagulation cascades	13	1.57767	0.00036865	PLAT, C3, CFB, F3, C5, TFPI, BDKRB1, CFI, C2, BDKRB2, PROS1, PLAU, F2R	386	69	6910	3.37276	0.0920845	0.00641957	0.481369
KEGG_PATHWAY	hsa01130:Biosynthesis of antibiotics	25	3.03398	0.000674368	BCAT1, LDHA, PFKL, CYP51A1, SUCLG2, HKDC1, PFKP, ADH5, TKT, PFKM, AK4, ACSS2, PGM2, GPI, PYCR1, ACSS1, ALDH7A1, AKR1A1, ALDH1B1, PGM1, ALDH2, HADH, PGK1, PAPSS2, PCCA	386	212	6910	2.11103	0.162006	0.0109857	0.878941
KEGG_PATHWAY	hsa00052:Galactose metabolism	8	0.970874	0.00105117	PGM2, PFKL, HKDC1, AKR1B10, PGM1, PFKP, GALE, PFKM	386	30	6910	4.77375	0.240846	0.0160782	1.36693
KEGG_PATHWAY	hsa00340:Histidine metabolism	7	0.849515	0.00129086	ALDH7A1, ALDH1B1, MAOA, ALDH1A3, ALDH2, ALDH3B1, ALDH3A1	386	23	6910	5.4483	0.287107	0.0186257	1.6762
KEGG_PATHWAY	hsa00860:Porphyrin and chlorophyll metabolism	9	1.09223	0.00191433	UGT1A7, UGT1A10, UGT1A6, UGT1A9, UGT1A8, UGT1A3, UGT1A4, CP, UGT1A1	386	42	6910	3.83605	0.394702	0.0260768	2.47645
KEGG_PATHWAY	hsa00071:Fatty acid degradation	9	1.09223	0.00260778	ALDH7A1, ALDH1B1, ADH1C, ADH5, ALDH2, ADH1B, ADH1A, ADH7, HADH	386	44	6910	3.66168	0.495471	0.0336281	3.35947
KEGG_PATHWAY	hsa04152:AMPK signaling pathway	16	1.94175	0.00304538	SREBF1, PFKL, PFKFB3, SCD, PFKP, CFTR, PFKM, IRS1, PPARGC1A, CD36, GYS1, CREB3L2, FASN, PRKAA1, SCD5, INSR	386	122	6910	2.34774	0.55027	0.0373378	3.91288
KEGG_PATHWAY	hsa00280:Valine, leucine and isoleucine degradation	9	1.09223	0.00399916	BCAT1, ALDH7A1, ALDH1B1, IVD, MCCC1, AOX1, ALDH2, HADH, PCCA	386	47	6910	3.42796	0.650021	0.0466011	5.10896
KEGG_PATHWAY	hsa04960:Aldosterone-regulated sodium reabsorption	8	0.970874	0.00515374	ATP1B1, NR3C2, ATP1A1, SCNN1G, SFN, SCNN1B, IRS1, INSR	386	39	6910	3.67211	0.741736	0.0571609	6.53845
KEGG_PATHWAY	hsa04520:Adherens junction	11	1.33495	0.005612	EGFR, CDC42, PTPRF, TGFBR1, ERBB2, ACTN1, CDH1, SNAI2, INSR, SRC, IQGAP1	386	71	6910	2.77348	0.771104	0.0595877	7.10029
KEGG_PATHWAY	hsa00380:Tryptophan metabolism	8	0.970874	0.00595527	ALDH7A1, KYNU, CYP1A1, ALDH1B1, MAOA, AOX1, ALDH2, HADH	386	40	6910	3.58031	0.7909	0.0606788	7.5191
KEGG_PATHWAY	hsa04810:Regulation of actin cytoskeleton	22	2.6699	0.00674627	FGFR2, EGFR, FGFR3, VAV3, DIAPH3, IQGAP3, ITGB4, ACTN1, BDKRB1, BDKRB2, ITGA4, VAV2, IQGAP1, SRC, CDC42, ITGA9, ITGB8, ITGAV, PDGFRB, MSN, MYLK, F2R	386	211	6910	1.86651	0.830264	0.0659375	8.47754
KEGG_PATHWAY	hsa01230:Biosynthesis of amino acids	11	1.33495	0.00753118	BCAT1, PYCR1, ALDH7A1, GLUL, ALDH18A1, PFKL, MTR, PFKP, TKT, PFKM, PGK1	386	74	6910	2.66104	0.862019	0.0707309	9.41953
KEGG_PATHWAY	hsa05230:Central carbon metabolism in cancer	10	1.21359	0.00851148	FGFR2, EGFR, FGFR3, PFKL, HKDC1, ERBB2, SLC2A1, PFKP, PDGFRB, PFKM	386	64	6910	2.79712	0.893494	0.0768689	10.5834
KEGG_PATHWAY	hsa00500:Starch and sucrose metabolism	7	0.849515	0.00884123	PGM2, GPI, GBE1, PYGL, HKDC1, PGM1, GYS1	386	33	6910	3.7973	0.902383	0.077097	10.9718
KEGG_PATHWAY	hsa04151:PI3K-Akt signaling pathway	31	3.76214	0.00967766	CSF3, FGFR2, FGFR3, EFNA1, ITGB4, LAMB2, ITGB8, IL4R, ITGAV, COL27A1, COL6A3, CREB3L2, GYS1, ANGPT1, PRKAA1, MYB, INSR, THBS2, EGFR, ITGA4, COL5A2, IRS1, COL5A1, KDR, DDIT4, ITGA9, LAMA4, COL1A2, PDGFRB, LAMC1, F2R	386	345	6910	1.60855	0.921754	0.0814233	11.95
KEGG_PATHWAY	hsa04360:Axon guidance	15	1.82039	0.0107719	ABLIM1, PLXNA1, EFNA1, PLXNB1, NTN4, NTN1, EPHB2, CDC42, NCK1, SEMA4C, SEMA4B, SEMA3C, NFATC4, SEMA4A, SRGAP1	386	127	6910	2.11436	0.94143	0.0874692	13.2147
KEGG_PATHWAY	hsa00983:Drug metabolism - other enzymes	8	0.970874	0.0128459	UGT1A7, UGT1A10, UGT1A6, UGT1A9, UGT1A8, UGT1A3, UGT1A4, UGT1A1	386	46	6910	3.11331	0.966204	0.100447	15.566
KEGG_PATHWAY	hsa05205:Proteoglycans in cancer	20	2.42718	0.0154717	WNT5A, EGFR, ERBB2, PDCD4, FLNB, IQGAP1, SRC, KDR, TGFB2, CDC42, SMO, CBLC, WNT4, SDC1, ANK3, MAPK13, ITGAV, MSN, WNT7A, PLAU	386	200	6910	1.79016	0.983182	0.11644	18.4584
KEGG_PATHWAY	hsa05412:Arrhythmogenic right ventricular cardiomyopathy (ARVC)	10	1.21359	0.0163704	ITGA9, DSG2, ITGB8, ITGAV, ITGB4, DSC2, GJA1, DSP, ACTN1, ITGA4	386	71	6910	2.52135	0.98676	0.119436	19.4271
KEGG_PATHWAY	hsa04931:Insulin resistance	13	1.57767	0.0165511	SREBF1, CD36, PPP1R3B, PTPRF, PYGL, SLC2A1, GYS1, CREB3L2, PRKAA1, PRKCD, IRS1, PPARGC1A, INSR	386	108	6910	2.15482	0.987382	0.117444	19.6206
KEGG_PATHWAY	hsa01200:Carbon metabolism	13	1.57767	0.022894	GPI, ACSS1, PFKL, H6PD, SUCLG2, HKDC1, PFKP, ADH5, TKT, PFKM, ACSS2, PGK1, PCCA	386	113	6910	2.05947	0.997684	0.155115	26.1468
KEGG_PATHWAY	hsa04974:Protein digestion and absorption	11	1.33495	0.0238185	KCNN4, ATP1B1, COL27A1, COL6A3, COL1A2, COL15A1, COL12A1, ATP1A1, COL5A2, KCNE3, COL5A1	386	88	6910	2.23769	0.998193	0.156927	27.056
KEGG_PATHWAY	hsa00410:beta-Alanine metabolism	6	0.728155	0.0268297	ALDH7A1, ALDH1B1, ALDH1A3, ALDH2, ALDH3B1, ALDH3A1	386	31	6910	3.46482	0.999196	0.170979	29.9463
KEGG_PATHWAY	hsa05410:Hypertrophic cardiomyopathy (HCM)	10	1.21359	0.0285645	TNNT2, ITGA9, ITGB8, ITGAV, ITGB4, PRKAA1, ITGA4, TPM2, TPM1, TGFB2	386	78	6910	2.29507	0.999496	0.176909	31.5631
KEGG_PATHWAY	hsa00051:Fructose and mannose metabolism	6	0.728155	0.0303942	PFKL, PFKFB3, HKDC1, AKR1B10, PFKP, PFKM	386	32	6910	3.35654	0.999692	0.183044	33.231
KEGG_PATHWAY	hsa04115:p53 signaling pathway	9	1.09223	0.0316796	RFWD2, CCNB1, STEAP3, CDK1, RRM2, SFN, IGFBP3, CCNG2, TP73	386	67	6910	2.40469	0.999783	0.185936	34.3801

## Sheet: KEGG Fig1C HDvsHA Up
Related to Figure 1C, "HD vs HA": Over-represented KEGG pathways (P < 0.05) and the number of genes that were significantly up-regulated by apocynin treatment in H5N1-infected cells (HD vs HA Up, red circles) contributing to each pathway.
Category	Term	Count	%	PValue	Genes	List Total	Pop Hits	Pop Total	Fold Enrichment	Bonferroni	Benjamini	FDR
KEGG_PATHWAY	hsa00500:Starch and sucrose metabolism	4	1.68067	0.00751141	AMY2B, AMY1C, AMY2A, AMY1A	86	33	6910	9.73925	0.64135	0.64135	8.47053
KEGG_PATHWAY	hsa04973:Carbohydrate digestion and absorption	4	1.68067	0.0146028	AMY2B, AMY1C, AMY2A, AMY1A	86	42	6910	7.65227	0.86475	0.632237	15.8599
KEGG_PATHWAY	hsa04010:MAPK signaling pathway	8	3.36134	0.0368368	FGF18, FOS, DUSP2, ARRB2, GADD45G, NR4A1, STMN1, GADD45B	86	255	6910	2.52075	0.99393	0.817585	35.6346
																			Figure 1. Human host gene expression profiles following HPAI H5N1 infection and apocynin treatment. Genes that were statistically upregulated (shown as red circles) or downregulated (shown as blue circles) were assessed in pairwise comparisons as indicated. Data are plotted as the mean FPKM of each gene obtained from HD or HA against a Log2 fold change compared to HD as (C) HD vs. HA.

## Sheet: KEGG Fig1C HDvsHA Down
Related to Figure 1C, "HD vs HA": Over-represented KEGG pathways (P < 0.01) and the number of genes that were significantly down-regulated by apocynin treatment in H5N1-infected cells (HD vs HA Down, blue circles) contributing to each pathway.
Category	Term	Count	%	PValue	Genes	List Total	Pop Hits	Pop Total	Fold Enrichment	Bonferroni	Benjamini	FDR
KEGG_PATHWAY	hsa00982:Drug metabolism - cytochrome P450	19	2.27001	2.14398e-08	GSTA1, GSTA2, GSTA3, GSTA5, MAOA, ADH5, UGT1A1, ALDH3A1, UGT1A7, UGT1A10, UGT1A6, UGT1A9, UGT1A8, UGT1A3, ALDH1A3, FMO2, UGT1A4, GSTO2, GSTO1	391	68	6910	4.93794	5.48859e-06	5.48859e-06	2.79563e-05
KEGG_PATHWAY	hsa05204:Chemical carcinogenesis	20	2.38949	5.9049e-08	GSTA1, GSTA2, GSTA3, CYP1B1, PTGS2, CYP1A1, GSTA5, ADH5, UGT1A1, ALDH3A1, UGT1A7, UGT1A10, UGT1A6, UGT1A9, UGT1A8, UGT1A3, ALDH1A3, UGT1A4, GSTO2, GSTO1	391	80	6910	4.41816	1.51164e-05	7.55824e-06	7.69964e-05
KEGG_PATHWAY	hsa04668:TNF signaling pathway	23	2.74791	7.24533e-08	CXCL1, TRAF1, ICAM1, CFLAR, CSF2, IL6, CCL2, PTGS2, CSF1, EDN1, CX3CL1, BIRC3, CCL5, BIRC2, CASP10, MAP3K5, RPS6KA4, CCL20, RIPK3, BCL3, IL1B, MLKL, TNFAIP3	391	106	6910	3.83463	1.85479e-05	6.18267e-06	9.44749e-05
KEGG_PATHWAY	hsa00980:Metabolism of xenobiotics by cytochrome P450	19	2.27001	8.9333e-08	GSTA1, GSTA2, GSTA3, CYP1B1, CYP1A1, GSTA5, ADH5, UGT1A1, ALDH3A1, UGT1A7, UGT1A10, UGT1A6, UGT1A9, UGT1A8, UGT1A3, ALDH1A3, UGT1A4, GSTO2, GSTO1	391	74	6910	4.53757	2.2869e-05	5.7173e-06	0.000116485							Figure 1. Human host gene expression profiles following HPAI H5N1 infection and apocynin treatment. Genes that were statistically upregulated (shown as red circles) or downregulated (shown as blue circles) were assessed in pairwise comparisons as indicated. Data are plotted as the mean FPKM of each gene obtained from HD or HA against a Log2 fold change compared to HD as (C) HD vs. HA.
KEGG_PATHWAY	hsa04510:Focal adhesion	32	3.82318	4.06412e-07	CAV2, CAV1, ITGB4, ITGB3, SRC, LAMB4, LAMB3, ITGB8, ITGB7, COL6A3, ITGB6, THBS1, LAMB1, THBS2, EGFR, MET, ACTN1, ITGA2, ITGA3, MYL12A, ITGA4, CAPN2, BIRC3, FLNB, VAV1, BIRC2, KDR, LAMA1, VEGFC, CCND1, ITGA6, ITGA5	391	206	6910	2.74526	0.000104036	2.08081e-05	0.000529937
KEGG_PATHWAY	hsa04064:NF-kappa B signaling pathway	19	2.27001	1.1975e-06	TRAF1, ICAM1, CFLAR, IL1R1, LYN, PTGS2, TNFSF14, BCL2L1, CD40, BIRC3, BIRC2, DDX58, CARD11, MYD88, TNFSF13B, TICAM1, IL1B, TNFAIP3, PLAU	391	87	6910	3.85954	0.000306514	5.10923e-05	0.00156147
KEGG_PATHWAY	hsa04512:ECM-receptor interaction	19	2.27001	1.1975e-06	ITGB4, ITGA2, ITGA3, ITGA4, ITGB3, CD47, LAMA1, LAMB4, LAMB3, SDC1, ITGA6, ITGA5, ITGB8, ITGB7, COL6A3, ITGB6, THBS1, LAMB1, THBS2	391	87	6910	3.85954	0.000306514	5.10923e-05	0.00156147
KEGG_PATHWAY	hsa04151:PI3K-Akt signaling pathway	43	5.1374	1.40688e-06	CSF3, EFNA1, OSMR, CSF1, TLR2, ITGB4, GNG11, BCL2L1, LPAR1, ITGB3, IL7R, LAMB4, LAMB3, ITGB8, IL4R, ITGB7, COL6A3, ITGB6, PIK3AP1, IL2RG, ANGPT1, THBS1, LAMB1, MYC, FGF2, THBS2, EGFR, IL6, MET, ITGA2, ITGA3, ITGA4, IRS1, KDR, DDIT4, LAMA1, VEGFC, CCND1, ITGA6, ITGA5, IFNB1, JAK2, GNB4	391	345	6910	2.20268	0.000360097	5.14503e-05	0.00183447
KEGG_PATHWAY	hsa04640:Hematopoietic cell lineage	18	2.15054	3.8886e-06	CSF3, CSF2, IL6, IL1R1, CSF1, MME, ITGA2, ITGA3, ITGA4, ITGB3, IL7R, CD9, ITGA6, ITGA5, IL4R, IL1B, IL1A, CD7	391	85	6910	3.74244	0.000994989	0.000124428	0.00507039
KEGG_PATHWAY	hsa04060:Cytokine-cytokine receptor interaction	32	3.82318	4.55604e-06	CSF3, CSF2, TNFRSF21, IL1R1, CCL2, IL22RA1, OSMR, CSF1, TNFSF14, CX3CL1, IL7R, CCL5, CCL7, CCL20, IL4R, IL1B, IL15RA, IL2RG, IL1A, EGFR, IL6, MET, TNFRSF14, CD40, KDR, VEGFC, TNFSF10, TNFSF13B, IL20RB, IFNB1, CXCL16, CCR3	391	230	6910	2.4588	0.00116567	0.000129586	0.00594065
KEGG_PATHWAY	hsa05144:Malaria	13	1.55317	1.21104e-05	CSF3, GYPC, ICAM1, IL6, CCL2, MET, TLR2, CD40, SDC1, MYD88, IL1B, THBS1, THBS2	391	49	6910	4.68866	0.00309547	0.000309979	0.01579
KEGG_PATHWAY	hsa05414:Dilated cardiomyopathy	16	1.91159	5.89161e-05	ADCY4, ADCY7, ITGB4, ITGA2, ITGA3, ITGA4, ITGB3, TPM2, TPM4, TPM3, TNNT2, ITGA6, ITGA5, ITGB8, ITGB7, ITGB6	391	84	6910	3.36622	0.0149698	0.00137024	0.076796
KEGG_PATHWAY	hsa05410:Hypertrophic cardiomyopathy (HCM)	15	1.79211	9.78275e-05	TNNT2, IL6, ITGA6, ITGB8, ITGA5, ITGB7, ITGB6, ITGB4, ITGA2, ITGA3, ITGB3, ITGA4, TPM2, TPM4, TPM3	391	78	6910	3.39858	0.024734	0.00208491	0.127486
KEGG_PATHWAY	hsa00040:Pentose and glucuronate interconversions	10	1.19474	0.000127587	UGT1A7, UGT1A10, UGT1A6, UGT1A9, UGT1A8, UGT1A3, AKR1B10, UGT1A4, UGT1A1, UGP2	391	36	6910	4.90907	0.0321367	0.00250949	0.166238
KEGG_PATHWAY	hsa05412:Arrhythmogenic right ventricular cardiomyopathy (ARVC)	14	1.67264	0.00014018	ITGB4, ITGA2, ACTN1, GJA1, ITGA3, ITGA4, ITGB3, ITGA6, ITGA5, ITGB8, ITGB7, ITGB6, DSC2, DSP	391	71	6910	3.48474	0.0352521	0.00256018	0.182632
KEGG_PATHWAY	hsa04630:Jak-STAT signaling pathway	21	2.50896	0.000168323	CSF3, CSF2, IL6, IL22RA1, SOCS2, OSMR, STAT5A, BCL2L1, IL24, IL7R, STAT2, STAT6, IFNL1, CCND1, IL20RB, IFNB1, IL4R, IL15RA, JAK2, IL2RG, MYC	391	145	6910	2.55948	0.042179	0.00286884	0.219262
KEGG_PATHWAY	hsa04623:Cytosolic DNA-sensing pathway	13	1.55317	0.000199554	IL6, IL33, CCL5, AIM2, DDX58, IKBKE, TMEM173, IFNB1, PYCARD, RIPK3, IL1B, CASP1, ZBP1	391	64	6910	3.58975	0.0498077	0.00318809	0.259894
KEGG_PATHWAY	hsa05133:Pertussis	14	1.67264	0.000248625	IL6, GNAI3, MYD88, CXCL5, C3, ITGA5, TICAM1, PYCARD, IL1B, SERPING1, C1R, C2, CASP1, IL1A	391	75	6910	3.29889	0.0616722	0.00373746	0.323708
KEGG_PATHWAY	hsa05146:Amoebiasis	17	2.03106	0.000265511	CSF2, IL1R1, GNA15, IL6, TLR2, ACTN1, LAMA1, LAMB4, LAMB3, SERPINB10, SERPINB2, SERPINB1, IL1B, SERPINB4, SERPINB13, SERPINB3, LAMB1	391	106	6910	2.83429	0.0657207	0.00376954	0.345658
KEGG_PATHWAY	hsa05205:Proteoglycans in cancer	25	2.98686	0.000344659	WNT5A, EGFR, WNT10A, CAV2, CAV1, MET, TLR2, ITGA2, ITGB3, ITPR3, FLNB, IQGAP1, SRC, KDR, PLAUR, CCND1, SDC1, ITGA5, CAMK2D, MSN, THBS1, WNT7A, FGF2, MYC, PLAU	391	200	6910	2.20908	0.084466	0.00463385	0.448483
KEGG_PATHWAY	hsa05323:Rheumatoid arthritis	15	1.79211	0.000366823	ICAM1, CSF2, IL6, CCL2, CXCL5, CSF1, TLR2, ACP5, CCL5, TNFSF13B, CCL20, IL1B, ANGPT1, HLA-DOB, IL1A	391	88	6910	3.01238	0.0896481	0.00468519	0.477262
KEGG_PATHWAY	hsa00053:Ascorbate and aldarate metabolism	8	0.955795	0.000572991	UGT1A7, UGT1A10, UGT1A6, UGT1A9, UGT1A8, UGT1A3, UGT1A4, UGT1A1	391	27	6910	5.23634	0.136471	0.00696268	0.744576
KEGG_PATHWAY	hsa05164:Influenza A	22	2.62843	0.00074231	ICAM1, IFIH1, IL6, CCL2, PML, TLR3, IL33, CCL5, STAT2, TMPRSS4, DDX58, IKBKE, TNFSF10, MYD88, IFNB1, TICAM1, PYCARD, IL1B, JAK2, CASP1, HLA-DOB, IL1A	391	174	6910	2.23447	0.173125	0.00860377	0.963616
KEGG_PATHWAY	hsa05222:Small cell lung cancer	14	1.67264	0.00086837	TRAF1, PTGS2, ITGA2, ITGA3, BCL2L1, BIRC3, BIRC2, LAMB4, LAMA1, LAMB3, CCND1, ITGA6, LAMB1, MYC	391	85	6910	2.91079	0.199404	0.00962294	1.1264
KEGG_PATHWAY	hsa00830:Retinol metabolism	12	1.43369	0.000909562	UGT1A7, UGT1A10, UGT1A6, UGT1A9, DHRS3, UGT1A8, UGT1A3, CYP1A1, UGT1A4, ADH5, DHRS9, UGT1A1	391	65	6910	3.26264	0.20781	0.00965945	1.17954
KEGG_PATHWAY	hsa00052:Galactose metabolism	8	0.955795	0.00113418	B4GALT1, PFKL, GANC, AKR1B10, PGM1, HK2, PFKP, UGP2	391	30	6910	4.7127	0.252121	0.0115533	1.46885
KEGG_PATHWAY	hsa00010:Glycolysis / Gluconeogenesis	12	1.43369	0.00117988	ALDOA, LDHA, PFKL, ALDH1A3, PGM1, ADH5, PGAM1, HK2, PFKP, PGK1, ALDH3A1, ENO1	391	67	6910	3.16525	0.26083	0.0115568	1.52761
KEGG_PATHWAY	hsa05200:Pathways in cancer	38	4.54002	0.00130807	WNT5A, TRAF1, ADCY4, GNAI3, ADCY7, PTGS2, STAT5A, ARNT2, PML, GNG11, CDH1, BCL2L1, LPAR1, TPM3, LAMB4, LAMB3, RASGRP3, SLC2A1, TGFA, LAMB1, FGF2, MYC, EGFR, WNT10A, IL6, RET, MET, SMAD3, ITGA2, ITGA3, BIRC3, BIRC2, LAMA1, VEGFC, CCND1, ITGA6, GNB4, WNT7A	391	393	6910	1.7088	0.284724	0.0123339	1.69229
KEGG_PATHWAY	hsa00140:Steroid hormone biosynthesis	11	1.31422	0.00133174	UGT1A7, UGT1A10, UGT1A6, UGT1A9, STS, CYP1B1, UGT1A8, UGT1A3, CYP1A1, UGT1A4, UGT1A1	391	58	6910	3.35171	0.289049	0.0121101	1.72265
KEGG_PATHWAY	hsa05168:Herpes simplex infection	22	2.62843	0.00142712	TRAF1, IFIH1, IL6, CCL2, C3, PML, TLR2, TLR3, TNFSF14, TNFRSF14, CCL5, STAT2, DDX58, IKBKE, MYD88, IFNB1, TAP2, TICAM1, TAP1, IL1B, JAK2, HLA-DOB	391	183	6910	2.12458	0.306222	0.0125279	1.84498
KEGG_PATHWAY	hsa00480:Glutathione metabolism	10	1.19474	0.0019443	GSTA1, LAP3, GSTA2, GSTA3, GSTA5, RRM2, IDH2, GSTO2, GSTO1, SMS	391	51	6910	3.46522	0.392392	0.0164704	2.50579
KEGG_PATHWAY	hsa00860:Porphyrin and chlorophyll metabolism	9	1.07527	0.00207728	UGT1A7, UGT1A10, UGT1A6, UGT1A9, UGT1A8, UGT1A3, UGT1A4, CP, UGT1A1	391	42	6910	3.78699	0.412768	0.0170255	2.67503
KEGG_PATHWAY	hsa05162:Measles	17	2.03106	0.00319108	IFIH1, IL6, STAT5A, TLR2, STAT2, DDX58, IKBKE, TNFSF10, CCND1, MYD88, IFNB1, IL1B, IL2RG, JAK2, MSN, TNFAIP3, IL1A	391	133	6910	2.25891	0.558785	0.0252453	4.08198
KEGG_PATHWAY	hsa04621:NOD-like receptor signaling pathway	10	1.19474	0.00332939	IL6, CCL2, PYCARD, IL1B, CARD6, CCL5, BIRC3, TNFAIP3, CASP1, BIRC2	391	55	6910	3.21321	0.574183	0.0255393	4.25538
KEGG_PATHWAY	hsa00983:Drug metabolism - other enzymes	9	1.07527	0.00377045	UGT1A7, XDH, UGT1A10, UGT1A6, UGT1A9, UGT1A8, UGT1A3, UGT1A4, UGT1A1	391	46	6910	3.45769	0.6198	0.0280422	4.80639
KEGG_PATHWAY	hsa04610:Complement and coagulation cascades	11	1.31422	0.00499561	PLAT, C3, CFB, F3, CFH, SERPING1, C1R, CFI, C2, PLAU, PLAUR	391	69	6910	2.81738	0.72254	0.0359681	6.32165
KEGG_PATHWAY	hsa05142:Chagas disease (American trypanosomiasis)	14	1.67264	0.00544829	CFLAR, IL6, GNA15, GNAI3, CCL2, C3, TLR2, SMAD3, CCL5, TLR6, MYD88, IFNB1, TICAM1, IL1B	391	104	6910	2.37901	0.753052	0.0381044	6.87587
KEGG_PATHWAY	hsa05145:Toxoplasmosis	15	1.79211	0.00638223	GNAI3, LDLR, TLR2, CD40, BCL2L1, BIRC3, BIRC2, LAMB4, LAMA1, LAMB3, MYD88, ITGA6, JAK2, LAMB1, HLA-DOB	391	118	6910	2.24652	0.805843	0.0433327	8.00972
KEGG_PATHWAY	hsa05161:Hepatitis B	17	2.03106	0.0074318	IL6, IFIH1, STAT5A, TLR2, TLR3, SRC, STAT2, DDX58, STAT6, IKBKE, CASP10, CCND1, MYD88, IFNB1, TICAM1, CCNA1, MYC	391	145	6910	2.07196	0.851867	0.049012	9.26874
KEGG_PATHWAY	hsa04062:Chemokine signaling pathway	20	2.38949	0.00848123	CXCL1, ADCY4, CCL2, GNAI3, CXCL5, ADCY7, LYN, GNG11, CX3CL1, CCL5, PRKCD, VAV1, SRC, CCL7, STAT2, CCL20, CCR3, CXCL16, GNB4, JAK2	391	186	6910	1.90028	0.88701	0.0543749	10.5117
KEGG_PATHWAY	hsa05230:Central carbon metabolism in cancer	10	1.19474	0.00922857	SLC16A3, EGFR, RET, PFKL, SLC2A1, MET, PGAM1, HK2, PFKP, MYC	391	64	6910	2.76135	0.906844	0.0576109	11.3872
KEGG_PATHWAY	hsa04360:Axon guidance	15	1.79211	0.0119752	PLXNA3, NRP1, GNAI3, PLXNA1, EFNA1, PLXNA2, MET, NTN4, EPHB2, SEMA7A, NCK1, SEMA4B, SEMA3C, SEMA3A, SRGAP1	391	127	6910	2.08732	0.954231	0.0724637	14.5375
KEGG_PATHWAY	hsa04514:Cell adhesion molecules (CAMs)	16	1.91159	0.013735	ICAM1, CLDN4, VTCN1, NFASC, CD276, CDH1, CD40, ITGA4, CDH3, PDCD1LG2, SDC1, ITGA6, ITGB8, ITGB7, CLDN1, HLA-DOB	391	142	6910	1.99128	0.971002	0.0808433	16.5012
KEGG_PATHWAY	hsa04672:Intestinal immune network for IgA production	8	0.955795	0.0153664	IL6, TNFSF13B, ITGB7, IL15RA, PIGR, ITGA4, CD40, HLA-DOB	391	47	6910	3.00811	0.98102	0.0880719	18.2844
KEGG_PATHWAY	hsa05152:Tuberculosis	18	2.15054	0.02167	IRAK2, IL6, C3, TLR1, TLR2, CTSS, TLR6, SRC, CASP10, CORO1A, MYD88, IFNB1, CAMK2D, IL1B, JAK2, KSR1, HLA-DOB, IL1A	391	177	6910	1.79722	0.996333	0.119677	24.849
KEGG_PATHWAY	hsa04145:Phagosome	16	1.91159	0.0254294	OLR1, C3, TLR2, ITGA2, C1R, CTSS, ITGB3, TLR6, CORO1A, ITGA5, TAP2, TAP1, THBS1, THBS2, HLA-DOB, DYNC1I2	391	153	6910	1.84812	0.998632	0.136306	28.5287
KEGG_PATHWAY	hsa05321:Inflammatory bowel disease (IBD)	9	1.07527	0.0265529	STAT6, IL6, IL4R, TLR2, SMAD3, IL1B, IL2RG, HLA-DOB, IL1A	391	64	6910	2.48521	0.998982	0.139094	29.5956
KEGG_PATHWAY	hsa05202:Transcriptional misregulation in cancer	17	2.03106	0.0272739	TRAF1, PLAT, CSF2, IL6, LMO2, ARNT2, MET, PML, CD40, BCL2L1, HMGA2, FLI1, NUPR1, ITGB7, IGFBP3, MYC, PLAU	391	168	6910	1.7883	0.999157	0.139825	30.2725
KEGG_PATHWAY	hsa04810:Regulation of actin cytoskeleton	20	2.38949	0.0288266	EGFR, SSH1, ITGB4, ACTN1, ITGA2, ITGA3, ITGA4, MYL12A, ITGB3, VAV1, IQGAP1, SRC, ITGA6, ITGA5, ITGB8, ITGB7, SCIN, ITGB6, MSN, FGF2	391	211	6910	1.67513	0.99944	0.144442	31.7099
KEGG_PATHWAY	hsa05150:Staphylococcus aureus infection	8	0.955795	0.0309502	ICAM1, C3, CFB, CFH, C1R, CFI, C2, HLA-DOB	391	54	6910	2.61817	0.99968	0.151474	33.6316
KEGG_PATHWAY	hsa05134:Legionellosis	8	0.955795	0.0309502	CXCL1, IL6, MYD88, C3, PYCARD, TLR2, IL1B, CASP1	391	54	6910	2.61817	0.99968	0.151474	33.6316
KEGG_PATHWAY	hsa00500:Starch and sucrose metabolism	6	0.716846	0.035923	GBE1, GANC, PYGL, PGM1, HK2, UGP2	391	33	6910	3.21321	0.999914	0.170814	37.938
KEGG_PATHWAY	hsa04620:Toll-like receptor signaling pathway	12	1.43369	0.0360428	IKBKE, IL6, MYD88, IFNB1, TICAM1, TLR1, TLR2, TLR3, IL1B, CD40, CCL5, TLR6	391	106	6910	2.00068	0.999917	0.168282	38.0384
KEGG_PATHWAY	hsa05132:Salmonella infection	10	1.19474	0.0433611	CXCL1, CSF2, IL6, MYD88, PYCARD, IL1B, CASP1, FLNB, DYNC1I2, IL1A	391	83	6910	2.12923	0.999988	0.196065	43.8997
KEGG_PATHWAY	hsa05140:Leishmaniasis	9	1.07527	0.045527	MYD88, PTGS2, C3, TLR2, IL1B, JAK2, ITGA4, HLA-DOB, IL1A	391	71	6910	2.24019	0.999993	0.201537	45.5335
KEGG_PATHWAY	hsa04015:Rap1 signaling pathway	19	2.27001	0.0494541	FYB, EGFR, ADCY4, GNAI3, ADCY7, EFNA1, CSF1, MET, CDH1, LPAR1, ITGB3, SRC, KDR, VEGFC, RASGRP3, RAPGEF5, ANGPT1, THBS1, FGF2	391	210	6910	1.59895	0.999998	0.213722	48.3843

## Sheet: KEGG Fig1D NDvsHDUp 376 genes
Related to Figure 1D: Over-represented KEGG pathways (P < 0.01) consist the 376 genes that were up-regulated following H5N1 infection, but were not affected by apocynin treatment.
Category	Term	Count	%	PValue	Genes	List Total	Pop Hits	Pop Total	Fold Enrichment	Bonferroni	Benjamini	FDR
KEGG_PATHWAY	hsa04514:Cell adhesion molecules (CAMs)	14	3.53535	3.49803e-05	CLDN4, ICAM2, NFASC, HLA-A, HLA-C, CD40, HLA-B, SDC4, PDCD1LG2, HLA-G, CLDN23, HLA-F, VCAM1, CD34	168	142	6910	4.05516	0.00752741	0.00752741	0.0443873
KEGG_PATHWAY	hsa04060:Cytokine-cytokine receptor interaction	18	4.54545	3.62647e-05	IL6, CCL2, BMPR2, LIFR, TNFSF15, CD40, IL15, CXCL11, CCL5, CCL7, VEGFC, IL23A, TNFSF13B, CXCL16, IL2RG, IFNGR2, IL1A, IFNLR1	168	230	6910	3.21894	0.00780273	0.003909	0.0460167
KEGG_PATHWAY	hsa05332:Graft-versus-host disease	7	1.76768	0.00011736	IL6, HLA-A, HLA-C, HLA-B, IL1A, HLA-G, HLA-F	168	33	6910	8.72475	0.0250326	0.00841482	0.148849
KEGG_PATHWAY	hsa05168:Herpes simplex infection	15	3.78788	0.000126236	TRAF1, IL6, CCL2, HLA-A, TLR2, TLR3, HLA-C, HLA-B, IL15, CCL5, HLA-G, HLA-F, TICAM1, JAK2, IFNGR2	168	183	6910	3.37139	0.0269002	0.00679397	0.160098				Figure 1. Human host gene expression profiles following HPAI H5N1 infection and apocynin treatment. (D - H) The number and overlap of genes in each pairwise comparison is illustrated by Venn diagrams.
KEGG_PATHWAY	hsa05166:HTLV-I infection	18	4.54545	0.000138144	ADCY4, IL6, KAT2B, NRP1, STAT5A, HLA-A, HLA-C, HLA-B, CD40, IL15, HLA-G, HLA-F, VCAM1, CCND1, ETS1, ETS2, IL2RG, MYC	168	256	6910	2.89202	0.0294003	0.00595045	0.175188
KEGG_PATHWAY	hsa04668:TNF signaling pathway	11	2.77778	0.000224031	TRAF1, VCAM1, CFLAR, CASP10, IL6, CCL2, RIPK1, EDN1, RIPK3, IL15, CCL5	168	106	6910	4.26831	0.0472437	0.00803357	0.283963
KEGG_PATHWAY	hsa04064:NF-kappa B signaling pathway	9	2.27273	0.00113506	TRAF1, VCAM1, CFLAR, CARD11, TNFSF13B, RIPK1, TICAM1, MALT1, CD40	168	87	6910	4.25493	0.217539	0.0344376	1.43107
KEGG_PATHWAY	hsa05323:Rheumatoid arthritis	9	2.27273	0.00122335	IL6, CCL2, IL23A, TNFSF13B, CXCL5, TLR2, IL15, CCL5, IL1A	168	88	6910	4.20657	0.232338	0.0325105	1.5416
KEGG_PATHWAY	hsa05330:Allograft rejection	6	1.51515	0.00180964	HLA-A, HLA-C, HLA-B, CD40, HLA-G, HLA-F	168	37	6910	6.66988	0.32378	0.0425395	2.27262
KEGG_PATHWAY	hsa05133:Pertussis	8	2.0202	0.00211855	IL6, NOD1, IL23A, CXCL5, TICAM1, SERPING1, CASP1, IL1A	168	75	6910	4.3873	0.36751	0.0447757	2.65577
KEGG_PATHWAY	hsa05416:Viral myocarditis	7	1.76768	0.00238352	CCND1, HLA-A, HLA-C, HLA-B, CD40, HLA-G, HLA-F	168	57	6910	5.05117	0.402772	0.0457787	2.98333
KEGG_PATHWAY	hsa04630:Jak-STAT signaling pathway	11	2.77778	0.00258648	IL6, CCND1, IL23A, STAT5A, LIFR, IL2RG, JAK2, IL15, IFNGR2, MYC, IFNLR1	168	145	6910	3.12028	0.428449	0.045547	3.23352
KEGG_PATHWAY	hsa04940:Type I diabetes mellitus	6	1.51515	0.00320492	HLA-A, HLA-C, HLA-B, IL1A, HLA-G, HLA-F	168	42	6910	5.87585	0.500113	0.051939	3.99227
KEGG_PATHWAY	hsa05152:Tuberculosis	12	3.0303	0.00360943	IRAK2, CASP10, IL6, IL23A, TLR2, CAMK2D, RIPK2, MALT1, JAK2, CTSS, IFNGR2, IL1A	168	177	6910	2.78854	0.542074	0.0542615	4.48559
KEGG_PATHWAY	hsa04620:Toll-like receptor signaling pathway	9	2.27273	0.00397919	IL6, RIPK1, TICAM1, TLR2, TLR3, CD40, CCL5, CXCL11, SPP1	168	106	6910	3.49225	0.577354	0.0557975	4.93448
KEGG_PATHWAY	hsa05320:Autoimmune thyroid disease	6	1.51515	0.00807066	HLA-A, HLA-C, HLA-B, CD40, HLA-G, HLA-F	168	52	6910	4.74588	0.826284	0.103625	9.77348
KEGG_PATHWAY	hsa04144:Endocytosis	14	3.53535	0.00943249	LDLR, SNX6, CHMP5, HLA-A, ASAP1, HLA-C, HLA-B, HLA-G, HLA-F, KIAA1033, SH3KBP1, IL2RG, ARAP2, EHD4	168	258	6910	2.23191	0.87089	0.113449	11.3331
KEGG_PATHWAY	hsa04612:Antigen processing and presentation	7	1.76768	0.0098663	LGMN, HLA-A, HLA-C, HLA-B, CTSS, HLA-G, HLA-F	168	76	6910	3.78838	0.882545	0.112178	11.8247

## Sheet: KEGG Fig1D NDvsHDUp 247 genes
Related to Figure 1D: Over-represented KEGG pathways (P < 0.01) consist the 247 genes that were up-regulated following H5N1 infection, which were down-regulated by apocynin treatment.
Category	Term	Count	%	PValue	Genes	List Total	Pop Hits	Pop Total	Fold Enrichment	Bonferroni	Benjamini	FDR
KEGG_PATHWAY	hsa05168:Herpes simplex infection	22	8.0292	7.96327e-12	IFIT1B, IFIH1, SP100, SOCS3, OAS3, PML, OAS1, OAS2, STAT1, HLA-E, STAT2, DDX58, FOS, IFIT1, MYD88, IFNB1, IRF7, TAP2, CASP8, TAP1, EIF2AK2, HLA-DOB	126	183	6910	6.59294	1.18653e-09	1.18653e-09	9.49849e-09
KEGG_PATHWAY	hsa05164:Influenza A	20	7.29927	2.0901e-10	IFIH1, SOCS3, MAP2K3, OAS3, PML, RSAD2, OAS1, TRIM25, OAS2, STAT1, CXCL10, STAT2, DDX58, MYD88, IFNB1, IRF7, EIF2AK2, MX1, HLA-DOB, ADAR	126	174	6910	6.30359	3.11425e-08	1.55713e-08	2.49304e-07
KEGG_PATHWAY	hsa05162:Measles	16	5.83942	1.25302e-08	IFIH1, OAS3, OAS1, OAS2, STAT1, STAT2, DDX58, MYD88, CCND3, BBC3, IFNB1, IRF7, EIF2AK2, MX1, TNFAIP3, ADAR	126	133	6910	6.59745	1.867e-06	6.22332e-07	1.49458e-05
KEGG_PATHWAY	hsa05160:Hepatitis C	13	4.74453	4.34691e-06	IFIT1B, SOCS3, OAS3, OAS1, OAS2, STAT1, STAT2, DDX58, IFIT1, IFNB1, IRF7, IRF1, EIF2AK2	126	133	6910	5.36042	0.000647481	0.00016191	0.0051848
KEGG_PATHWAY	hsa05203:Viral carcinogenesis	15	5.47445	1.76168e-05	HIST1H2BD, SP100, EGR2, HIST1H2BE, PMAIP1, HLA-E, CCND3, HIST1H2BK, HIST2H2BE, IRF7, HIST2H2BF, HIST1H2BJ, CASP8, EIF2AK2, CCNA1	126	205	6910	4.01278	0.00262149	0.000524848	0.021011				Figure 1. Human host gene expression profiles following HPAI H5N1 infection and apocynin treatment. (D - H) The number and overlap of genes in each pairwise comparison is illustrated by Venn diagrams.
KEGG_PATHWAY	hsa04622:RIG-I-like receptor signaling pathway	9	3.28467	3.38079e-05	DDX58, CYLD, IFIH1, ISG15, IFNB1, IRF7, CASP8, TRIM25, CXCL10	126	70	6910	7.05102	0.0050248	0.000839225	0.0403181
KEGG_PATHWAY	hsa04620:Toll-like receptor signaling pathway	10	3.64964	0.00011656	FOS, MYD88, IFNB1, IRF7, MAP2K3, CASP8, MAP3K8, CXCL9, STAT1, CXCL10	126	106	6910	5.1737	0.0172184	0.00247812	0.138942
KEGG_PATHWAY	hsa05322:Systemic lupus erythematosus	11	4.0146	0.000143515	HIST1H2AC, HIST2H2AB, HIST1H2BD, HIST1H2BK, HIST1H2BE, HIST2H2BE, HIST2H2BF, HIST1H2BJ, HLA-DOB, TRIM21, HIST2H3D	126	134	6910	4.5019	0.0211582	0.00266959	0.171048
KEGG_PATHWAY	hsa05161:Hepatitis B	11	4.0146	0.000274397	DDX58, FOS, IFIH1, MYD88, EGR2, IFNB1, IRF7, CASP8, CCNA1, STAT1, STAT2	126	145	6910	4.16037	0.040066	0.00453311	0.326806
KEGG_PATHWAY	hsa04668:TNF signaling pathway	9	3.28467	0.00062761	FOS, SOCS3, MAP2K3, CASP8, MAP3K8, CX3CL1, TNFAIP3, JUNB, CXCL10	126	106	6910	4.65633	0.0893013	0.0093107	0.746041
KEGG_PATHWAY	hsa04623:Cytosolic DNA-sensing pathway	6	2.18978	0.00581549	DDX58, IFNB1, IRF7, TREX1, CXCL10, ADAR	126	64	6910	5.14137	0.580645	0.0759632	6.7204

## Sheet: KEGG Fig1D NDvsHAUp 281 genes
Related to Figure 1D: Over-represented KEGG pathways (P < 0.05) consist the 281 genes that were up-regulated by apocynin, which was independent of H5N1 infection.
Category	Term	Count	%	PValue	Genes	List Total	Pop Hits	Pop Total	Fold Enrichment	Bonferroni	Benjamini	FDR
KEGG_PATHWAY	hsa05034:Alcoholism	14	4.92958	2.62389e-06	HIST1H2BC, HIST1H4K, HIST1H2AG, HIST1H2AD, HIST1H2BG, FOSB, HIST1H2BO, HIST1H2BL, HIST1H4E, GNG2, HIST1H2AK, HIST1H3D, HIST1H4D, HIST1H4H	107	177	6910	5.10798	0.000390884	0.000390884	0.00312969
KEGG_PATHWAY	hsa05322:Systemic lupus erythematosus	12	4.22535	5.60022e-06	HIST1H2BO, HIST1H2BC, HIST1H4K, HIST1H2BL, HIST1H2AG, HIST1H2AD, HIST1H2BG, HIST1H4E, HIST1H3D, HIST1H2AK, HIST1H4D, HIST1H4H	107	134	6910	5.78323	0.000834087	0.00041713	0.00667964					Figure 1. Human host gene expression profiles following HPAI H5N1 infection and apocynin treatment. (D - H) The number and overlap of genes in each pairwise comparison is illustrated by Venn diagrams.
KEGG_PATHWAY	hsa04973:Carbohydrate digestion and absorption	5	1.76056	0.00374168	ATP1B2, AMY2B, AMY1C, AMY2A, AMY1A	107	42	6910	7.68803	0.427965	0.16988	4.37289
KEGG_PATHWAY	hsa00500:Starch and sucrose metabolism	4	1.40845	0.0137097	AMY2B, AMY1C, AMY2A, AMY1A	107	33	6910	7.82781	0.872148	0.402033	15.1817
KEGG_PATHWAY	hsa05203:Viral carcinogenesis	8	2.8169	0.0376321	HIST1H2BO, HIST1H2BC, HIST1H4K, HIST1H2BL, HIST1H2BG, HIST1H4E, HIST1H4D, HIST1H4H	107	205	6910	2.52017	0.996705	0.681166	36.7158
KEGG_PATHWAY	hsa03008:Ribosome biogenesis in eukaryotes	5	1.76056	0.0441906	SNORD3A, SNORD3B-1, NXF1, NOP56, NXT2	107	87	6910	3.71146	0.998811	0.674498	41.6727
KEGG_PATHWAY	hsa05134:Legionellosis	4	1.40845	0.0495363	HSPA6, HSPA1A, HSPA1B, CD14	107	54	6910	4.78366	0.999484	0.660889	45.447

## Sheet: KEGG Fig1E NDvsHD Down 94 genes
Related to Figure 1E: Over-represented KEGG pathways (P < 0.05) consist the 94 genes that were down-regulated following H5N1 infection and were not affected by apocynin treatment.
Category	Term	Count	%	PValue	Genes	List Total	Pop Hits	Pop Total	Fold Enrichment	Bonferroni	Benjamini	FDR
KEGG_PATHWAY	hsa04916:Melanogenesis	4	4.3956	0.0171988	CALML3, FZD1, KITLG, FZD2	39	100	6910	7.08718	0.790149	0.790149	17.1989
																Figure 1. Human host gene expression profiles following HPAI H5N1 infection and apocynin treatment. (D - H) The number and overlap of genes in each pairwise comparison is illustrated by Venn diagrams.

[truncated: 17 more sheets: KEGG Fig1E 146 genes, KEGG Fig1E NDvsHADown 634 genes, KEGG Fig1F 378 genes, KEGG Fig1F 245 genes, KEGG Fig1F 520 genes, KEGG Fig1G NDvsHD Up 185 genes, KEGG Fig1G 192 genes, KEGG Fig1G NDvsHA Up 279 genes, KEGG Fig1G 190 genes, KEGG Fig1G 55 genes, KEGG Fig1G HDvsHADown 519 genes, KEGG Fig1H NDvsHDUp 378 genes, KEGG Fig1H 234 genes, KEGG Fig1H 238 genes, KEGG Fig1H 11 genes, KEGG Fig1H 282 genes, KEGG Fig1H 489 genes]
