# Supplementary material for: Deep sequencing of primary human lung epithelial cells challenged with H5N1 influenza virus reveals a proviral role for CEACAM1
Source: Sci Rep. 2018 Oct 19;8:15468. doi: 10.1038/s41598-018-33605-6 (PMC6195505; doi:10.1038/s41598-018-33605-6)
Supplement: Supplementary file 4 — Table S4 [file 41598_2018_33605_MOESM4_ESM.xlsx]

## Sheet: Fig1D NDHDUp_NDHAUp
Names	total	elements
NDHA Up and NDHD Up	247	RGS2
		SLC25A25
		HSH2D,RAB8A
		RNF122							Figure 1D						Figure 1. Human host gene expression profiles following HPAI H5N1 infection and apocynin treatment. (D - H) The number and overlap of genes in each pairwise comparison is illustrated by Venn diagrams.
		CCNA1
		FBXO39,XAF1
		COL9A3
		IER2
		MDGA1
		EIF2AK2
		AC010642.1,CTD-3138B18.4,ZNF544,ZNF8
		IDO1
		PPP1R15A
		AC015688.3,KSR1,LGALS9
		KBTBD8
		C19orf66
		MYD88
		PNPT1
		PML
		GPR180
		BATF2
		IRF1
		PAPD5
		NT5C3A
		BBC3
		NR4A2
		PARP12
		C9orf47,S1PR3
		BCAT2,HSD17B14,PLEKHA4
		SNORD3B-2
		BST2
		CCNL1
		CMPK2
		DUSP6
		RGS16
		IFIT1B,IFIT2,IFIT3
		CBX4
		SP110
		IFI6
		ARL14
		BTC
		LUCAT1,RP11-213H15.4
		HIVEP2
		CPEB2
		EPHA2
		ZMYND15
		PCGF5
		DCP1A
		TRIM21
		SAMHD1
		NLRC5
		ATF3
		ANKRD10
		CD38
		SERPINB9
		CXCL10,CXCL9
		RP11-277L2.4,RP11-353N4.3,RP11-353N4.4,RP11-353N4.6,RP11-353N4.7,RP11-353N4.8
		NKX3-1
		ARL5B
		GRB7
		NR4A1
		HLA-E
		GMPR
		HBEGF
		FAM46A
		FOS
		CLEC7A
		PLSCR2
		JUNB
		GPRIN1
		DTX3L
		PPM1K
		AC012363.4,EPB41L5
		MAFK
		DUSP5
		RBM11
		OAS2
		MSX1
		PLSCR1
		METRNL
		CX3CL1
		BAMBI
		CMTR1
		CASP8
		TAP1
		PCDH10
		TBX3
		PMAIP1
		IER5
		DAPP1
		IL22RA1
		ISG20
		GPR113
		HIST1H2BJ
		RASGRP3
		VSIG10L
		AC116407.1
		MAP2
		RET
		PKIB
		ID2
		PHLDA2
		RTP4
		ADAR
		EGR1
		LINC00869,RP11-403I13.10,RP11-403I13.8
		PARP14
		HIST1H2BK
		CYLD
		IFI27,IFI27L1
		ATP10A
		PRPH
		HIST2H2BF,HIST2H3D
		ZBTB43
		MAFB
		PCDH17
		AC093063.2,AC093063.3,LGALS17A
		KLF4
		RP11-532F6.3
		RBBP6
		NMI
		ZC3HAV1
		IFI35
		CDKN2D
		HIST1H3PS1
		HERC5
		SLC1A3
		SOX9
		STAT2
		SMTNL1
		OAS3
		OAS1
		RSAD2
		MX1
		KLKP1
		ZCCHC2
		MAP3K8
		IFITM1,IFITM2
		DDX60L
		EGR2
		WARS
		SP100,SP140,SP140L
		GCG
		LY6E
		IMPA1
		IRF7
		LMO2
		DDX60
		LAP3P2
		SLC25A28
		RHEBL1
		DDX58
		HELZ2
		RIMS2
		GUK1
		AGPAT5
		ETV7
		HERC6
		UPP1
		TRIM26
		LAP3
		KRT36
		ANKRD33B
		SPRY4
		DNAJA1
		IFIH1
		NOV
		GLIPR2
		TSPAN33
		C12orf43,OASL
		OVOL1
		CD83
		TDRD7
		MAK
		SLC43A1,TIMM10,UBE2L6
		MRGBP,OGFR
		SST
		TLE4
		EREG
		CD7,SECTM1
		NT5C3AP1
		HBE1,HBG2,OR51B5
		TRIM69
		AGBL2
		IL15RA
		PODXL
		HIST2H2AB,HIST2H2BE
		TRIB1
		EPSTI1
		ATRIP,TREX1
		ZNFX1
		FBXO6
		KLF10
		NCOA7
		RP11-196G18.22
		PRX,SERTAD1
		TRANK1
		IFNB1
		SAMD9,SAMD9L
		CSRNP1
		TRIM14
		AC139100.2
		RP11-38L15.3
		HMGA1
		GEM
		NR4A3
		SOCS3
		PARP9
		TOMM7
		TRIM25
		AC008592.4
		PLAUR
		MAP2K3
		RND1
		RNF114,SNAI1
		CYP2J2
		THEMIS2
		CD274
		TNFAIP3
		TRIM36
		MATN4
		PHF11
		MT2P1
		CCND3
		STAT1
		ARHGAP27
		IL7
		HIST1H1E,HIST1H2AC,HIST1H2BD,HIST1H2BE
		IFI44,IFI44L
		IFIT1,IFIT5
		ITIH4,MUSTN1,RP5-966M1.6,TMEM110,TMEM110-MUSTN1
		PTGER4
		TOR1B
		RYBP
		GADD45B
		ISG15
		GPBP1
		MX2
		FAM84B
		PNP
		MEF2C
		HLA-DOB,TAP2
		SLC25A30
		RNF213
		AGPAT9
		CNEP1R1
		KIAA0040
NDHD Up	376	ELMO2
		SAMD4A
		HLA-A,HLA-F,HLA-G
		CD34
		ARHGAP20
		PTN
		APBB2
		XDH
		C6orf229,FAM65B
		EDN1
		MST1R
		PHACTR4
		NBN
		PANX1
		PTPRR
		GIMAP2
		GALNT3
		HMSD,SERPINB8
		PARP15
		FRMD3
		SIDT1
		STYK1
		MALT1
		C1QTNF9,RP11-307N16.6,SPATA13
		MAN1A1
		TICAM1
		MIR4645,RP11-420G6.4
		MMP13
		C15orf48
		IGF2BP3
		LATS2
		TMCC3
		CTNNBL1
		C17orf67
		BAK1
		PTK2B
		B3GNT3
		AXL
		SAP130
		SYNPO2
		PLXNA2
		FMR1
		NRP1
		KDM7A
		NFASC
		USP15
		RAB8B
		ENTPD6
		RP11-400K9.4
		CCL22
		OPTN
		HDX
		AKAP7
		KIAA1033
		POMP
		BMPR2
		B3GALNT1
		IRAK2
		TGM2
		MICA,MICB
		CLDN4
		LGMN
		TSKU
		TENM4
		SLC2A12
		BTN3A1,BTN3A2,BTN3A3
		SP6
		SLC8A1
		NOD1
		BRIP1
		RP11-127H5.1,ZFPM2
		CARD11
		KRT39
		CHMP5
		SUMO1P2
		STARD5
		LRCH2
		SLFN12
		LIFR
		ADAM28
		SERPINB10,SERPINB2
		MYL12A
		SPTLC2
		FXYD5
		CASP10
		SRPX2
		UBA6
		FRS2
		ST8SIA4
		ARRDC3
		TRIM31
		CACNA1A
		SERPINB1
		UBA7
		HOMER1
		AP5B1
		SEMA3A
		ANKFY1
		MYCBP2
		CLEC2B
		OTUD4
		RARRES3
		CD82
		GBP1,GBP2,GBP4,GBP7
		SCIN
		SERPING1
		DYNLT1
		HESX1
		TTC39B
		HRASLS2
		TMEM173
		ENDOD1
		TNFSF15
		RP11-416I2.1
		FNDC3A
		LIPG
		IMMP1L
		HK2
		ELOVL6
		RASSF2
		ADAMTS9
		SCARA3
		ARAP2
		PPP2R2A
		TMEM92
		EDNRA
		SNX6
		PRR15
		RIPK1
		CAMK2D
		CAPRIN2
		STARD4
		TNFAIP8
		PARP10
		JADE2
		SCLT1
		VAMP5
		CD40
		SCARB2
		GBP6
		PIK3AP1
		MT3
		SLC16A4
		HCAR1,HCAR2,HCAR3
		ETS2
		NRP2
		TRIM38
		FAM135A
		C15orf39
		ETS1
		HAL
		GSDMB
		GCA
		NUPR1
		TTLL11
		PI4K2B
		TRAF1
		CCL7
		OR56B1,TRIM22
		RBMS2
		CXCL11
		PDZD2
		BHLHE40
		RP11-467L13.5
		TCF4
		C21orf91
		GNB4
		ZFYVE26
		HLA-B,HLA-C
		STAT5A
		LYPD5
		SLC15A3
		RIPK2
		IFNLR1
		CAB39
		HDAC9
		GLRX
		ST14
		RP11-274E7.2
		C2orf66,PGAP1
		RHBDF2
		XRN1
		IRF2
		ZFP36L2
		EIF4E3
		PDE4B
		PTPRH
		ELOVL7
		IL1RN
		ARID5A
		MFSD12
		KLF6
		MUC15
		GCNT4
		C1orf74,IRF6
		SLITRK2
		EHD4,SPTBN5
		EMP1
		TMEM171
		C6orf62
		IFI16
		CCDC109B
		FBXW10,TRIM16L
		FYTTD1
		TNFAIP6
		GBP3
		EPS8L1
		ARC
		VCAM1
		CCL5
		ADAM8
		BLID
		KIAA1217
		ZNF107
		RAB27B
		FAM122C
		CTSS
		MKNK1,MOB3C
		DGKZ,MDK
		BLOC1S6,RP11-96O20.4,SQRDL
		MIR202HG
		RAPGEF5
		FANCA
		ASAP1
		NT5C2
		IL23A
		OAF
		CLDN23
		IL1A
		RGS20
		TMEM219
		TMEM229B
		SH3KBP1
		FERMT1
		DRAP1
		LDLR
		NFKBIE
		RNU11,RP11-442N24__B.1
		VEGFC
		LSR
		SDC4
		RNF19B
		CXCL5
		PARP3
		IL8
		RCAN1
		N4BP1
		CCDC71L
		CFLAR
		HAPLN3
		JAK2
		ANKIB1
		CAPG
		RABGAP1L
		SPP1
		CD47
		DDX52
		UNC93B1
		RNF149
		IFNGR2
		CDCP1
		NUAK2
		CNP
		DUSP1
		BLZF1
		RP11-757G1.6
		AC009948.5
		CD164
		TRIM56
		ELF1
		SLFN5
		EPHX4
		MUC13
		NT5E
		FOXN2
		DDO
		PARP4
		CDKL5
		GALNT12
		CCND1
		HNF4G
		PDCD1LG2
		38231
		SMCHD1
		SEMA7A
		IL15
		BMP2
		ADCY4,RIPK3,RP11-934B9.3
		CARD16,CARD17,CASP1
		KPTN,NAPA,SLC8A2
		KRT6B
		LST1
		TLK2
		RP11-181C21.4
		NUB1
		SETX
		CTSO
		GCH1
		AKAP2,PALM2,PALM2-AKAP2
		GPT2
		CEACAM1
		ADPRHL2
		RND3
		SPATS2L
		SRGN
		ARHGAP26
		HES4
		GBP5
		TMEM106A
		ACSL5
		C4orf33
		TMEM27
		ERRFI1
		BCAR3
		TLR2
		DNAJA1P3
		CANT1,LGALS3BP
		RBMS2P1
		G0S2
		LAMA1
		MRPL17
		RP13-347D8.1
		GSDMD
		ITGA2
		CASP4
		ARHGEF19
		PPA1
		SCEL
		MYC
		TMTC1
		UAP1
		RP2
		TRAFD1
		ZC3H12C
		CXCL16
		ADAMTSL3
		ITPRIP
		NUDCD1
		RP11-483P21.2
		ICAM2
		RALB
		AMOTL2
		WDFY1
		RPS6KC1
		CCL2
		CSAG1
		TXNIP
		SLC16A1
		SLC18B1
		TRIM5
		KCNS3
		COL8A1
		IL6
		CH25H
		KAT2B
		CYP1B1
		GTPBP2
		KRT16P2,KRT17P1
		SPRED3
		KRT75
		PATL1
		BAK1P1
		PARP8
		FGD2
		FRMD4B
		FAM149A,TLR3
		BCL2L14
		FGFBP1
		ABHD13,TNFSF13B
		RP11-439L18.1,RP11-439L18.2
		IGFL1
		RP11-799D4.4
		TOP1
		IL2RG
		FP15737,SLC25A37
		ZNF618
ND HA Up	281	RP11-742N3.1
		DNASE1
		SLCO4A1
		RN7SK
		FAM111A
		MYBL1
		KTI12,TXNDC12
		DLL3
		RPL38,TTYH2
		C8orf44,C8orf44-SGK3,SGK3
		CTR9
		CXCR4
		RMRP
		ADARB1
		SIGIRR
		MYLIP
		MEX3B
		FAM195B
		TRIB3
		NBEAL1
		SELK
		C9orf173,TUBB4B
		KLF11
		NETO2
		MMRN2
		HIST1H4E
		RBCK1
		COL11A2
		GRM2
		SERTAD3
		PIGH
		RP11-543P15.1
		HHEX
		LONRF3
		TAF7
		ARHGAP17
		HIST1H2AK,HIST1H4K
		IRX5
		HIST2H2BA,HIST2H3DP1,RP11-439A17.10,RP11-439A17.9
		CACTIN
		FAM96B
		HCG4P3,ZNRD1-AS1
		AHSA1
		RNU5A-1,RNU5B-1,RP11-349G13.2
		KIAA0513
		NOP56
		KIAA1683
		RP1-197B17.3
		RGS3
		SAG
		TXK
		SNORD3A
		ISL1
		TMEM52
		CSGALNACT2
		INA
		HIST1H2BG
		SLFN11,SLFN13
		GDPD5
		C1orf61
		PCF11
		SORBS1
		TNFSF11
		GFPT2
		POLR2K
		SPATA1
		KLHL15
		RP11-206L10.9
		AMN1
		KLF16
		INTS6-AS1,RPS4XP16
		CMC2
		FCHO1
		PCDH19
		VAMP1
		NRARP
		ZNF596
		HPCAL1
		KIFC2
		PSAT1
		FXYD1,FXYD7
		CBWD2,FOXD4L1
		AC027763.2,AC040977.1
		NXF1,STX5,TMEM223,WDR74
		RPLP1
		CADM2
		CLU
		RPS12
		MLF1
		ABCB1,ABCB4
		DUSP2
		GPD1
		RPL12P4
		C9orf16
		ZNF71
		CDH16,RRAD
		UBL5
		KHDRBS3
		EFNB2
		ARMCX1
		HIST1H2BC
		HIST1H2BO,OR2B6
		SLC30A1
		SDC2
		TMEM38B
		FGFR1OP2
		HIST1H2BL
		FA2H,MLKL
		ZBTB18
		FERMT3
		ASNS
		CATSPERG
		LHX5
		RASD1
		RGAG4
		RP11-473M20.16
		RP11-522B15.3
		OSR2
		ZNF569
		SNX10
		RASEF
		FAM43A
		ACOXL,BCL2L11
		NPPC
		HEY1
		SCML1
		MYEOV2
		PDRG1
		CAPN5
		RBM38
		MAPRE2
		ODC1
		PCLO
		HEXIM1
		CDKN1C
		FTLP3
		ZNF204P
		GDF9
		CHCHD7
		IDS
		RP11-958N24.2
		TAF3
		PROX1
		RP11-326C3.15
		IL10RA
		PITX2
		-
		NPTX2
		BCL7B
		ABTB2
		RLTPR
		FZD7
		GLRB
		AC018696.4,RP11-575H3.1
		NGFR
		DDX26B
		DCXR
		MYCBPAP
		MTRNR2L8
		MYH3
		SMOX
		BRD2
		CA5B
		MRPL42P2
		DUSP14
		MYO1F
		C16orf80
		RPS2P46
		HSPA1B
		HEY2
		KCTD13
		KLHL28
		MAP1LC3B
		MBP
		GATA2
		HIST1H4H
		ATP10D
		HSPA6
		ADM
		MPP1
		SNHG6
		C6orf25
		STX11
		AGGF1P3,LINC00960,RP11-413E6.1
		SHISA2
		ZNF525,ZNF765,ZNF845
		RP11-274H24.1
		CNNM4
		IER5L
		H19
		FOSB
		RNF150
		RP11-761N21.2
		MIDN
		SZRD1
		FAM46C
		DUSP15
		SLC25A45
		TPPP
		SLCO5A1
		ATP1B2
		LINC00324
		OAZ1
		RP11-466H18.1
		HSPA1A
		RP5-850E9.3,SCRT2,SRXN1
		BMP4
		ITGA7
		IRS2
		ZNF823
		CFP
		LENG8
		ICOSLG
		GNG2
		SLIT2
		BX322557.10,LINC00205
		CCK
		NXT2
		TEX14
		RPS2P5
		NMT2
		AQPEP,ARL14EPL,CTD-2287O16.3
		DBR1
		DFNB31
		HIST1H2AD,HIST1H3D,HIST1H4D
		RP11-752G15.6,SCARNA15
		HIST1H1C
		MAP1LC3B2
		CTD-2228K2.7
		RP5-1055C14.6
		CSRNP2
		RP11-314N13.3,SDCBP2-AS1
		OSBPL6
		TMEM5
		HIST1H2AG
		TIMP1
		RPLP2
		POMGNT2
		AC016739.2
		GAD1
		DLEU1
		FAM222A
		LINC00672
		HNRNPH3
		ILF3-AS1
		TNFRSF10D
		C17orf51
		NRIP3,SCUBE2
		ZNF503
		RP11-465B22.3
		PTTG1
		DGKG,ETV5
		RN7SL2
		HSPA12A
		CTGF
		ELOVL4
		SNORD3B-1
		AC027307.3,RPS15
		CREM
		XYLT1
		AC079949.1
		MAST1
		RP11-644F5.15
		AMY1A,AMY1C,AMY2A,AMY2B,RNPC3
		PRDM1
		NCR3LG1
		EFR3B
		FNBP1
		ASTL
		CHRNA7
		TULP2
		PEG3,ZIM2
		SYP
		RASSF8-AS1
		GZF1
		CLK1
		RN7SL338P
		CD14
		RP11-864N7.2
		AC007969.5
		GOLGA7

## Sheet: Fig1E NDHDDown_NDHADown
Names	total	elements
HAND down and HDND down	146	PHLDB1	Figure 1E
		ABCA3							Figure 1. Human host gene expression profiles following HPAI H5N1 infection and apocynin treatment. (D - H) The number and overlap of genes in each pairwise comparison is illustrated by Venn diagrams.
		BTG2
		MCCC1
		TGFB2
		KDR
		ACSS1
		CGNL1
		CCNB1
		HMGB3
		SLC15A2
		BPIFB1
		SORL1
		CAPN13
		GJA1
		SMO
		PXMP4
		SEPP1
		FGFBP2,PROM1
		SLC5A5
		PDCD4
		MPP7
		FMO3
		SLC16A7
		ADAMTS15
		MEX3A
		MYLK
		LINC00589
		ALDH3A1
		ZNF648
		TFCP2L1
		ATOH8
		SLC40A1
		PALMD
		PTHLH
		CD36
		AZGP1
		HADH
		NTN1
		GLIS3
		DCLK1
		TOP2A
		MAGI3
		ZNF812
		ALDH1A1
		KCNE3
		LRRK2
		PIGR
		PRR5L
		KAL1
		LTF
		PLCH2
		TENM2
		SLC43A2
		VTCN1
		TP73
		AKR1C2
		CFTR
		DST
		COLCA1
		METTL7A
		NDNF
		SYTL1
		FAM171A1
		RRM1
		SORBS2
		IP6K3
		GSTA1,GSTA2,GSTA3,GSTA5
		INPP5D
		SYBU
		ACSF2
		FILIP1L
		OLFML2A
		FMO2
		PPARGC1A
		VCAN
		MKI67
		VWA2
		INSR
		MIR205HG
		VANGL2
		LOXL4
		HSF2BP
		DIXDC1
		ADH7
		LURAP1L
		CD248
		CIT
		FLRT2,RP11-497E19.2
		ELF5
		FGFR2
		ATP12A
		S1PR5
		MPP2
		ALDH1B1
		CYP2B6
		NNT
		P2RY2
		TPM1
		ST6GAL1
		SYT7
		RP11-367F23.1
		VIPR1
		SCNN1B
		MXRA5
		SCNN1G
		ALDH7A1
		LRIG1
		TNFRSF10C
		HKDC1
		HMGB3P6
		HPGD
		ZBTB7C
		PSCA
		RHCG
		MAGED1
		MLPH
		IVL
		CUX2
		FAM3D
		PCSK9
		LFNG
		MCIDAS
		GPD1L
		SELENBP1
		DNAH5
		CLIC6
		SOX2
		CCDC8
		PARM1
		CENPF
		RP3-462E2.3
		ACKR3
		HYAL1
		PSTPIP2
		SLC22A3
		UCP2
		EYA2
		DTX4
		CERS4
		FER1L6
		DYRK1B
		S100A9
		CBFA2T3
		TMEM67
		ANKRD65
HDNDdown	94	C17orf103
		MCF2L
		KLHL13
		THEM6
		RMRP
		CXCL14
		SOGA1
		OBSL1
		PELI2
		BMF
		RDH10
		SLC2A5
		ZBED3
		PTPRS
		RP11-15H20.5,RP11-15H20.6,RP11-15H20.7
		PPP1R12B
		SLC16A14
		RAB40B
		BMP3
		HGD
		FAM46B
		CRYM
		CDON
		FITM2
		ZSCAN2
		APPL2
		AKAP6
		ALDH4A1,IFFO2,RP13-279N23.2,TAS1R2
		PRC1
		GSTA4
		SLC1A4
		CALML3
		MXD4
		CNTN1
		FZD2
		HS6ST1
		SLC6A6
		CTSE
		ADRA2A
		MINOS1P2
		RCSD1
		COL21A1
		ABCC5
		TMCC2
		CMTM4
		BCAS1
		CNTNAP2
		GPRC5C
		CPAMD8
		THBD
		HID1
		GPR85
		PPM1H
		DEPTOR
		SFTPA2
		DNAJB5
		EEPD1
		PGC
		REEP4
		CAT
		KLF15
		SAMD1
		FAXDC2
		MAN1C1
		ZNF488
		GPR125
		MYCL
		RGMA
		GAMT
		LDB1
		FRAT2
		SALL2
		MEGF9
		KITLG
		CDCA7
		FZD1
		RP11-434I12.3
		ENGASE
		HIP1
		CXXC5
		S100A8
		LZTS3
		NOTCH1
		ZMAT3
		STMN1
		ALPL
		RP11-367G18.1
		KCNQ1
		YPEL2
		PRSS1
		SFTPA1
		KLHL24
		WFS1
		CDIP1
HANDdown	634	KRT13,KRT15,KRT19
		MMS19
		CDK9,FPGS
		COBLL1
		PGM2
		NR3C2
		FAM63A
		PTPRK
		NBAS
		SH3RF2
		ARSI
		IQGAP3
		TACC2
		TKT
		DHCR24
		HSPB1
		CREB3L2
		PAQR7
		PFKP
		PDZK1IP1
		MYO1B
		MOB3A
		DIAPH3
		CIPC,RP11-463C8.4,TMEM63C
		IVNS1ABP
		CNN2
		SGPP2
		HSD17B2
		SULT1E1
		PLAU
		EPB41L4A
		WNK2
		FOSL2
		EHF
		AC096582.1,IGFBP3
		TPX2
		EPB41L4B
		GUCY1A3
		MITF
		NID1
		GYS1
		SLC11A2
		UGGT1
		FNBP1L
		PADI1
		SMC2
		IKBIP
		EXOC4
		IKZF2
		PADI3
		PKP1
		SMARCC1
		EPN3,SPATA20
		MYH14
		SYNE2
		KCNK6
		PHLDA3
		DSP
		DSC3
		NDST1
		MARCKS
		AGR3
		ASPM
		ATAD3A,ATAD3B,ATAD3C,VWA1
		B3GNT3
		FAM20A
		AXL
		SERPINH1
		ATP2C2
		LMNB1
		CKMT1B
		FADS2,FEN1
		SOX4
		PCDH1
		TNS3
		KRT80
		PLD2
		MSN
		LRRN1
		IGSF3
		ALOX15B
		KLHDC7A
		PROM2
		DUSP7
		MTMR1
		DERA
		VSTM2L
		SNX33
		NAT10
		DDIT4
		CLCA4
		GPI,PDCD2L,RP11-618P17.4
		FASN
		GPR116
		ELOVL5
		DARS
		FAM129A
		FAM105A
		PRSS12
		URB1
		INPP4B
		ACAD9
		TGM2
		PAPSS2
		MAP3K5
		NFATC4
		SH3BP2
		CYP2S1
		FAM198B
		RFWD2
		UTRN
		TCN1
		SDPR
		PHACTR3
		ANXA3
		ATP9A
		PDLIM1
		PYGL
		MTA3
		SAMD12
		P2RY6
		RIN3
		CFI
		ANLN
		IQCA1
		KRT4
		FAM57A
		C15orf52
		TMEM45A
		ADH1A,ADH1B,ADH1C
		AC093627.10
		PLAT
		AK4
		FBN2
		RP11-65J3.1
		PTPRF
		EGFR
		ITGB4
		RBBP9
		BOK
		CDK2AP1
		NDRG1
		SERPINB10,SERPINB2
		GBE1
		ANXA8L1
		FBLIM1
		AFAP1
		ARL4D
		CAPN2
		ZFP36L1
		KRT7,KRT86
		ALDH18A1
		COL15A1
		MAOA
		C2orf54
		BDKRB1,BDKRB2,RP11-404P21.8
		ATP1B1
		EMP2
		SRSF6
		ERBB2
		PLEKHG4
		ARHGEF28
		SDC1
		RIN2
		SLC15A4
		CDK1
		B3GNT7
		CDH1
		TRIM2
		VWA8
		IQGAP1
		SLC37A2
		ADH5
		STEAP3
		AGPAT2
		SLC2A6
		LIMCH1
		GPR111,GPR115
		ZHX2
		SERPINB6
		PLXNA1
		SORT1
		PLIN2
		SMARCA4
		WNT7A
		H6PD
		STARD13
		IPO8
		PCDH7
		C8orf4
		AKAP12
		IL20RB,NCK1
		SPDEF
		ALCAM
		IL24
		CRAMP1L,HN1L,LA16c-431H6.6
		TRIM29
		TMC5
		PXDN
		UGT1A1,UGT1A10,UGT1A3,UGT1A4,UGT1A6,UGT1A7,UGT1A8,UGT1A9
		RP11-302F12.1
		TMEM173
		GLUL
		PPAP2C
		DBNDD1
		RRM2
		TBL1XR1
		TOX3
		PWP2
		TRPV4
		DNAH11
		CTDSPL,VILL
		EHD2,GLTSCR2
		LARS
		RBBP8
		GJB2
		GALNT5
		PLXNB1
		FYB
		SPTBN1
		IRS1
		F2R
		RAI14
		CYP1A1
		EBPL
		C2,CFB
		TNS4
		CAPN1
		FAT2
		CATSPERB,TC2N
		LTBP1
		AEBP1
		ZMYND8
		VSNL1
		SYTL2
		SRGAP1
		CTAGE5,MIA2,RP11-407N17.3
		CDC42EP5
		HCAR1,HCAR2,HCAR3
		LINC00370
		LRRC40
		EHMT2
		TLR1,TLR6
		THBS2
		DSCR8,KCNJ15
		FGFR3
		CCNG2
		MAPK13
		MTHFD1L
		SCD5
		PRG2,RP11-872D17.8,SLC43A3
		CXCL1
		TRPC6
		TMEM131
		DSG2
		AEBP2
		TANC1
		MON2
		PAPPA
		RAPGEFL1
		VARS
		CTDSP1
		NEBL
		MACC1
		PRKCD
		MRPL15
		FBXO16,ZNF395
		DSC2
		LPXN
		TRIM32
		PTCHD4
		CEA,CEACAM5,CEACAM6
		STRA6
		LRMP
		CYP51A1,LRRD1
		MCC
		ATP2B4
		WISP1
		LINC00963,RP11-492E3.51
		ABO,RP11-430N14.4
		PRKAA1,TTC33
		ALDH1L2
		CAMK1D
		BZW2
		CROT
		FTSJ1
		COA7
		STON2
		REPS1
		AHCYL1
		EPB41L1
		MSH2
		CELF2
		FKBP9L,RP11-310H4.6
		AHNAK
		SRC
		SPON2
		MTR
		DSG3
		DLG3
		ABCC4
		VGLL1
		RBPMS
		C16orf62
		RNF20
		ATP1A1
		SDC3
		ADORA2B
		BRD9,ZDHHC11,ZDHHC11B
		NKX1-2
		PHEX
		SH3PXD2A
		SPINK5
		TFPI
		PRRX1
		FAM83H
		ZSCAN31
		PFKL
		AL603965.1,ANXA8L2
		AURKB
		DGKA
		PCCA
		LTBP2
		YLPM1
		ZNF185
		ABCA8
		CTB-50L17.14,LRG1,PLIN5
		FLRT3
		AKR1B10,AKR1B15
		LMO3
		CARD6
		SLC39A8
		RBMS3
		IL4R
		PRSS22
		ALDH1A3
		EDARADD
		ACAD10,ALDH2,RP11-162P23.2
		ILVBL
		ANXA6
		REL
		PDGFRB
		LRIG3
		RP11-2L8.1,RP11-91K9.1
		TEAD2
		MYADML2,PYCR1
		ST6GALNAC2
		SHANK2
		NDRG2
		MYOF
		CHL1
		NTM
		IL33
		GALE
		IGSF9
		NCCRP1
		KLHDC8B
		SULF1
		STOM
		LAMB2
		C5
		PLEKHG3
		PTGFRN
		ALS2CL
		IL1A
		TNFAIP2
		EFNA1
		AMOTL1
		FERMT1
		TOMM40L
		KLK10
		PPP1R3B
		COL5A2
		FHL2
		ARHGEF17
		TANC2
		VIM
		PGM1
		CPD
		CXCL5
		ITGAV
		TPM2
		ITGA9
		SERPINB13
		CSF3
		PTK7
		LRBA
		NTN4
		ZNF827
		GCNT3
		SLC38A9
		KIAA1244
		C20orf194
		LDHA
		LCP1
		SCD
		NYNRIN
		KIRREL
		POLR1A
		TMPRSS4
		ANTXR1
		CXCL6
		HS6ST2
		GM2A
		AL591684.1,ANXA8,FAM25G
		KYNU
		PGLYRP3,PGLYRP4
		COL6A3
		TPCN2
		CCL20
		CLDN8
		RP11-516A11.1
		ZNF710
		CTPS2
		WNT5A
		MUC21
		SLC9A8
		SEMA4A
		TBC1D2
		CCBE1
		XKRX
		PTGS2
		ADH5P4
		SMARCAD1
		IRAK3
		TMTC4
		FNDC3B
		ADAM10
		GALC
		GNA15
		CLDN1
		NAV2
		ANK3
		ABCC1
		KRT5
		TGFBR1
		CGN
		CDH26
		IL1B
		LAD1,TNNT2
		GSDMC
		NUP205
		BMPR1B
		CDC42
		PLEKHG1
		CRIM1
		FLNB
		PTPRU
		CALD1
		PRSS8
		UBE2Q2
		ADSS
		WNT4
		TGFB1I1
		ARRB1
		FKBP5
		HDGF
		CD24P4
		PFKFB3
		LCN2
		TOP2B
		ST3GAL5
		DDR2
		CDH6
		GPR87
		LRRC16A
		COL5A1
		GPR157
		DUOX2,DUOXA1
		LY6D
		SORBS3
		ARHGAP24
		RHOV
		GPRIN2
		DDR1
		CLCA2
		LAMA4
		AC127496.1,CHMP6
		CPA4
		KIF22
		SREBF1
		SDK2
		RBM3
		F3
		ACTBL2
		SUCLG2
		SFN
		TNS1
		MUC20
		ALDH3B1
		KIAA0408,SOGA3
		SYNPO
		MS4A15
		CLIC5
		TMEM119
		ITGB8
		CCNJL
		ACTN1
		PAPD4
		AKR1A1
		AJUBA,HAUS4,RP11-298I3.5
		NKX2-1,SFTA3
		ZXDB
		PROS1
		RPH3AL
		GPC6
		SLC19A1
		FUT2
		PFKM
		CBLC
		SLC4A7
		NMD3
		BCAT1
		CDH11
		C10orf10
		DOCK7
		AHNAK2
		DCTN1,RP11-287D1.3,SLC4A5
		ADSSL1
		VAV2
		GPR162,LEPREL2
		GOLGA6L5P,RP11-182J1.12,UBE2Q2P1
		ACOX2
		GREM1
		KRBA1
		ANXA4
		ARFGAP2,PACSIN3
		C8orf34
		CDC20B
		NOTCH3
		SULT2B1
		ATP2A2
		GGT6
		MUC4
		C1orf116
		PLS3
		EVA1C
		FBN1
		TTK
		FBXO32
		SEMA4B
		TMEM63B
		EPHB2
		SLC4A11
		ACAP1,KCTD11
		ALDH7A1P1
		SNAI2
		ARID1B
		ABCA12
		MTUS1
		KCNN4
		COL27A1
		PLOD2
		HNRNPU
		SESTD1
		TMEM168
		FLII
		SLC4A4
		SLC6A14
		DHRS3
		SLC38A7
		SERPINB3,SERPINB4
		CCDC71
		SLITRK6
		LPCAT1
		SYT8,TNNI2
		VPS13D
		GYG2
		AOX1
		COL1A2
		KRT6A
		CP
		ZNF292
		AMIGO2
		EEA1
		DAPK1
		VAV3
		TSPAN14
		IL1R1
		SUCLG2P2
		ATP10B
		CYP24A1
		ARHGAP22
		CYP4X1,CYP4Z1
		LAMC1
		CA12
		PPP4R1
		GS1-44D20.1
		SEMA4C
		COL8A1
		ZNF629
		CDRT1,RP11-385D13.1,TRIM16
		SEMA3C
		TLDC1
		TP63
		ANGPT1
		CYP4B1
		ANXA11
		COL12A1
		IVD
		SLC2A1
		ABLIM1
		GPR110
		STK39
		SMARCA1
		TRIM47
		CD109
		C3,TNFSF14
		KRT23
		FAM13A
		DHRS9
		LINC00519
		ST6GALNAC1
		FANCD2
		FGFBP1
		MYADM
		TRIP11
		DUOX1
		ARNT2
		ECT2
		OSBPL5
		ACSS2
		PGK1
		ZNHIT6
		LDHAP4
		SLC7A2
		MYB
		FAM83A
		MICAL2,MICALCL
		CTSC
		H2AFY
		ITGA4
		ARHGDIB
		XPR1

## Sheet: Fig1F NDHDUp_HDHAdown 
Names	total	elements
NDHDUp and HDHAdown	245	ABHD13,TNFSF13B
		AC015688.3,KSR1,LGALS9
		AC093063.2,AC093063.3,LGALS17A		Figure 1F		Figure 1. Human host gene expression profiles following HPAI H5N1 infection and apocynin treatment. (D - H) The number and overlap of genes in each pairwise comparison is illustrated by Venn diagrams.
		ACSL5
		ADAM28
		ADAM8
		ADAMTS9
		ADAMTSL3
		ADCY4,RIPK3,RP11-934B9.3
		ADPRHL2
		AKAP2,PALM2,PALM2-AKAP2
		AP5B1
		ARAP2
		ATP10A
		AXL
		B3GNT3
		BAK1
		BAK1P1
		BATF2
		BCAR3
		BLID
		BLOC1S6,RP11-96O20.4,SQRDL
		BLZF1
		BRIP1
		BST2
		BTC
		BTN3A1,BTN3A2,BTN3A3
		C12orf43,OASL
		C15orf48
		C1orf74,IRF6
		C2orf66,PGAP1
		C6orf229,FAM65B
		CAMK2D
		CAPG
		CARD11
		CARD16,CARD17,CASP1
		CASP10
		CASP4
		CCDC109B
		CCL2
		CCL5
		CCL7
		CCNA1
		CCND1
		CD38
		CD40
		CD47
		CD7,SECTM1
		CD82
		CDCP1
		CFLAR
		CH25H
		CLDN4
		CLEC2B
		COL8A1
		CTNNBL1
		CTSO
		CTSS
		CX3CL1
		CXCL16
		CXCL5
		CYP1B1
		CYP2J2
		DDX58
		DDX60
		DDX60L
		EDN1
		EHD4,SPTBN5
		EIF4E3
		ELOVL6
		ELOVL7
		EMP1
		ENDOD1
		EPS8L1
		EPSTI1
		ETS1
		ETS2
		FAM135A
		FAM149A,TLR3
		FBXO39,XAF1
		FBXO6
		FBXW10,TRIM16L
		FERMT1
		FGD2
		FGFBP1
		FNDC3A
		FRMD3
		G0S2
		GALNT12
		GALNT3
		GBP1,GBP2,GBP4,GBP7
		GBP3
		GBP5
		GBP6
		GCH1
		GIMAP2
		GLRX
		GMPR
		GNB4
		GSDMB
		HCAR1,HCAR2,HCAR3
		HDAC9
		HERC6
		HK2
		HLA-DOB,TAP2
		HMSD,SERPINB8
		HNF4G
		IDO1
		IFI16
		IFI27,IFI27L1
		IFI35
		IFIH1
		IFNB1
		IL15RA
		IL1A
		IL1RN
		IL22RA1
		IL2RG
		IL6
		IL8
		IRAK2
		ISG20
		ITGA2
		JADE2
		JAK2
		KDM7A
		KIAA1217
		KLF6
		KRT6B
		LAMA1
		LAP3
		LDLR
		LIPG
		LMO2
		MIR4645,RP11-420G6.4
		MMP13
		MST1R
		MUC15
		MX2
		MYC
		MYD88
		MYL12A
		NBN
		NFASC
		NMI
		NRP1
		NT5C3AP1
		NT5E
		NUB1
		NUPR1
		OPTN
		OR56B1,TRIM22
		PARP12
		PARP14
		PARP3
		PARP8
		PDCD1LG2
		PDZD2
		PI4K2B
		PIK3AP1
		PLAUR
		PLSCR1
		PLXNA2
		PML
		PNPT1
		PTPRR
		RAB27B
		RAPGEF5
		RARRES3
		RASGRP3
		RASSF2
		RBMS2P1
		RCAN1
		RET
		RHBDF2
		RIMS2
		RNF213
		RP11-400K9.4
		RP11-483P21.2
		RP11-757G1.6
		RTP4
		SAMD4A
		SAMD9,SAMD9L
		SAMHD1
		SCEL
		SCIN
		SEMA3A
		SEMA7A
		SERPINB1
		SERPINB10,SERPINB2
		SERPING1
		SH3KBP1
		SIDT1
		SLC16A1
		SLC16A4
		SLC18B1
		SLC43A1,TIMM10,UBE2L6
		SLC8A1
		SP6
		SPATS2L
		SPTLC2
		SRPX2
		ST14
		STARD4
		STARD5
		STAT2
		STAT5A
		STYK1
		SUMO1P2
		TAP1
		TENM4
		TGM2
		TICAM1
		TLR2
		TMCC3
		TMEM106A
		TMEM171
		TMEM173
		TMEM27
		TMEM92
		TMTC1
		TNFAIP3
		TNFAIP6
		TNFAIP8
		TOR1B
		TRAF1
		TRIM31
		TRIM38
		TSKU
		TTC39B
		TTLL11
		TXNIP
		UAP1
		UBA6
		UBA7
		UNC93B1
		USP15
		VAMP5
		VEGFC
		WARS
		WDFY1
		XDH
		XRN1
		ZNF618
		ZNFX1
NDHDUp	378	ELMO2
		HLA-A,HLA-F,HLA-G
		PTN
		APBB2
		RNF122
		PANX1
		IER2
		AC010642.1,CTD-3138B18.4,ZNF544,ZNF8
		MALT1
		IGF2BP3
		KBTBD8
		C17orf67
		GPR180
		IRF1
		PTK2B
		SYNPO2
		BBC3
		NR4A2
		RAB8B
		C9orf47,S1PR3
		SNORD3B-2
		CCL22
		CMPK2
		AKAP7
		KIAA1033
		RGS16
		MICA,MICB
		ARL14
		LUCAT1,RP11-213H15.4
		EPHA2
		ZMYND15
		DCP1A
		ATF3
		ANKRD10
		KRT39
		CHMP5
		SLFN12
		SERPINB9
		RP11-277L2.4,RP11-353N4.3,RP11-353N4.4,RP11-353N4.6,RP11-353N4.7,RP11-353N4.8
		ARL5B
		GRB7
		HLA-E
		FRS2
		ST8SIA4
		HBEGF
		PLSCR2
		OTUD4
		DTX3L
		PPM1K
		DYNLT1
		HESX1
		MAFK
		DUSP5
		TNFSF15
		RP11-416I2.1
		IMMP1L
		EDNRA
		SNX6
		BAMBI
		MT3
		CASP8
		NRP2
		HAL
		DAPP1
		HIST1H2BJ
		GCA
		VSIG10L
		RBMS2
		CXCL11
		PKIB
		TCF4
		HLA-B,HLA-C
		EGR1
		RIPK2
		RP11-274E7.2
		ZFP36L2
		PTPRH
		HIST2H2BF,HIST2H3D
		ARID5A
		ZBTB43
		KLF4
		RP11-532F6.3
		RBBP6
		C6orf62
		ZC3HAV1
		CDKN2D
		SOX9
		OAS3
		ZNF107
		OAS1
		KLKP1
		FANCA
		MAP3K8
		ASAP1
		IFITM1,IFITM2
		IL23A
		EGR2
		CLDN23
		RGS20
		SDC4
		RNF19B
		SP100,SP140,SP140L
		IRF7
		LAP3P2
		RHEBL1
		HELZ2
		ETV7
		TRIM26
		SPP1
		KRT36
		DDX52
		DNAJA1
		IFNGR2
		DUSP1
		GLIPR2
		AC009948.5
		TRIM56
		TSPAN33
		ELF1
		EPHX4
		FOXN2
		CD83
		PARP4
		38231
		SMCHD1
		IL15
		BMP2
		MRGBP,OGFR
		SST
		LST1
		EREG
		RP11-181C21.4
		TRIM69
		PODXL
		RND3
		HIST2H2AB,HIST2H2BE
		SRGN
		TRIB1
		ARHGAP26
		RP11-196G18.22
		C4orf33
		TRANK1
		DNAJA1P3
		CSRNP1
		MRPL17
		TRIM14
		RP13-347D8.1
		AC139100.2
		RP11-38L15.3
		NR4A3
		RP2
		SOCS3
		ZC3H12C
		RNF114,SNAI1
		THEMIS2
		ICAM2
		RALB
		AMOTL2
		MATN4
		CSAG1
		CCND3
		STAT1
		IFIT1,IFIT5
		GTPBP2
		KRT16P2,KRT17P1
		ITIH4,MUSTN1,RP5-966M1.6,TMEM110,TMEM110-MUSTN1
		SPRED3
		PTGER4
		GADD45B
		ISG15
		GPBP1
		FAM84B
		SLC25A30
		RP11-439L18.1,RP11-439L18.2
		FP15737,SLC25A37
		CNEP1R1
		KIAA0040
		ARHGAP20
		CD34
		RGS2
		HSH2D,RAB8A
		SLC25A25
		PHACTR4
		COL9A3
		MDGA1
		EIF2AK2
		PARP15
		PPP1R15A
		C1QTNF9,RP11-307N16.6,SPATA13
		MAN1A1
		C19orf66
		LATS2
		PAPD5
		NT5C3A
		SAP130
		FMR1
		ENTPD6
		BCAT2,HSD17B14,PLEKHA4
		CCNL1
		HDX
		DUSP6
		POMP
		IFIT1B,IFIT2,IFIT3
		BMPR2
		B3GALNT1
		CBX4
		SP110
		IFI6
		LGMN
		HIVEP2
		CPEB2
		SLC2A12
		NOD1
		PCGF5
		TRIM21
		NLRC5
		RP11-127H5.1,ZFPM2
		LRCH2
		LIFR
		CXCL10,CXCL9
		FXYD5
		NKX3-1
		NR4A1
		ARRDC3
		CACNA1A
		FAM46A
		HOMER1
		ANKFY1
		CLEC7A
		FOS
		MYCBP2
		JUNB
		GPRIN1
		AC012363.4,EPB41L5
		RBM11
		HRASLS2
		OAS2
		MSX1
		METRNL
		SCARA3
		PPP2R2A
		RIPK1
		PRR15
		CAPRIN2
		PARP10
		SCLT1
		SCARB2
		CMTR1
		PCDH10
		TBX3
		C15orf39
		PMAIP1
		IER5
		GPR113
		BHLHE40
		MAP2
		AC116407.1
		RP11-467L13.5
		ID2
		C21orf91
		ZFYVE26
		PHLDA2
		ADAR
		LYPD5
		LINC00869,RP11-403I13.10,RP11-403I13.8
		SLC15A3
		IFNLR1
		CAB39
		HIST1H2BK
		CYLD
		IRF2
		PDE4B
		PRPH
		MFSD12
		MAFB
		PCDH17
		GCNT4
		SLITRK2
		FYTTD1
		HIST1H3PS1
		HERC5
		ARC
		VCAM1
		SLC1A3
		SMTNL1
		DGKZ,MDK
		MKNK1,MOB3C
		FAM122C
		RSAD2
		MX1
		MIR202HG
		ZCCHC2
		NT5C2
		OAF
		TMEM219
		TMEM229B
		DRAP1
		NFKBIE
		RNU11,RP11-442N24__B.1
		LSR
		LY6E
		GCG
		IMPA1
		N4BP1
		CCDC71L
		SLC25A28
		HAPLN3
		GUK1
		ANKIB1
		AGPAT5
		UPP1
		RABGAP1L
		ANKRD33B
		SPRY4
		RNF149
		NUAK2
		CNP
		NOV
		CD164
		SLFN5
		MUC13
		DDO
		OVOL1
		TDRD7
		CDKL5
		MAK
		KPTN,NAPA,SLC8A2
		TLE4
		TLK2
		SETX
		HBE1,HBG2,OR51B5
		GPT2
		AGBL2
		CEACAM1
		ATRIP,TREX1
		HES4
		KLF10
		NCOA7
		PRX,SERTAD1
		ERRFI1
		CANT1,LGALS3BP
		GSDMD
		ARHGEF19
		PPA1
		HMGA1
		GEM
		TRAFD1
		PARP9
		TOMM7
		TRIM25
		AC008592.4
		MAP2K3
		RND1
		ITPRIP
		NUDCD1
		CD274
		TRIM36
		RPS6KC1
		PHF11
		MT2P1
		ARHGAP27
		TRIM5
		KCNS3
		IL7
		HIST1H1E,HIST1H2AC,HIST1H2BD,HIST1H2BE
		IFI44,IFI44L
		KAT2B
		RYBP
		KRT75
		PATL1
		FRMD4B
		PNP
		BCL2L14
		MEF2C
		IGFL1
		RP11-799D4.4
		TOP1
		AGPAT9
HDHAdown	520	ANKRD45
		FSTL1
		COBLL1
		TNIP3
		ACTR3
		C1orf106
		ITGA5
		KPNA7
		AC005795.1
		PFKP
		MYO1B
		ZPLD1
		PVRL1
		PLAU
		EPB41L4A
		ADCY7
		EHF
		ANXA1
		TPI1P1
		SERPINB5
		HMGB3
		SOD2
		PKP1
		FHL3
		KCNK6
		PHLDA3
		DSP
		NDST1
		MET
		TTC37
		SOX4
		TNS3
		MSN
		RHOF
		DUSP7
		VSTM2L
		GJA1
		GPR116
		DARS
		RABGGTA
		MAP3K5
		PHACTR3
		ANXA3
		MAML2
		SMAD3
		C15orf52
		TSSC1
		IFNL1
		TMEM45A
		RFTN1
		ITGB4
		DCBLD2
		DPP4
		DHRS7
		FBLIM1
		MYH16
		KRT7,KRT86
		ZNF385B
		MAOA
		GYPC
		TPM3
		RIN2
		OSMR
		B3GNT7
		ADH5
		CSF1
		TNFSF10
		PLXNA1
		ATOH8
		TIPARP
		SYT12
		PCDH7
		SLC2A3
		C8orf4
		TMEM156
		IL20RB,NCK1
		SBNO2
		IL24
		TRAM1
		TRIM29
		ATP11C
		IDH2
		PTRF
		DNAH11
		ASS1
		RP11-490H24.5
		AC098614.2
		GALNT5
		SPTBN1
		FYB
		B4GALT1
		IRS1
		RAI14
		LRRC8A
		CYP1A1
		GNAI3,GPR61
		RNF145
		C2,CFB
		CAPN1
		FAT2
		ZMYND8
		VSNL1
		CTAGE5,MIA2,RP11-407N17.3
		ARHGEF2
		PHLDA1
		PIGR
		ACOT7
		NRIP1
		ERO1L
		TLR1,TLR6
		ACP2
		ZNF467
		VTCN1
		PAPPA
		BIRC2,BIRC3
		PRKCD
		DSC2
		LPXN
		CEA,CEACAM5,CEACAM6
		CYP51A1,LRRD1
		ITGB7,RARG
		ABO,RP11-430N14.4
		CCR3
		ANKLE2
		LIPH
		AGTRAP
		CROT
		STON2
		AHNAK
		RP11-312J18.5
		C16orf62
		SH3PXD2A
		GSTA1,GSTA2,GSTA3,GSTA5
		SPINK5
		FAM83H
		PFKL
		AL603965.1,ANXA8L2
		ASAP2
		LAMB3
		AKR1B10,AKR1B15
		MSNP1
		MPZL2,MPZL3
		CARD6
		AC093391.2
		PRSS22
		LRIG3
		TEAD2
		LIMA1
		MYOF
		CHL1
		MARVELD1
		INF2
		STC1
		NCCRP1
		STOM
		PGAM1
		AIM1
		BNIP3P1
		PLEKHG3
		FRMD6
		EFNA1
		CNDP2
		UNC13D
		VLDLR
		ITGB6
		PPP1R3B
		FHL2
		PGM1
		SERPINB13
		CSF3
		NTN4
		LDHA
		SCD
		NYNRIN
		OSBPL3
		TMPRSS4
		CAPN3,GANC
		KYNU
		CD2AP
		CCL20
		AC011897.1,FAM84A
		RP11-516A11.1
		ARHGAP25
		ZNF710
		WNT5A
		PTGS2
		CAP1
		OLR1
		IRAK3
		GNA15
		NAV2
		VEZT
		GSDMC
		FAM129B
		ITGA6
		FLNB
		NEURL3
		ICAM1,ICAM4,ICAM5
		RASSF9
		ODF2L
		FKBP5
		SMS
		KIAA0368
		CDH6
		STRN3
		NDFIP2
		FLI1
		DUOX2,DUOXA1
		RHOV
		MXRA5
		SFN
		TNS1
		ACOT9
		RRBP1
		PDE4D
		CD9
		ITGB8
		THSD1,VPS36
		PAPD4
		TMC6
		ADRB2
		IL36G
		RAB25
		STAT6
		MME
		NEDD1
		TMEM40
		GREM1
		MUC4
		MALL
		S100A16
		PLS3
		SEMA4B
		DYNC1I2
		ACAP1,KCTD11
		PLOD2
		ZBP1
		SLC6A14
		DHRS3
		ALDOA
		SERPINB3,SERPINB4
		MDFI
		SLITRK6
		KRT6A
		HEG1
		CYP4X1,CYP4Z1
		PPP4R1
		GS1-44D20.1
		RAP2B
		IGFBP5
		PVRL2
		TLDC1
		ANGPT1
		SLC2A1
		GPR110
		SMARCA1
		HMGA2
		TRIM47
		CD109
		FAM13A
		ARHGEF40
		DHRS9
		DTX4
		FER1L6
		BNC1
		CAV1,CAV2
		ECT2
		SLC7A2
		FAM83A
		XPR1
		ITGA4
		KRT13,KRT15,KRT19
		CDK18
		ANXA2
		CDH3
		MICAL1,ZBTB24
		PSMA4
		STK10
		PTPRK
		PAQR7
		CNN2
		SGPP2
		KDR
		FOSL2
		AC096582.1,IGFBP3
		SLC12A7
		ITGA3,PDK2
		MOV10
		NKAIN1
		IKZF2
		TMBIM1
		MARCKS
		ACE2,PIR
		SERPINH1
		PCDH1
		CD276
		PLD2
		ALOX15B
		ANGPTL4
		DDIT4
		LGALS7
		CLCA4
		TPM4
		LYN
		INPP4B
		AFAP1L2
		INHBA
		KLF7
		GSTO1,GSTO2
		SH3BP2
		ACP5
		SDPR
		ATP9A
		PYGL
		PDLIM1
		XPNPEP1
		P2RY6
		CFI
		DIP2B
		PLAT
		AK4
		EGFR
		CDK2AP1
		NDRG1
		GBE1
		ANXA8L1
		DENND1B
		AFAP1
		ZFP36L1
		CAPN2
		DAB2IP
		LAMB1,LAMB4
		ARHGEF28
		SDC1
		ALDH3A1
		CDH1
		IQGAP1
		GPR111,GPR115
		WNT7A
		RPS6KA4
		SSH1
		AKAP12
		SPDEF
		FGF2
		UGT1A1,UGT1A10,UGT1A3,UGT1A4,UGT1A6,UGT1A7,UGT1A8,UGT1A9
		WNT10A
		CORO1A
		TBL1XR1
		RRM2
		CTDSPL,VILL
		GJB2
		LPCAT4
		THBS1
		BCL2L1
		TNS4
		TNFRSF21
		SRGAP1
		CDC42EP5
		SLC16A3
		LINC00370
		FA2H,MLKL
		THBS2
		DSCR8,KCNJ15
		PRSS23
		PRG2,RP11-872D17.8,SLC43A3
		CXCL1
		CTDSP1
		IKBKE
		MACC1
		TRIM32
		WISP1
		ATP2B4
		TGFA
		IBTK
		TNFRSF14
		KRTAP2-3
		DST
		FSIP2
		SAA1
		SRC
		FXYD2,FXYD6,FXYD6-FXYD2
		GNG11
		NABP1
		DSG3
		ADTRP
		SLAMF7
		CLIC1,DDAH2
		BRD9,ZDHHC11,ZDHHC11B
		C1R,C1RL
		COL17A1
		PLEKHA2
		IL7R
		GAS1
		DGKA
		ENO1
		C12orf74,PLEKHG7
		YLPM1
		FMO2
		ZNF185
		FLRT3
		LMO3
		SOCS2
		CFH,CFHR1,CFHR2
		STS
		DOCK5
		IL4R
		ALDH1A3
		EDARADD
		TM4SF1
		MIR205HG
		IL33
		NCALD
		PTGFRN
		PNLIPRP3
		ALS2CL
		ACSL4,KCNE1L
		OXSR1
		TNFAIP2
		KLK10
		ADAM17
		GPD2
		ATP12A
		TPM2
		HNRNPLL
		TANGO6
		FSTL3
		KIRREL
		UGP2
		CDC42EP2,POLA2
		AL591684.1,ANXA8,FAM25G
		COL6A3
		CUEDC1
		LAMP3,MCF2L2
		TJP2
		MUC21
		SLC9A8
		RP11-887P2.3
		TBC1D2
		FNDC3B
		CLDN1
		AIM2
		BCL3
		KRT5
		CGN
		IL1B
		LAD1,TNNT2
		NUP205
		CALD1
		PRSS8
		ADSS
		TGFB1I1
		CD24P4
		PKP3
		ST3GAL5
		RSPO3
		DDR2
		GPR87
		LRRC16A
		PLAC8
		TRPC4AP
		SORBS3
		SREBF1
		F3
		SUCLG2
		SYNPO
		ACTN1
		MREG,PECR
		ZXDB
		HMGB3P6
		CHN1
		DOCK7
		AHNAK2
		LPAR1
		PDIA4
		ANXA4
		TTC9
		C1orf116
		EVA1C
		EPHB2
		KCNN4
		FLII
		SLC4A4
		GPR39
		SH2D5
		FGD6
		CP
		AMIGO2
		IL1R1
		FLJ20373,MAP4K4
		ATP10B
		CYP24A1
		MISP
		PYCARD
		CDRT1,RP11-385D13.1,TRIM16
		SEMA3C
		VAV1
		TP63
		ANXA11
		C1QTNF1
		RBMS1
		MIR210HG
		C3,TNFSF14
		NYAP2
		KRT23
		ARNTL2,STK38L
		ASB2
		ST6GALNAC1
		CKAP4
		MYADM
		SPOCD1
		EFCAB13,ITGB3
		CSF2
		ARNT2
		ITPR3
		PGK1
		LDHAP4
		CTD-2349B8.1,ITPRIPL2,SYT17
		PLXNA3
		MICAL2,MICALCL
		CTSC

## Sheet: Fig1G NDHDUp_HDHADown_NDHAUp
Names	total	elements
HDHA_Down and NDHA_Up and NDHD_Up	55	CCNA1
		FBXO39,XAF1
		AC015688.3,KSR1,LGALS9
		PNPT1
		CD38
		GMPR
		TAP1	Figure 1G
		RET		Figure 1. Human host gene expression profiles following HPAI H5N1 infection and apocynin treatment. (D - H) The number and overlap of genes in each pairwise comparison is illustrated by Venn diagrams.
		PARP14
		IFI27,IFI27L1
		ATP10A
		AC093063.2,AC093063.3,LGALS17A
		WARS
		LMO2
		DDX60
		HERC6
		C12orf43,OASL
		SLC43A1,TIMM10,UBE2L6
		CD7,SECTM1
		IL15RA
		EPSTI1
		TNFAIP3
		TOR1B
		MX2
		RNF213
		IDO1
		MYD88
		PML
		BATF2
		PARP12
		BST2
		BTC
		SAMHD1
		PLSCR1
		CX3CL1
		ISG20
		IL22RA1
		RASGRP3
		RTP4
		IFI35
		NMI
		STAT2
		DDX60L
		DDX58
		RIMS2
		LAP3
		IFIH1
		NT5C3AP1
		ZNFX1
		FBXO6
		IFNB1
		SAMD9,SAMD9L
		PLAUR
		CYP2J2
		HLA-DOB,TAP2
HDHA_Down and NDHD_Up	190	SAMD4A
		XDH
		C6orf229,FAM65B
		EDN1
		NBN
		PTPRR
		GALNT3
		HMSD,SERPINB8
		FRMD3
		SIDT1
		STYK1
		TICAM1
		MMP13
		C15orf48
		TMCC3
		CTNNBL1
		BAK1
		NRP1
		TGM2
		CLDN4
		TENM4
		BTN3A1,BTN3A2,BTN3A3
		SP6
		SLC8A1
		CARD11
		SUMO1P2
		STARD5
		SERPINB10,SERPINB2
		MYL12A
		CASP10
		TRIM31
		UBA7
		SEMA3A
		CLEC2B
		RARRES3
		CD82
		SCIN
		SERPING1
		ADAMTS9
		TMEM92
		CAMK2D
		CD40
		PIK3AP1
		HCAR1,HCAR2,HCAR3
		ETS2
		FAM135A
		NUPR1
		TTLL11
		CCL7
		OR56B1,TRIM22
		GNB4
		STAT5A
		HDAC9
		C2orf66,PGAP1
		ELOVL7
		KLF6
		MUC15
		EMP1
		TMEM171
		IFI16
		CCDC109B
		FBXW10,TRIM16L
		TNFAIP6
		EPS8L1
		BLID
		KIAA1217
		RAB27B
		CTSS
		BLOC1S6,RP11-96O20.4,SQRDL
		IL1A
		SH3KBP1
		LDLR
		VEGFC
		IL8
		RCAN1
		JAK2
		CAPG
		RP11-757G1.6
		NT5E
		GALNT12
		CCND1
		HNF4G
		SEMA7A
		NUB1
		GCH1
		SPATS2L
		TMEM106A
		ACSL5
		TMEM27
		BCAR3
		G0S2
		LAMA1
		ITGA2
		SCEL
		MYC
		RP11-483P21.2
		WDFY1
		CCL2
		TXNIP
		COL8A1
		IL6
		PARP8
		FGD2
		FGFBP1
		ZNF618
		MST1R
		GIMAP2
		MIR4645,RP11-420G6.4
		B3GNT3
		AXL
		PLXNA2
		KDM7A
		NFASC
		USP15
		RP11-400K9.4
		OPTN
		IRAK2
		TSKU
		BRIP1
		ADAM28
		SPTLC2
		SRPX2
		UBA6
		SERPINB1
		AP5B1
		GBP1,GBP2,GBP4,GBP7
		TTC39B
		TMEM173
		ENDOD1
		FNDC3A
		HK2
		LIPG
		ELOVL6
		RASSF2
		ARAP2
		STARD4
		TNFAIP8
		JADE2
		VAMP5
		GBP6
		SLC16A4
		TRIM38
		ETS1
		GSDMB
		PI4K2B
		TRAF1
		PDZD2
		GLRX
		ST14
		RHBDF2
		XRN1
		EIF4E3
		IL1RN
		C1orf74,IRF6
		EHD4,SPTBN5
		GBP3
		CCL5
		ADAM8
		RAPGEF5
		FERMT1
		CXCL5
		PARP3
		CFLAR
		CD47
		UNC93B1
		CDCP1
		BLZF1
		PDCD1LG2
		ADCY4,RIPK3,RP11-934B9.3
		CARD16,CARD17,CASP1
		KRT6B
		CTSO
		AKAP2,PALM2,PALM2-AKAP2
		ADPRHL2
		GBP5
		TLR2
		RBMS2P1
		CASP4
		TMTC1
		UAP1
		CXCL16
		ADAMTSL3
		SLC16A1
		SLC18B1
		CH25H
		CYP1B1
		BAK1P1
		FAM149A,TLR3
		ABHD13,TNFSF13B
		IL2RG
NDHA_Up and NDHD_Up	192	RNF122
		IER2
		AC010642.1,CTD-3138B18.4,ZNF544,ZNF8
		KBTBD8
		GPR180
		IRF1
		BBC3
		NR4A2
		C9orf47,S1PR3
		SNORD3B-2
		CMPK2
		RGS16
		ARL14
		LUCAT1,RP11-213H15.4
		EPHA2
		ZMYND15
		DCP1A
		ATF3
		ANKRD10
		SERPINB9
		RP11-277L2.4,RP11-353N4.3,RP11-353N4.4,RP11-353N4.6,RP11-353N4.7,RP11-353N4.8
		ARL5B
		GRB7
		HLA-E
		HBEGF
		PLSCR2
		DTX3L
		PPM1K
		MAFK
		DUSP5
		BAMBI
		CASP8
		DAPP1
		HIST1H2BJ
		VSIG10L
		PKIB
		EGR1
		HIST2H2BF,HIST2H3D
		ZBTB43
		KLF4
		RP11-532F6.3
		RBBP6
		ZC3HAV1
		CDKN2D
		SOX9
		OAS3
		OAS1
		KLKP1
		MAP3K8
		IFITM1,IFITM2
		EGR2
		SP100,SP140,SP140L
		IRF7
		LAP3P2
		RHEBL1
		HELZ2
		ETV7
		TRIM26
		KRT36
		DNAJA1
		GLIPR2
		TSPAN33
		CD83
		MRGBP,OGFR
		SST
		EREG
		TRIM69
		PODXL
		HIST2H2AB,HIST2H2BE
		TRIB1
		RP11-196G18.22
		TRANK1
		CSRNP1
		TRIM14
		AC139100.2
		RP11-38L15.3
		NR4A3
		SOCS3
		RNF114,SNAI1
		THEMIS2
		MATN4
		CCND3
		STAT1
		IFIT1,IFIT5
		ITIH4,MUSTN1,RP5-966M1.6,TMEM110,TMEM110-MUSTN1
		PTGER4
		GADD45B
		ISG15
		GPBP1
		FAM84B
		SLC25A30
		CNEP1R1
		KIAA0040
		RGS2
		HSH2D,RAB8A
		SLC25A25
		COL9A3
		MDGA1
		EIF2AK2
		PPP1R15A
		C19orf66
		PAPD5
		NT5C3A
		BCAT2,HSD17B14,PLEKHA4
		CCNL1
		DUSP6
		IFIT1B,IFIT2,IFIT3
		CBX4
		SP110
		IFI6
		HIVEP2
		CPEB2
		PCGF5
		TRIM21
		NLRC5
		CXCL10,CXCL9
		NKX3-1
		NR4A1
		FAM46A
		CLEC7A
		FOS
		JUNB
		GPRIN1
		AC012363.4,EPB41L5
		RBM11
		OAS2
		MSX1
		METRNL
		CMTR1
		PCDH10
		TBX3
		PMAIP1
		IER5
		GPR113
		MAP2
		AC116407.1
		ID2
		PHLDA2
		ADAR
		LINC00869,RP11-403I13.10,RP11-403I13.8
		HIST1H2BK
		CYLD
		PRPH
		MAFB
		PCDH17
		HIST1H3PS1
		HERC5
		SLC1A3
		SMTNL1
		RSAD2
		MX1
		ZCCHC2
		LY6E
		GCG
		IMPA1
		SLC25A28
		GUK1
		AGPAT5
		UPP1
		ANKRD33B
		SPRY4
		NOV
		OVOL1
		TDRD7
		MAK
		TLE4
		HBE1,HBG2,OR51B5
		AGBL2
		ATRIP,TREX1
		KLF10
		NCOA7
		PRX,SERTAD1
		HMGA1
		GEM
		PARP9
		TOMM7
		TRIM25
		AC008592.4
		MAP2K3
		RND1
		CD274
		TRIM36
		PHF11
		MT2P1
		ARHGAP27
		IL7
		HIST1H1E,HIST1H2AC,HIST1H2BD,HIST1H2BE
		IFI44,IFI44L
		RYBP
		PNP
		MEF2C
		AGPAT9
HDHA_Down NDHA_Up	1	FA2H,MLKL
NDHD_Up	185	ELMO2
		HLA-A,HLA-F,HLA-G
		PTN
		APBB2
		PANX1
		MALT1
		IGF2BP3
		C17orf67
		PTK2B
		SYNPO2
		RAB8B
		CCL22
		AKAP7
		KIAA1033
		MICA,MICB
		KRT39
		CHMP5
		SLFN12
		FRS2
		ST8SIA4
		OTUD4
		DYNLT1
		HESX1
		TNFSF15
		RP11-416I2.1
		IMMP1L
		EDNRA
		SNX6
		MT3
		NRP2
		HAL
		GCA
		RBMS2
		CXCL11
		TCF4
		HLA-B,HLA-C
		RIPK2
		RP11-274E7.2
		ZFP36L2
		PTPRH
		ARID5A
		C6orf62
		ZNF107
		FANCA
		ASAP1
		IL23A
		CLDN23
		RGS20
		SDC4
		RNF19B
		SPP1
		DDX52
		IFNGR2
		DUSP1
		AC009948.5
		TRIM56
		ELF1
		EPHX4
		FOXN2
		PARP4
		SMCHD1
		IL15
		BMP2
		LST1
		RP11-181C21.4
		RND3
		SRGN
		ARHGAP26
		C4orf33
		DNAJA1P3
		MRPL17
		RP13-347D8.1
		RP2
		ZC3H12C
		ICAM2
		RALB
		AMOTL2
		CSAG1
		GTPBP2
		KRT16P2,KRT17P1
		SPRED3
		RP11-439L18.1,RP11-439L18.2
		FP15737,SLC25A37
		ARHGAP20
		CD34
		PHACTR4
		PARP15
		C1QTNF9,RP11-307N16.6,SPATA13
		MAN1A1
		LATS2
		SAP130
		FMR1
		ENTPD6
		HDX
		POMP
		BMPR2
		B3GALNT1
		LGMN
		SLC2A12
		NOD1
		RP11-127H5.1,ZFPM2
		LRCH2
		LIFR
		FXYD5
		ARRDC3
		CACNA1A
		HOMER1
		ANKFY1
		MYCBP2
		HRASLS2
		SCARA3
		PPP2R2A
		RIPK1
		PRR15
		CAPRIN2
		PARP10
		SCLT1
		SCARB2
		C15orf39
		BHLHE40
		RP11-467L13.5
		C21orf91
		ZFYVE26
		LYPD5
		SLC15A3
		IFNLR1
		CAB39
		IRF2
		PDE4B
		MFSD12
		GCNT4
		SLITRK2
		FYTTD1
		ARC
		VCAM1
		DGKZ,MDK
		MKNK1,MOB3C
		FAM122C
		MIR202HG
		NT5C2
		OAF
		TMEM219
		TMEM229B
		DRAP1
		NFKBIE
		RNU11,RP11-442N24__B.1
		LSR
		N4BP1
		CCDC71L
		HAPLN3
		ANKIB1
		RABGAP1L
		RNF149
		NUAK2
		CNP
		CD164
		SLFN5
		MUC13
		DDO
		CDKL5
		KPTN,NAPA,SLC8A2
		TLK2
		SETX
		GPT2
		CEACAM1
		HES4
		ERRFI1
		CANT1,LGALS3BP
		GSDMD
		ARHGEF19
		PPA1
		TRAFD1
		ITPRIP
		NUDCD1
		RPS6KC1
		TRIM5
		KCNS3
		KAT2B
		KRT75
		PATL1
		FRMD4B
		BCL2L14
		IGFL1
		RP11-799D4.4
		TOP1
HDHA_Down	519	ANKRD45
		FSTL1
		COBLL1
		TNIP3
		ACTR3
		C1orf106
		ITGA5
		KPNA7
		AC005795.1
		PFKP
		MYO1B
		ZPLD1
		PVRL1
		PLAU
		EPB41L4A
		ADCY7
		EHF
		ANXA1
		TPI1P1
		SERPINB5
		HMGB3
		SOD2
		PKP1
		FHL3
		KCNK6
		PHLDA3
		DSP
		NDST1
		MET
		TTC37
		SOX4
		TNS3
		MSN
		RHOF
		DUSP7
		VSTM2L
		GJA1
		GPR116
		DARS
		RABGGTA
		MAP3K5
		PHACTR3
		ANXA3
		MAML2
		SMAD3
		C15orf52
		TSSC1
		IFNL1
		TMEM45A
		RFTN1
		ITGB4
		DCBLD2
		DPP4
		DHRS7
		FBLIM1
		MYH16
		KRT7,KRT86
		ZNF385B
		MAOA
		GYPC
		TPM3
		RIN2
		OSMR
		B3GNT7
		ADH5
		CSF1
		TNFSF10
		PLXNA1
		ATOH8
		TIPARP
		SYT12
		PCDH7
		SLC2A3
		C8orf4
		TMEM156
		IL20RB,NCK1
		SBNO2
		IL24
		TRAM1
		TRIM29
		ATP11C
		IDH2
		PTRF
		DNAH11
		ASS1
		RP11-490H24.5
		AC098614.2
		GALNT5
		SPTBN1
		FYB
		B4GALT1
		IRS1
		RAI14
		LRRC8A
		CYP1A1
		GNAI3,GPR61
		RNF145
		C2,CFB
		CAPN1
		FAT2
		ZMYND8
		VSNL1
		CTAGE5,MIA2,RP11-407N17.3
		ARHGEF2
		PHLDA1
		PIGR
		ACOT7
		NRIP1
		ERO1L
		TLR1,TLR6
		ACP2
		ZNF467
		VTCN1
		PAPPA
		BIRC2,BIRC3
		PRKCD
		DSC2
		LPXN
		CEA,CEACAM5,CEACAM6
		CYP51A1,LRRD1
		ITGB7,RARG
		ABO,RP11-430N14.4
		CCR3
		ANKLE2
		LIPH
		AGTRAP
		CROT
		STON2
		AHNAK
		RP11-312J18.5
		C16orf62
		SH3PXD2A
		GSTA1,GSTA2,GSTA3,GSTA5
		SPINK5
		FAM83H
		PFKL
		AL603965.1,ANXA8L2
		ASAP2
		LAMB3
		AKR1B10,AKR1B15
		MSNP1
		MPZL2,MPZL3
		CARD6
		AC093391.2
		PRSS22
		LRIG3
		TEAD2
		LIMA1
		MYOF
		CHL1
		MARVELD1
		INF2
		STC1
		NCCRP1
		STOM
		PGAM1
		AIM1
		BNIP3P1
		PLEKHG3
		FRMD6
		EFNA1
		CNDP2
		UNC13D
		VLDLR
		ITGB6
		PPP1R3B
		FHL2
		PGM1
		SERPINB13
		CSF3
		NTN4
		LDHA
		SCD
		NYNRIN
		OSBPL3
		TMPRSS4
		CAPN3,GANC
		KYNU
		CD2AP
		CCL20
		AC011897.1,FAM84A
		RP11-516A11.1
		ARHGAP25
		ZNF710
		WNT5A
		PTGS2
		CAP1
		OLR1
		IRAK3
		GNA15
		NAV2
		VEZT
		GSDMC
		FAM129B
		ITGA6
		FLNB
		NEURL3
		ICAM1,ICAM4,ICAM5
		RASSF9
		ODF2L
		FKBP5
		SMS
		KIAA0368
		CDH6
		STRN3
		NDFIP2
		FLI1
		DUOX2,DUOXA1
		RHOV
		MXRA5
		SFN
		TNS1
		ACOT9
		RRBP1
		PDE4D
		CD9
		ITGB8
		THSD1,VPS36
		PAPD4
		TMC6
		ADRB2
		IL36G
		RAB25
		STAT6
		MME
		NEDD1
		TMEM40
		GREM1
		MUC4
		MALL
		S100A16
		PLS3
		SEMA4B
		DYNC1I2
		ACAP1,KCTD11
		PLOD2
		ZBP1
		SLC6A14
		DHRS3
		ALDOA
		SERPINB3,SERPINB4
		MDFI
		SLITRK6
		KRT6A
		HEG1
		CYP4X1,CYP4Z1
		PPP4R1
		GS1-44D20.1
		RAP2B
		IGFBP5
		PVRL2
		TLDC1
		ANGPT1
		SLC2A1
		GPR110
		SMARCA1
		HMGA2
		TRIM47
		CD109
		FAM13A
		ARHGEF40
		DHRS9
		DTX4
		FER1L6
		BNC1
		CAV1,CAV2
		ECT2
		SLC7A2
		FAM83A
		XPR1
		ITGA4
		KRT13,KRT15,KRT19
		CDK18
		ANXA2
		CDH3
		MICAL1,ZBTB24
		PSMA4
		STK10
		PTPRK
		PAQR7
		CNN2
		SGPP2
		KDR
		FOSL2
		AC096582.1,IGFBP3
		SLC12A7
		ITGA3,PDK2
		MOV10
		NKAIN1
		IKZF2
		TMBIM1
		MARCKS
		ACE2,PIR
		SERPINH1
		PCDH1
		CD276
		PLD2
		ALOX15B
		ANGPTL4
		DDIT4
		LGALS7
		CLCA4
		TPM4
		LYN
		INPP4B
		AFAP1L2
		INHBA
		KLF7
		GSTO1,GSTO2
		SH3BP2
		ACP5
		SDPR
		ATP9A
		PYGL
		PDLIM1
		XPNPEP1
		P2RY6
		CFI
		DIP2B
		PLAT
		AK4
		EGFR
		CDK2AP1
		NDRG1
		GBE1
		ANXA8L1
		DENND1B
		AFAP1
		ZFP36L1
		CAPN2
		DAB2IP
		LAMB1,LAMB4
		ARHGEF28
		SDC1
		ALDH3A1
		CDH1
		IQGAP1
		GPR111,GPR115
		WNT7A
		RPS6KA4
		SSH1
		AKAP12
		SPDEF
		FGF2
		UGT1A1,UGT1A10,UGT1A3,UGT1A4,UGT1A6,UGT1A7,UGT1A8,UGT1A9
		WNT10A
		CORO1A
		TBL1XR1
		RRM2
		CTDSPL,VILL
		GJB2
		LPCAT4
		THBS1
		BCL2L1
		TNS4
		TNFRSF21
		SRGAP1
		CDC42EP5
		SLC16A3
		LINC00370
		THBS2
		DSCR8,KCNJ15
		PRSS23
		PRG2,RP11-872D17.8,SLC43A3
		CXCL1
		CTDSP1
		IKBKE
		MACC1
		TRIM32
		WISP1
		ATP2B4
		TGFA
		IBTK
		TNFRSF14
		KRTAP2-3
		DST
		FSIP2
		SAA1
		SRC
		FXYD2,FXYD6,FXYD6-FXYD2
		GNG11
		NABP1
		DSG3
		ADTRP
		SLAMF7
		CLIC1,DDAH2
		BRD9,ZDHHC11,ZDHHC11B
		C1R,C1RL
		COL17A1
		PLEKHA2
		IL7R
		GAS1
		DGKA
		ENO1
		C12orf74,PLEKHG7
		YLPM1
		FMO2
		ZNF185
		FLRT3
		LMO3
		SOCS2
		CFH,CFHR1,CFHR2
		STS
		DOCK5
		IL4R
		ALDH1A3
		EDARADD
		TM4SF1
		MIR205HG
		IL33
		NCALD
		PTGFRN
		PNLIPRP3
		ALS2CL
		ACSL4,KCNE1L
		OXSR1
		TNFAIP2
		KLK10
		ADAM17
		GPD2
		ATP12A
		TPM2
		HNRNPLL
		TANGO6
		FSTL3
		KIRREL
		UGP2
		CDC42EP2,POLA2
		AL591684.1,ANXA8,FAM25G
		COL6A3
		CUEDC1
		LAMP3,MCF2L2
		TJP2
		MUC21
		SLC9A8
		RP11-887P2.3
		TBC1D2
		FNDC3B
		CLDN1
		AIM2
		BCL3
		KRT5
		CGN
		IL1B
		LAD1,TNNT2
		NUP205
		CALD1
		PRSS8
		ADSS
		TGFB1I1
		CD24P4
		PKP3
		ST3GAL5
		RSPO3
		DDR2
		GPR87
		LRRC16A
		PLAC8
		TRPC4AP
		SORBS3
		SREBF1
		F3
		SUCLG2
		SYNPO
		ACTN1
		MREG,PECR
		ZXDB
		HMGB3P6
		CHN1
		DOCK7
		AHNAK2
		LPAR1
		PDIA4
		ANXA4
		TTC9
		C1orf116
		EVA1C
		EPHB2
		KCNN4
		FLII
		SLC4A4
		GPR39
		SH2D5
		FGD6
		CP
		AMIGO2
		IL1R1
		FLJ20373,MAP4K4
		ATP10B
		CYP24A1
		MISP
		PYCARD
		CDRT1,RP11-385D13.1,TRIM16
		SEMA3C
		VAV1
		TP63
		ANXA11
		C1QTNF1
		RBMS1
		MIR210HG
		C3,TNFSF14
		NYAP2
		KRT23
		ARNTL2,STK38L
		ASB2
		ST6GALNAC1
		CKAP4
		MYADM
		SPOCD1
		EFCAB13,ITGB3
		CSF2
		ARNT2
		ITPR3
		PGK1
		LDHAP4
		CTD-2349B8.1,ITPRIPL2,SYT17
		PLXNA3
		MICAL2,MICALCL
		CTSC
NDHA_Up	279	DNASE1
		RPL38,TTYH2
		CXCR4
		RMRP
		MEX3B
		TRIB3
		NBEAL1
		KLF11
		NETO2
		MMRN2
		HIST1H4E
		GRM2
		TAF7
		ARHGAP17
		IRX5
		HIST2H2BA,HIST2H3DP1,RP11-439A17.10,RP11-439A17.9
		CACTIN
		FAM96B
		KIAA1683
		RP1-197B17.3
		RGS3
		SNORD3A
		ISL1
		TMEM52
		CSGALNACT2
		GDPD5
		C1orf61
		GFPT2
		SPATA1
		AMN1
		KLF16
		VAMP1
		NRARP
		ZNF596
		CBWD2,FOXD4L1
		RPLP1
		CADM2
		MLF1
		DUSP2
		GPD1
		C9orf16
		CDH16,RRAD
		HIST1H2BC
		HIST1H2BO,OR2B6
		SDC2
		HIST1H2BL
		ZBTB18
		FERMT3
		CATSPERG
		LHX5
		RGAG4
		OSR2
		SNX10
		RASEF
		MYEOV2
		PDRG1
		RBM38
		PCLO
		HEXIM1
		GDF9
		CHCHD7
		IDS
		PROX1
		RP11-326C3.15
		PITX2
		NPTX2
		ABTB2
		FZD7
		NGFR
		DDX26B
		MYCBPAP
		MTRNR2L8
		MYH3
		SMOX
		DUSP14
		RPS2P46
		KCTD13
		KLHL28
		MAP1LC3B
		HSPA6
		MPP1
		STX11
		AGGF1P3,LINC00960,RP11-413E6.1
		CNNM4
		IER5L
		H19
		RNF150
		RP11-761N21.2
		MIDN
		SZRD1
		ATP1B2
		LINC00324
		RP11-466H18.1
		HSPA1A
		BMP4
		IRS2
		LENG8
		ICOSLG
		GNG2
		BX322557.10,LINC00205
		CCK
		TEX14
		NMT2
		AQPEP,ARL14EPL,CTD-2287O16.3
		DFNB31
		RP11-752G15.6,SCARNA15
		CTD-2228K2.7
		RP5-1055C14.6
		RP11-314N13.3,SDCBP2-AS1
		OSBPL6
		TMEM5
		HIST1H2AG
		TIMP1
		RPLP2
		LINC00672
		HNRNPH3
		NRIP3,SCUBE2
		PTTG1
		DGKG,ETV5
		CTGF
		ELOVL4
		CREM
		AC079949.1
		MAST1
		RP11-644F5.15
		PRDM1
		EFR3B
		TULP2
		SYP
		RASSF8-AS1
		GZF1
		CLK1
		CD14
		RP11-864N7.2
		GOLGA7
		RP11-742N3.1
		SLCO4A1
		RN7SK
		FAM111A
		MYBL1
		KTI12,TXNDC12
		DLL3
		C8orf44,C8orf44-SGK3,SGK3
		CTR9
		ADARB1
		SIGIRR
		MYLIP
		FAM195B
		SELK
		C9orf173,TUBB4B
		RBCK1
		COL11A2
		SERTAD3
		PIGH
		RP11-543P15.1
		HHEX
		LONRF3
		HIST1H2AK,HIST1H4K
		HCG4P3,ZNRD1-AS1
		AHSA1
		RNU5A-1,RNU5B-1,RP11-349G13.2
		KIAA0513
		NOP56
		SAG
		TXK
		INA
		HIST1H2BG
		SLFN11,SLFN13
		PCF11
		SORBS1
		TNFSF11
		POLR2K
		KLHL15
		RP11-206L10.9
		INTS6-AS1,RPS4XP16
		CMC2
		FCHO1
		PCDH19
		HPCAL1
		KIFC2
		PSAT1
		FXYD1,FXYD7
		AC027763.2,AC040977.1
		NXF1,STX5,TMEM223,WDR74
		CLU
		RPS12
		ABCB1,ABCB4
		RPL12P4
		ZNF71
		UBL5
		KHDRBS3
		EFNB2
		ARMCX1
		SLC30A1
		TMEM38B
		FGFR1OP2
		ASNS
		RASD1
		RP11-473M20.16
		RP11-522B15.3
		ZNF569
		FAM43A
		ACOXL,BCL2L11
		NPPC
		HEY1
		SCML1
		CAPN5
		MAPRE2
		ODC1
		CDKN1C
		FTLP3
		ZNF204P
		RP11-958N24.2
		TAF3
		IL10RA
		BCL7B
		RLTPR
		GLRB
		AC018696.4,RP11-575H3.1
		DCXR
		BRD2
		CA5B
		MRPL42P2
		MYO1F
		C16orf80
		HSPA1B
		HEY2
		MBP
		GATA2
		HIST1H4H
		ATP10D
		ADM
		SNHG6
		C6orf25
		SHISA2
		ZNF525,ZNF765,ZNF845
		RP11-274H24.1
		FOSB
		FAM46C
		DUSP15
		SLC25A45
		TPPP
		SLCO5A1
		OAZ1
		RP5-850E9.3,SCRT2,SRXN1
		ITGA7
		ZNF823
		CFP
		SLIT2
		NXT2
		RPS2P5
		DBR1
		HIST1H2AD,HIST1H3D,HIST1H4D
		HIST1H1C
		MAP1LC3B2
		CSRNP2
		POMGNT2
		AC016739.2
		GAD1
		DLEU1
		FAM222A
		ILF3-AS1
		TNFRSF10D
		C17orf51
		ZNF503
		RP11-465B22.3
		RN7SL2
		HSPA12A
		SNORD3B-1
		AC027307.3,RPS15
		XYLT1
		AMY1A,AMY1C,AMY2A,AMY2B,RNPC3
		NCR3LG1
		FNBP1
		ASTL
		CHRNA7
		PEG3,ZIM2
		RN7SL338P
		AC007969.5

## Sheet: Fig1H NDHDUp_HDHADown_NDHADown
Names	total	elements
HAHD Down and HAND Down and HDND Up	11	TGM2
		SERPINB10,SERPINB2
		HCAR1,HCAR2,HCAR3
		IL1A
		COL8A1
		FGFBP1
		B3GNT3	Figure 1H
		AXL								Figure 1. Human host gene expression profiles following HPAI H5N1 infection and apocynin treatment. (D - H) The number and overlap of genes in each pairwise comparison is illustrated by Venn diagrams.
		TMEM173
		FERMT1
		CXCL5
HAHD Down and HDND Up	234	SAMD4A
		XDH
		C6orf229,FAM65B
		EDN1
		CCNA1
		FBXO39,XAF1
		NBN
		PTPRR
		GALNT3
		HMSD,SERPINB8
		FRMD3
		SIDT1
		STYK1
		TICAM1
		MMP13
		C15orf48
		AC015688.3,KSR1,LGALS9
		TMCC3
		CTNNBL1
		PNPT1
		BAK1
		NRP1
		CLDN4
		TENM4
		BTN3A1,BTN3A2,BTN3A3
		SP6
		SLC8A1
		CARD11
		SUMO1P2
		STARD5
		CD38
		MYL12A
		CASP10
		GMPR
		TRIM31
		UBA7
		SEMA3A
		CLEC2B
		RARRES3
		CD82
		SCIN
		SERPING1
		ADAMTS9
		TMEM92
		CAMK2D
		CD40
		PIK3AP1
		TAP1
		ETS2
		FAM135A
		NUPR1
		TTLL11
		CCL7
		OR56B1,TRIM22
		RET
		GNB4
		STAT5A
		HDAC9
		PARP14
		IFI27,IFI27L1
		C2orf66,PGAP1
		ATP10A
		ELOVL7
		KLF6
		MUC15
		AC093063.2,AC093063.3,LGALS17A
		EMP1
		TMEM171
		IFI16
		CCDC109B
		FBXW10,TRIM16L
		TNFAIP6
		EPS8L1
		BLID
		KIAA1217
		RAB27B
		CTSS
		BLOC1S6,RP11-96O20.4,SQRDL
		SH3KBP1
		LDLR
		VEGFC
		WARS
		IL8
		RCAN1
		LMO2
		DDX60
		JAK2
		HERC6
		CAPG
		RP11-757G1.6
		C12orf43,OASL
		NT5E
		GALNT12
		CCND1
		HNF4G
		SLC43A1,TIMM10,UBE2L6
		SEMA7A
		CD7,SECTM1
		NUB1
		GCH1
		IL15RA
		SPATS2L
		EPSTI1
		TMEM106A
		ACSL5
		TMEM27
		BCAR3
		G0S2
		LAMA1
		ITGA2
		SCEL
		MYC
		RP11-483P21.2
		TNFAIP3
		WDFY1
		CCL2
		TXNIP
		IL6
		TOR1B
		PARP8
		FGD2
		MX2
		RNF213
		ZNF618
		MST1R
		GIMAP2
		IDO1
		MIR4645,RP11-420G6.4
		MYD88
		PML
		BATF2
		PLXNA2
		PARP12
		KDM7A
		NFASC
		USP15
		BST2
		RP11-400K9.4
		OPTN
		IRAK2
		BTC
		TSKU
		BRIP1
		SAMHD1
		ADAM28
		SPTLC2
		SRPX2
		UBA6
		SERPINB1
		AP5B1
		GBP1,GBP2,GBP4,GBP7
		TTC39B
		ENDOD1
		FNDC3A
		PLSCR1
		HK2
		LIPG
		ELOVL6
		RASSF2
		CX3CL1
		ARAP2
		STARD4
		TNFAIP8
		JADE2
		VAMP5
		GBP6
		SLC16A4
		TRIM38
		ETS1
		ISG20
		IL22RA1
		GSDMB
		RASGRP3
		PI4K2B
		TRAF1
		PDZD2
		RTP4
		GLRX
		ST14
		RHBDF2
		XRN1
		EIF4E3
		IL1RN
		C1orf74,IRF6
		EHD4,SPTBN5
		IFI35
		NMI
		GBP3
		STAT2
		CCL5
		ADAM8
		RAPGEF5
		DDX60L
		PARP3
		CFLAR
		DDX58
		RIMS2
		CD47
		LAP3
		UNC93B1
		IFIH1
		CDCP1
		BLZF1
		PDCD1LG2
		ADCY4,RIPK3,RP11-934B9.3
		CARD16,CARD17,CASP1
		KRT6B
		CTSO
		NT5C3AP1
		AKAP2,PALM2,PALM2-AKAP2
		ADPRHL2
		ZNFX1
		GBP5
		FBXO6
		IFNB1
		TLR2
		RBMS2P1
		SAMD9,SAMD9L
		CASP4
		TMTC1
		UAP1
		CXCL16
		ADAMTSL3
		PLAUR
		CYP2J2
		SLC16A1
		SLC18B1
		CH25H
		CYP1B1
		BAK1P1
		FAM149A,TLR3
		ABHD13,TNFSF13B
		HLA-DOB,TAP2
		IL2RG
HAHD Down and HAND Down	282	COBLL1
		PFKP
		MYO1B
		PLAU
		EPB41L4A
		EHF
		HMGB3
		PKP1
		KCNK6
		PHLDA3
		DSP
		NDST1
		SOX4
		TNS3
		MSN
		DUSP7
		VSTM2L
		GJA1
		GPR116
		DARS
		MAP3K5
		PHACTR3
		ANXA3
		C15orf52
		TMEM45A
		ITGB4
		FBLIM1
		KRT7,KRT86
		MAOA
		RIN2
		B3GNT7
		ADH5
		PLXNA1
		ATOH8
		PCDH7
		C8orf4
		IL20RB,NCK1
		IL24
		TRIM29
		DNAH11
		GALNT5
		SPTBN1
		FYB
		IRS1
		RAI14
		CYP1A1
		C2,CFB
		CAPN1
		FAT2
		ZMYND8
		VSNL1
		CTAGE5,MIA2,RP11-407N17.3
		PIGR
		TLR1,TLR6
		VTCN1
		PAPPA
		PRKCD
		DSC2
		LPXN
		CEA,CEACAM5,CEACAM6
		CYP51A1,LRRD1
		ABO,RP11-430N14.4
		CROT
		STON2
		AHNAK
		C16orf62
		SH3PXD2A
		GSTA1,GSTA2,GSTA3,GSTA5
		SPINK5
		FAM83H
		PFKL
		AL603965.1,ANXA8L2
		AKR1B10,AKR1B15
		CARD6
		PRSS22
		LRIG3
		TEAD2
		MYOF
		CHL1
		NCCRP1
		STOM
		PLEKHG3
		EFNA1
		PPP1R3B
		FHL2
		PGM1
		SERPINB13
		CSF3
		NTN4
		LDHA
		SCD
		NYNRIN
		TMPRSS4
		KYNU
		CCL20
		RP11-516A11.1
		ZNF710
		WNT5A
		PTGS2
		IRAK3
		GNA15
		NAV2
		GSDMC
		FLNB
		FKBP5
		CDH6
		DUOX2,DUOXA1
		RHOV
		MXRA5
		SFN
		TNS1
		ITGB8
		PAPD4
		GREM1
		MUC4
		PLS3
		SEMA4B
		ACAP1,KCTD11
		PLOD2
		SLC6A14
		DHRS3
		SERPINB3,SERPINB4
		SLITRK6
		KRT6A
		CYP4X1,CYP4Z1
		PPP4R1
		GS1-44D20.1
		TLDC1
		ANGPT1
		SLC2A1
		GPR110
		SMARCA1
		TRIM47
		CD109
		FAM13A
		DHRS9
		DTX4
		FER1L6
		ECT2
		SLC7A2
		FAM83A
		XPR1
		ITGA4
		KRT13,KRT15,KRT19
		PTPRK
		PAQR7
		CNN2
		SGPP2
		KDR
		FOSL2
		AC096582.1,IGFBP3
		IKZF2
		MARCKS
		SERPINH1
		PCDH1
		PLD2
		ALOX15B
		DDIT4
		CLCA4
		INPP4B
		SH3BP2
		SDPR
		ATP9A
		PYGL
		PDLIM1
		P2RY6
		CFI
		PLAT
		AK4
		EGFR
		CDK2AP1
		NDRG1
		GBE1
		ANXA8L1
		AFAP1
		ZFP36L1
		CAPN2
		ARHGEF28
		SDC1
		ALDH3A1
		CDH1
		IQGAP1
		GPR111,GPR115
		WNT7A
		AKAP12
		SPDEF
		UGT1A1,UGT1A10,UGT1A3,UGT1A4,UGT1A6,UGT1A7,UGT1A8,UGT1A9
		TBL1XR1
		RRM2
		CTDSPL,VILL
		GJB2
		TNS4
		SRGAP1
		CDC42EP5
		LINC00370
		THBS2
		DSCR8,KCNJ15
		PRG2,RP11-872D17.8,SLC43A3
		CXCL1
		CTDSP1
		MACC1
		TRIM32
		WISP1
		ATP2B4
		DST
		SRC
		DSG3
		BRD9,ZDHHC11,ZDHHC11B
		DGKA
		YLPM1
		FMO2
		ZNF185
		FLRT3
		LMO3
		IL4R
		ALDH1A3
		EDARADD
		MIR205HG
		IL33
		PTGFRN
		ALS2CL
		TNFAIP2
		KLK10
		ATP12A
		TPM2
		KIRREL
		AL591684.1,ANXA8,FAM25G
		COL6A3
		MUC21
		SLC9A8
		TBC1D2
		FNDC3B
		CLDN1
		KRT5
		CGN
		IL1B
		LAD1,TNNT2
		NUP205
		CALD1
		PRSS8
		ADSS
		TGFB1I1
		CD24P4
		ST3GAL5
		DDR2
		GPR87
		LRRC16A
		SORBS3
		SREBF1
		F3
		SUCLG2
		SYNPO
		ACTN1
		ZXDB
		HMGB3P6
		DOCK7
		AHNAK2
		ANXA4
		C1orf116
		EVA1C
		EPHB2
		KCNN4
		FLII
		SLC4A4
		CP
		AMIGO2
		IL1R1
		ATP10B
		CYP24A1
		CDRT1,RP11-385D13.1,TRIM16
		SEMA3C
		TP63
		ANXA11
		C3,TNFSF14
		KRT23
		ST6GALNAC1
		MYADM
		ARNT2
		PGK1
		LDHAP4
		MICAL2,MICALCL
		CTSC
HDND Up	378	ELMO2
		HLA-A,HLA-F,HLA-G
		PTN
		APBB2
		RNF122
		PANX1
		IER2
		AC010642.1,CTD-3138B18.4,ZNF544,ZNF8
		MALT1
		IGF2BP3
		KBTBD8
		C17orf67
		GPR180
		IRF1
		PTK2B
		SYNPO2
		BBC3
		NR4A2
		RAB8B
		C9orf47,S1PR3
		SNORD3B-2
		CCL22
		CMPK2
		AKAP7
		KIAA1033
		RGS16
		MICA,MICB
		ARL14
		LUCAT1,RP11-213H15.4
		EPHA2
		ZMYND15
		DCP1A
		ATF3
		ANKRD10
		KRT39
		CHMP5
		SLFN12
		SERPINB9
		RP11-277L2.4,RP11-353N4.3,RP11-353N4.4,RP11-353N4.6,RP11-353N4.7,RP11-353N4.8
		ARL5B
		GRB7
		HLA-E
		FRS2
		ST8SIA4
		HBEGF
		PLSCR2
		OTUD4
		DTX3L
		PPM1K
		DYNLT1
		HESX1
		MAFK
		DUSP5
		TNFSF15
		RP11-416I2.1
		IMMP1L
		EDNRA
		SNX6
		BAMBI
		MT3
		CASP8
		NRP2
		HAL
		DAPP1
		HIST1H2BJ
		GCA
		VSIG10L
		RBMS2
		CXCL11
		PKIB
		TCF4
		HLA-B,HLA-C
		EGR1
		RIPK2
		RP11-274E7.2
		ZFP36L2
		PTPRH
		HIST2H2BF,HIST2H3D
		ARID5A
		ZBTB43
		KLF4
		RP11-532F6.3
		RBBP6
		C6orf62
		ZC3HAV1
		CDKN2D
		SOX9
		OAS3
		ZNF107
		OAS1
		KLKP1
		FANCA
		MAP3K8
		ASAP1
		IFITM1,IFITM2
		IL23A
		EGR2
		CLDN23
		RGS20
		SDC4
		RNF19B
		SP100,SP140,SP140L
		IRF7
		LAP3P2
		RHEBL1
		HELZ2
		ETV7
		TRIM26
		SPP1
		KRT36
		DDX52
		DNAJA1
		IFNGR2
		DUSP1
		GLIPR2
		AC009948.5
		TRIM56
		TSPAN33
		ELF1
		EPHX4
		FOXN2
		CD83
		PARP4
		38231
		SMCHD1
		IL15
		BMP2
		MRGBP,OGFR
		SST
		LST1
		EREG
		RP11-181C21.4
		TRIM69
		PODXL
		RND3
		HIST2H2AB,HIST2H2BE
		SRGN
		TRIB1
		ARHGAP26
		RP11-196G18.22
		C4orf33
		TRANK1
		DNAJA1P3
		CSRNP1
		MRPL17
		TRIM14
		RP13-347D8.1
		AC139100.2
		RP11-38L15.3
		NR4A3
		RP2
		SOCS3
		ZC3H12C
		RNF114,SNAI1
		THEMIS2
		ICAM2
		RALB
		AMOTL2
		MATN4
		CSAG1
		CCND3
		STAT1
		IFIT1,IFIT5
		GTPBP2
		KRT16P2,KRT17P1
		ITIH4,MUSTN1,RP5-966M1.6,TMEM110,TMEM110-MUSTN1
		SPRED3
		PTGER4
		GADD45B
		ISG15
		GPBP1
		FAM84B
		SLC25A30
		RP11-439L18.1,RP11-439L18.2
		FP15737,SLC25A37
		CNEP1R1
		KIAA0040
		ARHGAP20
		CD34
		RGS2
		HSH2D,RAB8A
		SLC25A25
		PHACTR4
		COL9A3
		MDGA1
		EIF2AK2
		PARP15
		PPP1R15A
		C1QTNF9,RP11-307N16.6,SPATA13
		MAN1A1
		C19orf66
		LATS2
		PAPD5
		NT5C3A
		SAP130
		FMR1
		ENTPD6
		BCAT2,HSD17B14,PLEKHA4
		CCNL1
		HDX
		DUSP6
		POMP
		IFIT1B,IFIT2,IFIT3
		BMPR2
		B3GALNT1
		CBX4
		SP110
		IFI6
		LGMN
		HIVEP2
		CPEB2
		SLC2A12
		NOD1
		PCGF5
		TRIM21
		NLRC5
		RP11-127H5.1,ZFPM2
		LRCH2
		LIFR
		CXCL10,CXCL9
		FXYD5
		NKX3-1
		NR4A1
		ARRDC3
		CACNA1A
		FAM46A
		HOMER1
		ANKFY1
		CLEC7A
		FOS
		MYCBP2
		JUNB
		GPRIN1
		AC012363.4,EPB41L5
		RBM11
		HRASLS2
		OAS2
		MSX1
		METRNL
		SCARA3
		PPP2R2A
		RIPK1
		PRR15
		CAPRIN2
		PARP10
		SCLT1
		SCARB2
		CMTR1
		PCDH10
		TBX3
		C15orf39
		PMAIP1
		IER5
		GPR113
		BHLHE40
		MAP2
		AC116407.1
		RP11-467L13.5
		ID2
		C21orf91
		ZFYVE26
		PHLDA2
		ADAR
		LYPD5
		LINC00869,RP11-403I13.10,RP11-403I13.8
		SLC15A3
		IFNLR1
		CAB39
		HIST1H2BK
		CYLD
		IRF2
		PDE4B
		PRPH
		MFSD12
		MAFB
		PCDH17
		GCNT4
		SLITRK2
		FYTTD1
		HIST1H3PS1
		HERC5
		ARC
		VCAM1
		SLC1A3
		SMTNL1
		DGKZ,MDK
		MKNK1,MOB3C
		FAM122C
		RSAD2
		MX1
		MIR202HG
		ZCCHC2
		NT5C2
		OAF
		TMEM219
		TMEM229B
		DRAP1
		NFKBIE
		RNU11,RP11-442N24__B.1
		LSR
		LY6E
		GCG
		IMPA1
		N4BP1
		CCDC71L
		SLC25A28
		HAPLN3
		GUK1
		ANKIB1
		AGPAT5
		UPP1
		RABGAP1L
		ANKRD33B
		SPRY4
		RNF149
		NUAK2
		CNP
		NOV
		CD164
		SLFN5
		MUC13
		DDO
		OVOL1
		TDRD7
		CDKL5
		MAK
		KPTN,NAPA,SLC8A2
		TLE4
		TLK2
		SETX
		HBE1,HBG2,OR51B5
		GPT2
		AGBL2
		CEACAM1
		ATRIP,TREX1
		HES4
		KLF10
		NCOA7
		PRX,SERTAD1
		ERRFI1
		CANT1,LGALS3BP
		GSDMD
		ARHGEF19
		PPA1
		HMGA1
		GEM
		TRAFD1
		PARP9
		TOMM7
		TRIM25
		AC008592.4
		MAP2K3
		RND1
		ITPRIP
		NUDCD1
		CD274
		TRIM36
		RPS6KC1
		PHF11
		MT2P1
		ARHGAP27
		TRIM5
		KCNS3
		IL7
		HIST1H1E,HIST1H2AC,HIST1H2BD,HIST1H2BE
		IFI44,IFI44L
		KAT2B
		RYBP
		KRT75
		PATL1
		FRMD4B
		PNP
		BCL2L14
		MEF2C
		IGFL1
		RP11-799D4.4
		TOP1
		AGPAT9
HAHD Down	238	ANKRD45
		FSTL1
		TNIP3
		ACTR3
		C1orf106
		ITGA5
		KPNA7
		AC005795.1
		ZPLD1
		PVRL1
		ADCY7
		ANXA1
		TPI1P1
		SERPINB5
		SOD2
		FHL3
		MET
		TTC37
		RHOF
		RABGGTA
		MAML2
		SMAD3
		TSSC1
		IFNL1
		RFTN1
		DCBLD2
		DPP4
		DHRS7
		MYH16
		ZNF385B
		GYPC
		TPM3
		OSMR
		CSF1
		TNFSF10
		TIPARP
		SYT12
		SLC2A3
		TMEM156
		SBNO2
		TRAM1
		ATP11C
		IDH2
		PTRF
		ASS1
		RP11-490H24.5
		AC098614.2
		B4GALT1
		LRRC8A
		GNAI3,GPR61
		RNF145
		ARHGEF2
		PHLDA1
		ACOT7
		NRIP1
		ERO1L
		ACP2
		ZNF467
		BIRC2,BIRC3
		ITGB7,RARG
		CCR3
		ANKLE2
		LIPH
		AGTRAP
		RP11-312J18.5
		ASAP2
		LAMB3
		MSNP1
		MPZL2,MPZL3
		AC093391.2
		LIMA1
		MARVELD1
		INF2
		STC1
		PGAM1
		AIM1
		BNIP3P1
		FRMD6
		CNDP2
		UNC13D
		VLDLR
		ITGB6
		OSBPL3
		CAPN3,GANC
		CD2AP
		AC011897.1,FAM84A
		ARHGAP25
		CAP1
		OLR1
		VEZT
		FAM129B
		ITGA6
		NEURL3
		ICAM1,ICAM4,ICAM5
		RASSF9
		ODF2L
		SMS
		KIAA0368
		STRN3
		NDFIP2
		FLI1
		ACOT9
		RRBP1
		PDE4D
		CD9
		THSD1,VPS36
		TMC6
		ADRB2
		IL36G
		RAB25
		STAT6
		MME
		NEDD1
		TMEM40
		MALL
		S100A16
		DYNC1I2
		ZBP1
		ALDOA
		MDFI
		HEG1
		RAP2B
		IGFBP5
		PVRL2
		HMGA2
		ARHGEF40
		BNC1
		CAV1,CAV2
		CDK18
		ANXA2
		CDH3
		MICAL1,ZBTB24
		PSMA4
		STK10
		SLC12A7
		ITGA3,PDK2
		MOV10
		NKAIN1
		TMBIM1
		ACE2,PIR
		CD276
		ANGPTL4
		LGALS7
		TPM4
		LYN
		AFAP1L2
		INHBA
		KLF7
		GSTO1,GSTO2
		ACP5
		XPNPEP1
		DIP2B
		DENND1B
		DAB2IP
		LAMB1,LAMB4
		RPS6KA4
		SSH1
		FGF2
		WNT10A
		CORO1A
		LPCAT4
		THBS1
		BCL2L1
		TNFRSF21
		SLC16A3
		FA2H,MLKL
		PRSS23
		IKBKE
		TGFA
		IBTK
		TNFRSF14
		KRTAP2-3
		FSIP2
		SAA1
		FXYD2,FXYD6,FXYD6-FXYD2
		GNG11
		NABP1
		ADTRP
		SLAMF7
		CLIC1,DDAH2
		C1R,C1RL
		COL17A1
		PLEKHA2
		IL7R
		GAS1
		ENO1
		C12orf74,PLEKHG7
		SOCS2
		CFH,CFHR1,CFHR2
		STS
		DOCK5
		TM4SF1
		NCALD
		PNLIPRP3
		ACSL4,KCNE1L
		OXSR1
		ADAM17
		GPD2
		HNRNPLL
		TANGO6
		FSTL3
		UGP2
		CDC42EP2,POLA2
		CUEDC1
		LAMP3,MCF2L2
		TJP2
		RP11-887P2.3
		AIM2
		BCL3
		PKP3
		RSPO3
		PLAC8
		TRPC4AP
		MREG,PECR
		CHN1
		LPAR1
		PDIA4
		TTC9
		GPR39
		SH2D5
		FGD6
		FLJ20373,MAP4K4
		MISP
		PYCARD
		VAV1
		C1QTNF1
		RBMS1
		MIR210HG
		NYAP2
		ARNTL2,STK38L
		ASB2
		CKAP4
		SPOCD1
		EFCAB13,ITGB3
		CSF2
		ITPR3
		CTD-2349B8.1,ITPRIPL2,SYT17
		PLXNA3
HAND Down	489	MMS19
		ABCA3
		BTG2
		NBAS
		TACC2
		TKT
		DHCR24
		HSPB1
		CIPC,RP11-463C8.4,TMEM63C
		HSD17B2
		TGFB2
		WNK2
		TPX2
		EPB41L4B
		GUCY1A3
		MITF
		NID1
		GYS1
		UGGT1
		FNBP1L
		PADI1
		CCNB1
		PADI3
		SMARCC1
		SYNE2
		SLC15A2
		AGR3
		FAM20A
		LRRN1
		IGSF3
		PROM2
		MTMR1
		DERA
		SORL1
		SNX33
		NAT10
		GPI,PDCD2L,RP11-618P17.4
		FASN
		ELOVL5
		FAM129A
		URB1
		PAPSS2
		NFATC4
		SMO
		RFWD2
		UTRN
		SAMD12
		PDCD4
		ANLN
		ADH1A,ADH1B,ADH1C
		MPP7
		AC093627.10
		FBN2
		SLC16A7
		RBBP9
		ALDH18A1
		COL15A1
		BDKRB1,BDKRB2,RP11-404P21.8
		ATP1B1
		EMP2
		SRSF6
		PLEKHG4
		SLC15A4
		CDK1
		ZNF648
		TRIM2
		VWA8
		TFCP2L1
		STEAP3
		SORT1
		PLIN2
		STARD13
		IPO8
		PTHLH
		SLC40A1
		CD36
		ALCAM
		PXDN
		PPAP2C
		TOX3
		DCLK1
		PWP2
		EHD2,GLTSCR2
		LARS
		MAGI3
		ZNF812
		PLXNB1
		EBPL
		CATSPERB,TC2N
		LTBP1
		KCNE3
		LRRK2
		EHMT2
		FGFR3
		CCNG2
		PLCH2
		SCD5
		TENM2
		DSG2
		AEBP2
		TANC1
		RAPGEFL1
		NEBL
		TP73
		MRPL15
		AKR1C2
		LINC00963,RP11-492E3.51
		PRKAA1,TTC33
		ALDH1L2
		COLCA1
		AHCYL1
		EPB41L1
		FKBP9L,RP11-310H4.6
		NDNF
		MTR
		DLG3
		ABCC4
		SYTL1
		VGLL1
		RBPMS
		FAM171A1
		RNF20
		ATP1A1
		SORBS2
		IP6K3
		PRRX1
		ACSF2
		OLFML2A
		AURKB
		LTBP2
		ABCA8
		PPARGC1A
		VWA2
		ANXA6
		PDGFRB
		RP11-2L8.1,RP11-91K9.1
		MYADML2,PYCR1
		NDRG2
		NTM
		VANGL2
		HSF2BP
		DIXDC1
		IGSF9
		KLHDC8B
		ADH7
		C5
		CD248
		FLRT2,RP11-497E19.2
		COL5A2
		TANC2
		VIM
		CPD
		ITGAV
		FGFR2
		PTK7
		LRBA
		ZNF827
		SLC38A9
		KIAA1244
		POLR1A
		ANTXR1
		HS6ST2
		GM2A
		PGLYRP3,PGLYRP4
		TPCN2
		MPP2
		ALDH1B1
		XKRX
		ADAM10
		GALC
		P2RY2
		TGFBR1
		CDH26
		CDC42
		TPM1
		CRIM1
		UBE2Q2
		SYT7
		ARRB1
		PFKFB3
		GPR157
		SCNN1B
		GPRIN2
		CLCA2
		CPA4
		SDK2
		RBM3
		MUC20
		MS4A15
		CLIC5
		ALDH7A1
		LRIG1
		CCNJL
		TNFRSF10C
		AJUBA,HAUS4,RP11-298I3.5
		NKX2-1,SFTA3
		PROS1
		RPH3AL
		SLC19A1
		HPGD
		PFKM
		SLC4A7
		CDH11
		C10orf10
		ADSSL1
		ZBTB7C
		VAV2
		RHCG
		ARFGAP2,PACSIN3
		C8orf34
		GGT6
		FBN1
		TMEM63B
		ARID1B
		ABCA12
		CUX2
		MTUS1
		PCSK9
		SYT8,TNNI2
		VPS13D
		GYG2
		LFNG
		GPD1L
		ZNF292
		TSPAN14
		LAMC1
		CA12
		ZNF629
		CCDC8
		IVD
		STK39
		PSTPIP2
		SLC22A3
		UCP2
		LINC00519
		DYRK1B
		TRIP11
		DUOX1
		ACSS2
		TMEM67
		ANKRD65
		ARHGDIB
		PHLDB1
		CDK9,FPGS
		PGM2
		NR3C2
		FAM63A
		SH3RF2
		ARSI
		IQGAP3
		CREB3L2
		PDZK1IP1
		MOB3A
		DIAPH3
		MCCC1
		IVNS1ABP
		SULT1E1
		ACSS1
		CGNL1
		SLC11A2
		SMC2
		IKBIP
		EXOC4
		EPN3,SPATA20
		MYH14
		BPIFB1
		DSC3
		ASPM
		ATAD3A,ATAD3B,ATAD3C,VWA1
		ATP2C2
		LMNB1
		CKMT1B
		FADS2,FEN1
		KRT80
		KLHDC7A
		CAPN13
		FAM105A
		PRSS12
		ACAD9
		PXMP4
		CYP2S1
		FAM198B
		TCN1
		SEPP1
		MTA3
		FGFBP2,PROM1
		SLC5A5
		RIN3
		IQCA1
		KRT4
		FAM57A
		FMO3
		RP11-65J3.1
		PTPRF
		BOK
		ADAMTS15
		MEX3A
		MYLK
		ARL4D
		C2orf54
		ERBB2
		39692
		LINC00589
		SLC37A2
		AGPAT2
		SLC2A6
		LIMCH1
		ZHX2
		SERPINB6
		SMARCA4
		H6PD
		PALMD
		AZGP1
		CRAMP1L,HN1L,LA16c-431H6.6
		TMC5
		HADH
		RP11-302F12.1
		NTN1
		GLIS3
		GLUL
		DBNDD1
		TRPV4
		TOP2A
		RBBP8
		F2R
		ALDH1A1
		AEBP1
		SYTL2
		PRR5L
		KAL1
		LRRC40
		LTF
		MAPK13
		MTHFD1L
		TRPC6
		SLC43A2
		TMEM131
		MON2
		VARS
		FBXO16,ZNF395
		PTCHD4
		STRA6
		LRMP
		MCC
		CFTR
		CAMK1D
		BZW2
		FTSJ1
		COA7
		REPS1
		MSH2
		CELF2
		METTL7A
		SPON2
		RRM1
		SDC3
		ADORA2B
		NKX1-2
		PHEX
		INPP5D
		TFPI
		SYBU
		ZSCAN31
		FILIP1L
		PCCA
		CTB-50L17.14,LRG1,PLIN5
		VCAN
		MKI67
		SLC39A8
		-
		RBMS3
		ACAD10,ALDH2,RP11-162P23.2
		ILVBL
		REL
		ST6GALNAC2
		SHANK2
		INSR
		LOXL4
		GALE
		SULF1
		LAMB2
		LURAP1L
		CIT
		AMOTL1
		TOMM40L
		ARHGEF17
		ELF5
		ITGA9
		S1PR5
		GCNT3
		C20orf194
		LCP1
		CXCL6
		CLDN8
		CTPS2
		CYP2B6
		SEMA4A
		CCBE1
		ADH5P4
		NNT
		SMARCAD1
		TMTC4
		ABCC1
		ANK3
		BMPR1B
		PLEKHG1
		PTPRU
		ST6GAL1
		WNT4
		HDGF
		LCN2
		RP11-367F23.1
		TOP2B
		VIPR1
		COL5A1
		LY6D
		ARHGAP24
		DDR1
		LAMA4
		AC127496.1,CHMP6
		KIF22
		ACTBL2
		SCNN1G
		ALDH3B1
		KIAA0408,SOGA3
		TMEM119
		AKR1A1
		HKDC1
		GPC6
		FUT2
		CBLC
		NMD3
		BCAT1
		DCTN1,RP11-287D1.3,SLC4A5
		PSCA
		GPR162,LEPREL2
		GOLGA6L5P,RP11-182J1.12,UBE2Q2P1
		ACOX2
		KRBA1
		MAGED1
		NOTCH3
		CDC20B
		SULT2B1
		ATP2A2
		MLPH
		TTK
		FBXO32
		SLC4A11
		IVL
		ALDH7A1P1
		SNAI2
		COL27A1
		HNRNPU
		FAM3D
		SESTD1
		TMEM168
		SLC38A7
		CCDC71
		LPCAT1
		AOX1
		MCIDAS
		COL1A2
		EEA1
		DAPK1
		VAV3
		SUCLG2P2
		SELENBP1
		ARHGAP22
		DNAH5
		SEMA4C
		CLIC6
		SOX2
		CYP4B1
		COL12A1
		PARM1
		CENPF
		ABLIM1
		RP3-462E2.3
		ACKR3
		HYAL1
		EYA2
		CERS4
		FANCD2
		S100A9
		OSBPL5
		CBFA2T3
		ZNHIT6
		MYB
		H2AFY
